# Supplementary material for: {4,4′-Di­bromo-2,2′-[cyclo­hexane-1,2-diylbis(nitrilo­methanylyl­idene)]diphenolato-κ4 O,N,N′,O′}nickel(II)
Source: IUCrdata. 2021 Jan 29;6(Pt 1):x210084. doi: 10.1107/S2414314621000845 (PMC9462270; doi:10.1107/S2414314621000845)
Supplement: Supplementary file 1 [file x-06-x210084-sup1.cif]

##############################################################################
#                                                                            #
# This CIF contains the data for a data article accepted for                 #
# publication in IUCrData. It conforms to the requirements of                #
# Notes for Authors for IUCrData, and has been                               #
# peer reviewed under the auspices of IUCrData.                              #
#                                                                            #
# Full details of the Crystallographic Information File format               #
# are given in the paper "The Crystallographic Information File (CIF):       #
# a New Standard Archive File for Crystallography" by S. R. Hall, F. H.      #
# Allen and I. D. Brown [Acta Cryst. (1991), A47, 655-685].                  #
#                                                                            #
# The current version of the core CIF dictionary is obtainable from          #
# ftp://ftp.iucr.org/pub/cif_core.dic.                                       #
#                                                                            #
# Software is freely available for graphical display of the structure(s)     #
# in this CIF. For information consult the CIF software page                 #
# http://www.iucr.org/resources/cif/software.                                #
#                                                                            #
# This file may be used for bona fide research purposes within the           #
# scientific community so long as proper attribution is given to the data    # 
# article from which it was obtained.                                        #
#                                                                            #
##############################################################################
data_I
_database_code_depnum_ccdc_archive 'CCDC 2058387'
_audit_creation_method     'SHELXL-2014/7'
_journal_date_recd_electronic     2021-01-20
_journal_date_accepted     2021-01-25
_journal_name_full     'IUCrData'
_journal_year     2021
_journal_volume     6
_journal_issue      1
_journal_page_first     0
_journal_page_last     0
_journal_paper_category     HM
_journal_paper_doi     10.1107/S2414314621000845
_journal_coeditor_code     SJ4220
_publ_contact_author_name     'Kwang Ha'
_publ_contact_author_address
; Chonnam National University,
  School of Chemical Engineering,
  Research Institute of Catalysis,
  Gwangju,
  Republic of Korea
;
_publ_contact_author_email     hakwang@chonnam.ac.kr
_publ_contact_author_fax     '82 62 530 1909'
_publ_contact_author_phone     '82 62 530 1901'
_publ_section_title
;
{4,4'-Dibromo-2,2'-[cyclohexane-1,2-diylbis(nitrilomethanylylidene)]diphenolato-
\k^4^<i>O</i>,<i>N</i>,<i>N</i>',<i>O</i>'}nickel(II)
;
_publ_section_title_footnote     .
loop_
    _publ_author_name
    _publ_author_address
    'Kwang Ha'
; Chonnam National University,
  School of Chemical Engineering,
  Research Institute of Catalysis,
  Gwangju,
  Republic of Korea
;
_publ_section_synopsis
;
The central Ni^II^ ion has an N~2~O~2~ square-planar coordination sphere
defined by two N atoms and two O atoms of the tetradentate dianionic
4,4'-dibromo-2,2'-[cyclohexane-1,2-diylbis(nitrilomethanylylidene)]diphenolato
ligand.
;
_chemical_name_systematic
;
{4,4'-Dibromo-2,2'-[cyclohexane-1,2-diylbis(nitrilomethanylylidene)]diphenolato-
\k^4^<i>O</i>,<i>N</i>,<i>N</i>',<i>O</i>'}nickel(II)
;
_chemical_name_common     ?
_chemical_formula_moiety     'C20 H18 Br2 N2 Ni O2'
_chemical_formula_sum     'C20 H18 Br2 N2 Ni O2'
_chemical_formula_iupac     '[Ni (C20 H18 Br2 N2 O2)]'
_chemical_formula_weight     536.89
_chemical_melting_point     ?
_space_group_crystal_system     monoclinic
_space_group_name_H-M_alt     'P 21/c'
_space_group_name_Hall     '-P 2ybc'
loop_
    _space_group_symop_operation_xyz
    'x, y, z'
    '-x, y+1/2, -z+1/2'
    '-x, -y, -z'
    'x, -y-1/2, z-1/2'
_cell_length_a     13.5179(4)
_cell_length_b     13.6343(5)
_cell_length_c     10.4966(4)
_cell_angle_alpha     90
_cell_angle_beta     104.5100(10)
_cell_angle_gamma     90
_cell_volume     1872.89(11)
_cell_formula_units_Z     4
_cell_measurement_reflns_used     9977
_cell_measurement_theta_min     2.50
_cell_measurement_theta_max     26.02
_cell_measurement_temperature     223(2)
_exptl_crystal_description     'Block'
_exptl_crystal_colour     'Brown'
_exptl_crystal_size_max     0.14
_exptl_crystal_size_mid     0.10
_exptl_crystal_size_min     0.07
_exptl_crystal_density_diffrn     1.904
_exptl_crystal_density_meas     ?
_exptl_crystal_density_method     ?
_exptl_crystal_F_000     1064
_exptl_absorpt_coefficient_mu     5.321
_exptl_absorpt_correction_type     multi-scan
_exptl_absorpt_process_details
;
(SADABS; Bruker, 2016)
;
_exptl_absorpt_correction_T_min     0.6182
_exptl_absorpt_correction_T_max     0.7453
_diffrn_ambient_temperature     223(2)
_diffrn_source     'sealed tube'
_diffrn_radiation_type     MoK\a
_diffrn_radiation_wavelength     0.71073
_diffrn_measurement_device_type     'PHOTON 100 CMOS detector'
_diffrn_measurement_method     '\f and \w scans'
_diffrn_detector_area_resol_mean     ?
_diffrn_reflns_number     50588
_diffrn_reflns_av_R_equivalents     0.0586
_diffrn_reflns_av_unetI/netI     0.0217
_diffrn_reflns_theta_min     2.157
_diffrn_reflns_theta_max     26.094
_diffrn_reflns_theta_full     25.242
_diffrn_measured_fraction_theta_max     0.998
_diffrn_measured_fraction_theta_full     1.000
_diffrn_reflns_limit_h_min     -16
_diffrn_reflns_limit_h_max     16
_diffrn_reflns_limit_k_min     -16
_diffrn_reflns_limit_k_max     16
_diffrn_reflns_limit_l_min     -12
_diffrn_reflns_limit_l_max     12
_refine_special_details
;
Hydrogen atoms on C atoms were positioned geometrically and allowed
to ride on their respective parent atoms: C---H = 0.94, 0.98 or 0.99 \%A and
<i>U</i>~iso~(H) = 1.2<i>U</i>~eq~(C).
;
_reflns_number_total     3710
_reflns_number_gt     3107
_reflns_threshold_expression     'I > 2\s(I)'
_refine_ls_structure_factor_coef     Fsqd
_refine_ls_matrix_type     full
_refine_ls_R_factor_all     0.0439
_refine_ls_R_factor_gt     0.0324
_refine_ls_wR_factor_gt     0.0680
_refine_ls_wR_factor_ref     0.0717
_refine_ls_goodness_of_fit_ref     1.101
_refine_ls_restrained_S_all     1.101
_refine_ls_number_reflns     3710
_refine_ls_number_parameters     244
_refine_ls_number_restraints     0
_refine_ls_hydrogen_treatment     constr
_refine_ls_weighting_scheme     calc
_refine_ls_weighting_details
              'w=1/[\s^2^(Fo^2^)+(0.0258P)^2^+2.4859P] where P=(Fo^2^+2Fc^2^)/3'
_atom_sites_solution_hydrogens     geom
_atom_sites_solution_primary     direct
_atom_sites_solution_secondary     difmap
_refine_ls_shift/su_max     0.002
_refine_ls_shift/su_mean     0.000
_refine_diff_density_max     0.771
_refine_diff_density_min     -0.511
_refine_ls_extinction_method     none
_refine_ls_extinction_coef     .
loop_
    _atom_type_symbol
    _atom_type_description
    _atom_type_scat_dispersion_real
    _atom_type_scat_dispersion_imag
    _atom_type_scat_source
    'C' 'C' 0.0033 0.0016
                         'International Tables Vol C Tables 4.2.6.8 and 6.1.1.4'
    'H' 'H' 0.0000 0.0000
                         'International Tables Vol C Tables 4.2.6.8 and 6.1.1.4'
    'Br' 'Br' -0.2901 2.4595
                         'International Tables Vol C Tables 4.2.6.8 and 6.1.1.4'
    'N' 'N' 0.0061 0.0033
                         'International Tables Vol C Tables 4.2.6.8 and 6.1.1.4'
    'Ni' 'Ni' 0.3393 1.1124
                         'International Tables Vol C Tables 4.2.6.8 and 6.1.1.4'
    'O' 'O' 0.0106 0.0060
                         'International Tables Vol C Tables 4.2.6.8 and 6.1.1.4'
_computing_data_collection
;
APEX2 (Bruker, 2016)
;
_computing_cell_refinement
;
SAINT (Bruker, 2016)
;
_computing_data_reduction
;
SAINT (Bruker, 2016)
;
_computing_structure_solution
;
<i>SHELXT2014/7</i> (Sheldrick, 2015a)
;
_computing_structure_refinement
;
<i>SHELXL2014/7</i> (Sheldrick, 2015b)
;
_computing_molecular_graphics
;
ORTEP-3 for Windows (Farrugia, 2012)
;
_computing_publication_material
;
<i>SHELXL2014/7</i> (Sheldrick, 2015b)
;
loop_
    _atom_site_type_symbol
    _atom_site_label
    _atom_site_fract_x
    _atom_site_fract_y
    _atom_site_fract_z
    _atom_site_U_iso_or_equiv
    _atom_site_adp_type
    _atom_site_calc_flag
    _atom_site_occupancy
    _atom_site_disorder_assembly
    _atom_site_disorder_group
    Br Br1 1.00079(3) 0.44652(3) 0.23580(4) 0.05730(14) Uani d 1 . .
    Br Br2 0.08652(3) 0.78593(3) 0.58203(4) 0.05165(13) Uani d 1 . .
    Ni Ni1 0.49753(3) 0.55203(3) 0.34846(4) 0.02442(10) Uani d 1 . .
    O O1 0.62893(15) 0.60079(16) 0.3841(2) 0.0304(5) Uani d 1 . .
    O O2 0.47131(15) 0.66161(16) 0.4383(2) 0.0301(5) Uani d 1 . .
    N N1 0.52417(17) 0.44688(18) 0.2516(2) 0.0252(5) Uani d 1 . .
    N N2 0.36814(17) 0.49806(19) 0.3268(2) 0.0267(5) Uani d 1 . .
    C C1 0.4343(2) 0.3849(2) 0.1927(3) 0.0269(6) Uani d 1 . .
    H H1 0.4565 0.3161 0.1883 0.032 Uiso calc 1 . .
    C C2 0.3649(2) 0.3921(2) 0.2871(3) 0.0284(7) Uani d 1 . .
    H H2 0.3975 0.3537 0.3667 0.034 Uiso calc 1 . .
    C C3 0.2600(2) 0.3463(3) 0.2275(3) 0.0339(7) Uani d 1 . .
    H H3A 0.2675 0.2748 0.2255 0.041 Uiso calc 1 . .
    H H3B 0.2146 0.3613 0.2844 0.041 Uiso calc 1 . .
    C C4 0.2111(2) 0.3822(3) 0.0896(3) 0.0374(8) Uani d 1 . .
    H H4A 0.1956 0.4523 0.0921 0.045 Uiso calc 1 . .
    H H4B 0.1468 0.3471 0.0545 0.045 Uiso calc 1 . .
    C C5 0.2827(2) 0.3653(3) 0.0006(3) 0.0361(8) Uani d 1 . .
    H H5A 0.2505 0.3886 -0.0884 0.043 Uiso calc 1 . .
    H H5B 0.2966 0.2950 -0.0041 0.043 Uiso calc 1 . .
    C C6 0.3832(2) 0.4208(2) 0.0554(3) 0.0308(7) Uani d 1 . .
    H H6A 0.4290 0.4105 -0.0025 0.037 Uiso calc 1 . .
    H H6B 0.3693 0.4912 0.0579 0.037 Uiso calc 1 . .
    C C7 0.6106(2) 0.4235(2) 0.2282(3) 0.0265(6) Uani d 1 . .
    H H7 0.6122 0.3676 0.1762 0.032 Uiso calc 1 . .
    C C8 0.7038(2) 0.4763(2) 0.2755(3) 0.0255(6) Uani d 1 . .
    C C9 0.7083(2) 0.5611(2) 0.3546(3) 0.0271(7) Uani d 1 . .
    C C10 0.8051(2) 0.6037(2) 0.4047(3) 0.0325(7) Uani d 1 . .
    H H10 0.8112 0.6575 0.4622 0.039 Uiso calc 1 . .
    C C11 0.8910(2) 0.5690(3) 0.3719(3) 0.0370(8) Uani d 1 . .
    H H11 0.9545 0.5994 0.4058 0.044 Uiso calc 1 . .
    C C12 0.8835(2) 0.4889(3) 0.2886(3) 0.0336(7) Uani d 1 . .
    C C13 0.7927(2) 0.4414(2) 0.2423(3) 0.0304(7) Uani d 1 . .
    H H13 0.7892 0.3857 0.1887 0.036 Uiso calc 1 . .
    C C14 0.2916(2) 0.5380(2) 0.3591(3) 0.0290(7) Uani d 1 . .
    H H14 0.2294 0.5035 0.3390 0.035 Uiso calc 1 . .
    C C15 0.2940(2) 0.6313(2) 0.4236(3) 0.0268(6) Uani d 1 . .
    C C16 0.3855(2) 0.6850(2) 0.4669(3) 0.0255(6) Uani d 1 . .
    C C17 0.3841(2) 0.7673(2) 0.5479(3) 0.0310(7) Uani d 1 . .
    H H17 0.4446 0.8031 0.5803 0.037 Uiso calc 1 . .
    C C18 0.2964(3) 0.7962(2) 0.5805(3) 0.0347(7) Uani d 1 . .
    H H18 0.2974 0.8511 0.6350 0.042 Uiso calc 1 . .
    C C19 0.2063(2) 0.7446(2) 0.5329(3) 0.0332(7) Uani d 1 . .
    C C20 0.2041(2) 0.6637(2) 0.4562(3) 0.0316(7) Uani d 1 . .
    H H20 0.1426 0.6293 0.4248 0.038 Uiso calc 1 . .
loop_
    _atom_site_aniso_label
    _atom_site_aniso_U_11
    _atom_site_aniso_U_22
    _atom_site_aniso_U_33
    _atom_site_aniso_U_12
    _atom_site_aniso_U_13
    _atom_site_aniso_U_23
    Br1 0.02496(17) 0.0832(3) 0.0682(3) 0.00022(18) 0.02006(17) -0.0224(2)
    Br2 0.0399(2) 0.0644(3) 0.0559(2) 0.01865(18) 0.02165(17) -0.0045(2)
    Ni1 0.01809(18) 0.0301(2) 0.0257(2) -0.00166(15) 0.00659(15) -0.00440(17)
    O1 0.0212(10) 0.0346(12) 0.0371(13) -0.0038(9) 0.0107(9) -0.0096(10)
    O2 0.0239(10) 0.0335(12) 0.0350(12) -0.0034(9) 0.0112(9) -0.0075(10)
    N1 0.0207(12) 0.0302(13) 0.0250(13) -0.0024(10) 0.0061(10) -0.0024(11)
    N2 0.0220(12) 0.0334(15) 0.0245(13) -0.0024(11) 0.0055(10) -0.0044(11)
    C1 0.0238(14) 0.0274(16) 0.0292(16) -0.0021(12) 0.0062(12) -0.0055(13)
    C2 0.0260(15) 0.0305(17) 0.0283(17) -0.0044(13) 0.0059(12) -0.0003(13)
    C3 0.0322(17) 0.0345(18) 0.0372(19) -0.0062(14) 0.0129(14) -0.0041(15)
    C4 0.0233(15) 0.041(2) 0.044(2) -0.0023(14) 0.0019(14) -0.0008(16)
    C5 0.0352(17) 0.043(2) 0.0266(17) -0.0046(15) 0.0018(14) 0.0005(15)
    C6 0.0305(16) 0.0333(18) 0.0289(17) -0.0022(13) 0.0077(13) -0.0010(14)
    C7 0.0265(15) 0.0311(17) 0.0220(15) 0.0022(12) 0.0067(12) -0.0017(12)
    C8 0.0216(14) 0.0326(17) 0.0226(15) 0.0024(12) 0.0061(12) 0.0028(13)
    C9 0.0217(14) 0.0340(17) 0.0269(16) 0.0018(13) 0.0084(12) 0.0019(13)
    C10 0.0256(15) 0.0359(18) 0.0350(18) -0.0018(13) 0.0059(13) -0.0063(15)
    C11 0.0211(15) 0.048(2) 0.041(2) -0.0033(14) 0.0053(14) -0.0051(16)
    C12 0.0202(14) 0.046(2) 0.0361(19) 0.0059(14) 0.0092(13) 0.0017(15)
    C13 0.0273(15) 0.0382(18) 0.0263(16) 0.0037(14) 0.0077(13) -0.0019(14)
    C14 0.0202(14) 0.0404(19) 0.0269(16) -0.0041(13) 0.0066(12) -0.0025(14)
    C15 0.0262(15) 0.0322(17) 0.0227(15) 0.0013(13) 0.0073(12) 0.0025(13)
    C16 0.0257(14) 0.0286(16) 0.0237(15) 0.0012(12) 0.0092(12) 0.0038(13)
    C17 0.0321(16) 0.0277(17) 0.0349(18) 0.0002(13) 0.0117(14) 0.0003(14)
    C18 0.0433(19) 0.0314(18) 0.0342(18) 0.0060(15) 0.0186(15) 0.0016(14)
    C19 0.0322(16) 0.0380(19) 0.0322(18) 0.0116(14) 0.0136(14) 0.0070(15)
    C20 0.0251(15) 0.0403(19) 0.0299(17) 0.0033(14) 0.0081(13) 0.0011(14)
_geom_special_details
;
 All esds (except the esd in the dihedral angle between two l.s. planes)
 are estimated using the full covariance matrix.  The cell esds are taken
 into account individually in the estimation of esds in distances, angles
 and torsion angles; correlations between esds in cell parameters are only
 used when they are defined by crystal symmetry.  An approximate (isotropic)
 treatment of cell esds is used for estimating esds involving l.s. planes.
;
loop_
    _geom_bond_atom_site_label_1
    _geom_bond_atom_site_label_2
    _geom_bond_site_symmetry_2
    _geom_bond_distance
    _geom_bond_publ_flag
    Br1 C12 . 1.896(3) ?
    Br2 C19 . 1.903(3) ?
    Ni1 N1 . 1.844(2) ?
    Ni1 O1 . 1.8449(19) ?
    Ni1 O2 . 1.848(2) ?
    Ni1 N2 . 1.858(2) ?
    O1 C9 . 1.307(3) ?
    O2 C16 . 1.309(3) ?
    N1 C7 . 1.293(4) ?
    N1 C1 . 1.482(4) ?
    N2 C14 . 1.288(4) ?
    N2 C2 . 1.501(4) ?
    C1 C6 . 1.515(4) ?
    C1 C2 . 1.528(4) ?
    C1 H1 . 0.9900 ?
    C2 C3 . 1.532(4) ?
    C2 H2 . 0.9900 ?
    C3 C4 . 1.514(5) ?
    C3 H3A . 0.9800 ?
    C3 H3B . 0.9800 ?
    C4 C5 . 1.522(5) ?
    C4 H4A . 0.9800 ?
    C4 H4B . 0.9800 ?
    C5 C6 . 1.534(4) ?
    C5 H5A . 0.9800 ?
    C5 H5B . 0.9800 ?
    C6 H6A . 0.9800 ?
    C6 H6B . 0.9800 ?
    C7 C8 . 1.429(4) ?
    C7 H7 . 0.9400 ?
    C8 C13 . 1.414(4) ?
    C8 C9 . 1.415(4) ?
    C9 C10 . 1.407(4) ?
    C10 C11 . 1.375(4) ?
    C10 H10 . 0.9400 ?
    C11 C12 . 1.386(5) ?
    C11 H11 . 0.9400 ?
    C12 C13 . 1.365(4) ?
    C13 H13 . 0.9400 ?
    C14 C15 . 1.437(4) ?
    C14 H14 . 0.9400 ?
    C15 C16 . 1.411(4) ?
    C15 C20 . 1.413(4) ?
    C16 C17 . 1.412(4) ?
    C17 C18 . 1.371(4) ?
    C17 H17 . 0.9400 ?
    C18 C19 . 1.386(5) ?
    C18 H18 . 0.9400 ?
    C19 C20 . 1.361(5) ?
    C20 H20 . 0.9400 ?
loop_
    _geom_angle_atom_site_label_1
    _geom_angle_atom_site_label_2
    _geom_angle_atom_site_label_3
    _geom_angle_site_symmetry_1
    _geom_angle_site_symmetry_3
    _geom_angle
    _geom_angle_publ_flag
    N1 Ni1 O1 . . 94.64(10) ?
    N1 Ni1 O2 . . 177.02(10) ?
    O1 Ni1 O2 . . 84.45(9) ?
    N1 Ni1 N2 . . 86.13(10) ?
    O1 Ni1 N2 . . 175.08(11) ?
    O2 Ni1 N2 . . 95.02(10) ?
    C9 O1 Ni1 . . 127.51(19) ?
    C16 O2 Ni1 . . 127.46(19) ?
    C7 N1 C1 . . 117.7(2) ?
    C7 N1 Ni1 . . 127.4(2) ?
    C1 N1 Ni1 . . 114.85(18) ?
    C14 N2 C2 . . 120.7(3) ?
    C14 N2 Ni1 . . 126.5(2) ?
    C2 N2 Ni1 . . 112.07(18) ?
    N1 C1 C6 . . 110.1(2) ?
    N1 C1 C2 . . 105.4(2) ?
    C6 C1 C2 . . 112.9(2) ?
    N1 C1 H1 . . 109.5 ?
    C6 C1 H1 . . 109.5 ?
    C2 C1 H1 . . 109.5 ?
    N2 C2 C1 . . 105.2(2) ?
    N2 C2 C3 . . 117.7(3) ?
    C1 C2 C3 . . 111.4(2) ?
    N2 C2 H2 . . 107.4 ?
    C1 C2 H2 . . 107.4 ?
    C3 C2 H2 . . 107.4 ?
    C4 C3 C2 . . 113.4(3) ?
    C4 C3 H3A . . 108.9 ?
    C2 C3 H3A . . 108.9 ?
    C4 C3 H3B . . 108.9 ?
    C2 C3 H3B . . 108.9 ?
    H3A C3 H3B . . 107.7 ?
    C3 C4 C5 . . 110.2(3) ?
    C3 C4 H4A . . 109.6 ?
    C5 C4 H4A . . 109.6 ?
    C3 C4 H4B . . 109.6 ?
    C5 C4 H4B . . 109.6 ?
    H4A C4 H4B . . 108.1 ?
    C4 C5 C6 . . 109.6(3) ?
    C4 C5 H5A . . 109.8 ?
    C6 C5 H5A . . 109.8 ?
    C4 C5 H5B . . 109.8 ?
    C6 C5 H5B . . 109.8 ?
    H5A C5 H5B . . 108.2 ?
    C1 C6 C5 . . 110.3(3) ?
    C1 C6 H6A . . 109.6 ?
    C5 C6 H6A . . 109.6 ?
    C1 C6 H6B . . 109.6 ?
    C5 C6 H6B . . 109.6 ?
    H6A C6 H6B . . 108.1 ?
    N1 C7 C8 . . 124.7(3) ?
    N1 C7 H7 . . 117.6 ?
    C8 C7 H7 . . 117.6 ?
    C13 C8 C9 . . 120.3(3) ?
    C13 C8 C7 . . 118.3(3) ?
    C9 C8 C7 . . 121.4(3) ?
    O1 C9 C10 . . 118.8(3) ?
    O1 C9 C8 . . 124.1(3) ?
    C10 C9 C8 . . 117.1(3) ?
    C11 C10 C9 . . 121.9(3) ?
    C11 C10 H10 . . 119.1 ?
    C9 C10 H10 . . 119.1 ?
    C10 C11 C12 . . 119.7(3) ?
    C10 C11 H11 . . 120.1 ?
    C12 C11 H11 . . 120.1 ?
    C13 C12 C11 . . 121.0(3) ?
    C13 C12 Br1 . . 119.7(3) ?
    C11 C12 Br1 . . 119.3(2) ?
    C12 C13 C8 . . 119.7(3) ?
    C12 C13 H13 . . 120.1 ?
    C8 C13 H13 . . 120.1 ?
    N2 C14 C15 . . 125.0(3) ?
    N2 C14 H14 . . 117.5 ?
    C15 C14 H14 . . 117.5 ?
    C16 C15 C20 . . 119.8(3) ?
    C16 C15 C14 . . 121.7(3) ?
    C20 C15 C14 . . 118.2(3) ?
    O2 C16 C15 . . 123.8(3) ?
    O2 C16 C17 . . 118.6(3) ?
    C15 C16 C17 . . 117.6(3) ?
    C18 C17 C16 . . 121.4(3) ?
    C18 C17 H17 . . 119.3 ?
    C16 C17 H17 . . 119.3 ?
    C17 C18 C19 . . 120.1(3) ?
    C17 C18 H18 . . 120.0 ?
    C19 C18 H18 . . 120.0 ?
    C20 C19 C18 . . 120.7(3) ?
    C20 C19 Br2 . . 120.4(3) ?
    C18 C19 Br2 . . 118.9(2) ?
    C19 C20 C15 . . 120.3(3) ?
    C19 C20 H20 . . 119.9 ?
    C15 C20 H20 . . 119.9 ?
loop_
    _geom_torsion_atom_site_label_1
    _geom_torsion_atom_site_label_2
    _geom_torsion_atom_site_label_3
    _geom_torsion_atom_site_label_4
    _geom_torsion_site_symmetry_1
    _geom_torsion_site_symmetry_2
    _geom_torsion_site_symmetry_3
    _geom_torsion_site_symmetry_4
    _geom_torsion
    _geom_torsion_publ_flag
    N1 Ni1 O1 C9 . . . . -5.3(3) ?
    O2 Ni1 O1 C9 . . . . 177.5(3) ?
    O1 Ni1 O2 C16 . . . . -176.7(3) ?
    N2 Ni1 O2 C16 . . . . -1.6(3) ?
    O1 Ni1 N1 C7 . . . . 1.5(3) ?
    N2 Ni1 N1 C7 . . . . -173.6(3) ?
    O1 Ni1 N1 C1 . . . . -176.9(2) ?
    N2 Ni1 N1 C1 . . . . 8.0(2) ?
    N1 Ni1 N2 C14 . . . . -172.0(3) ?
    O2 Ni1 N2 C14 . . . . 5.3(3) ?
    N1 Ni1 N2 C2 . . . . 17.9(2) ?
    O2 Ni1 N2 C2 . . . . -164.82(19) ?
    C7 N1 C1 C6 . . . . -87.0(3) ?
    Ni1 N1 C1 C6 . . . . 91.6(2) ?
    C7 N1 C1 C2 . . . . 151.0(3) ?
    Ni1 N1 C1 C2 . . . . -30.4(3) ?
    C14 N2 C2 C1 . . . . 151.3(3) ?
    Ni1 N2 C2 C1 . . . . -38.0(3) ?
    C14 N2 C2 C3 . . . . 26.6(4) ?
    Ni1 N2 C2 C3 . . . . -162.6(2) ?
    N1 C1 C2 N2 . . . . 41.5(3) ?
    C6 C1 C2 N2 . . . . -78.7(3) ?
    N1 C1 C2 C3 . . . . 170.1(2) ?
    C6 C1 C2 C3 . . . . 49.8(4) ?
    N2 C2 C3 C4 . . . . 71.7(4) ?
    C1 C2 C3 C4 . . . . -49.8(4) ?
    C2 C3 C4 C5 . . . . 55.3(4) ?
    C3 C4 C5 C6 . . . . -59.6(4) ?
    N1 C1 C6 C5 . . . . -172.9(2) ?
    C2 C1 C6 C5 . . . . -55.5(3) ?
    C4 C5 C6 C1 . . . . 59.9(3) ?
    C1 N1 C7 C8 . . . . 178.9(3) ?
    Ni1 N1 C7 C8 . . . . 0.5(5) ?
    N1 C7 C8 C13 . . . . 179.6(3) ?
    N1 C7 C8 C9 . . . . 0.2(5) ?
    Ni1 O1 C9 C10 . . . . -172.2(2) ?
    Ni1 O1 C9 C8 . . . . 7.2(4) ?
    C13 C8 C9 O1 . . . . 176.5(3) ?
    C7 C8 C9 O1 . . . . -4.1(5) ?
    C13 C8 C9 C10 . . . . -4.1(4) ?
    C7 C8 C9 C10 . . . . 175.3(3) ?
    O1 C9 C10 C11 . . . . -176.4(3) ?
    C8 C9 C10 C11 . . . . 4.1(5) ?
    C9 C10 C11 C12 . . . . -0.8(5) ?
    C10 C11 C12 C13 . . . . -2.6(5) ?
    C10 C11 C12 Br1 . . . . 176.3(3) ?
    C11 C12 C13 C8 . . . . 2.5(5) ?
    Br1 C12 C13 C8 . . . . -176.4(2) ?
    C9 C8 C13 C12 . . . . 1.0(5) ?
    C7 C8 C13 C12 . . . . -178.5(3) ?
    C2 N2 C14 C15 . . . . 166.6(3) ?
    Ni1 N2 C14 C15 . . . . -2.7(5) ?
    N2 C14 C15 C16 . . . . -4.9(5) ?
    N2 C14 C15 C20 . . . . -178.1(3) ?
    Ni1 O2 C16 C15 . . . . -4.8(4) ?
    Ni1 O2 C16 C17 . . . . 173.8(2) ?
    C20 C15 C16 O2 . . . . -178.2(3) ?
    C14 C15 C16 O2 . . . . 8.8(5) ?
    C20 C15 C16 C17 . . . . 3.2(4) ?
    C14 C15 C16 C17 . . . . -169.8(3) ?
    O2 C16 C17 C18 . . . . 179.4(3) ?
    C15 C16 C17 C18 . . . . -2.0(5) ?
    C16 C17 C18 C19 . . . . -0.4(5) ?
    C17 C18 C19 C20 . . . . 1.5(5) ?
    C17 C18 C19 Br2 . . . . 179.2(2) ?
    C18 C19 C20 C15 . . . . -0.2(5) ?
    Br2 C19 C20 C15 . . . . -177.8(2) ?
    C16 C15 C20 C19 . . . . -2.3(5) ?
    C14 C15 C20 C19 . . . . 171.0(3) ?
loop_
    _geom_hbond_atom_site_label_D
    _geom_hbond_atom_site_label_H
    _geom_hbond_atom_site_label_A
    _geom_hbond_site_symmetry_A
    _geom_hbond_distance_DH
    _geom_hbond_distance_HA
    _geom_hbond_distance_DA
    _geom_hbond_angle_DHA
    C2 H2 O2 3_666 0.99 2.36 3.247(4) 149.0
_shelx_space_group_comment
;
The symmetry employed for this shelxl refinement is uniquely defined
by the following loop, which should always be used as a source of
symmetry information in preference to the above space-group names.
They are only intended as comments.
;
_shelx_estimated_absorpt_T_min     0.523
_shelx_estimated_absorpt_T_max     0.707
_shelx_hkl_file
;
   0   0   2  779.82   21.40
   0   0   2  775.12   22.00
   0   0   2  798.62   23.40
   0   0   2  801.62   23.10
   0   0  -2  783.52   23.10
   0   0  -2  746.23   23.20
   0   0   3    0.00    1.30
   0   0  -3    2.50    1.90
   0   0   3    0.60    2.10
   0   0   3    0.40    0.80
   0   0  -3   -2.20    2.00
   0   0   3    1.10    2.00
   0   0  -4    6.00    2.70
   0   0   4    8.80    1.30
   0   0   4    6.20    1.90
   0   0   4   11.70    3.50
   0   0  -4    2.80    2.60
   0   0   4    8.40    3.30
   0   0   5    6.40    4.00
   0   0   5    3.40    3.40
   0   0   5    1.20    1.40
   0   0  -5    3.90    3.20
   0   0   5    2.60    2.20
   0   0  -5    1.50    3.00
   0   0  -5    4.10    3.30
   0   0   6 1058.09   35.30
   0   0   6 1090.39   30.20
   0   0   6 1090.99   32.00
   0   0  -6 1051.99   36.20
   0   0  -6 1067.39   34.20
   0   0   6 1083.79   36.10
   0   0  -7    1.80    4.80
   0   0   7    2.80    4.90
   0   0   7    1.00    1.90
   0   0   7    0.50    3.20
   0   0   7    0.20    5.20
   0   0  -7   -1.10    4.80
   0   0  -7    3.20    5.50
   0   0   8   20.20    2.60
   0   0  -8   22.60    7.30
   0   0   8    8.50    5.80
   0   0  -8   13.00    8.10
   0   0  -8   21.00    6.70
   0   0   8   11.40    6.20
   0   0   8   18.70    4.50
   0   0   9   -3.20    6.40
   0   0  -9    2.90    7.30
   0   0   9   -0.90    4.70
   0   0  -9   -1.00    7.60
   0   0   9    2.70    7.30
   0   0  -9    5.60    6.80
   0   0 -10  221.68   20.00
   0   0  10  202.18   19.00
   0   0  10  200.08   12.60
   0   0  11   -0.40    6.20
   0   0  11    8.30   11.00
   0   0 -11    3.50   10.40
   0   0  11    3.30   10.20
   0   0 -11    0.30   10.40
   0   0  12   45.90   15.00
   0   0 -12   69.69   14.60
   0   0  12   58.39    9.50
   0   0  12   75.39   16.40
   0   0 -12   63.89   17.00
   0   0 -12   63.49   16.20
   0   1   1  823.52   23.30
   0   1   1  834.82   23.50
   0   1  -1  827.72   23.50
   0   1  -1  848.42   23.50
   0  -1  -1  792.92   23.20
   0  -1   1  808.62   23.00
   0  -1  -1  829.92   22.70
   0  -1  -1  812.62   23.70
   0  -1   1  812.72   23.60
   0   1  -2   57.79    3.60
   0   1  -2   58.69    2.40
   0   1   2   54.69    4.10
   0   1  -2   59.59    4.10
   0   1  -2   55.79    4.10
   0   1   2   54.19    2.40
   0  -1   2   52.39    4.00
   0  -1  -2   57.49    2.40
   0  -1   2   51.19    4.00
   0  -1  -2   63.69    3.90
   0  -1  -2   57.39    4.20
   0   1  -3 1662.83   49.10
   0   1  -3 1705.73   46.10
   0   1  -3 1752.32   48.10
   0   1   3 1677.23   49.10
   0   1   3 1650.73   48.60
   0   1   3 1670.93   46.50
   0   1  -3 1663.53   48.80
   0  -1   3 1682.43   47.30
   0  -1  -3 1707.53   48.80
   0  -1  -3 1702.03   46.70
   0  -1   3 1698.43   48.80
   0  -1   3 1747.13   49.10
   0   1   4  636.74   21.20
   0   1  -4  626.94   20.50
   0   1  -4  616.24   21.70
   0   1   4  639.84   18.60
   0   1  -4  628.14   21.50
   0   1  -4  624.14   17.80
   0  -1   4  610.44   19.20
   0  -1  -4  650.43   21.90
   0  -1  -4  648.24   21.40
   0  -1   4  633.94   21.30
   0  -1   4  609.84   21.50
   0   1   5   91.49    8.10
   0   1  -5   68.99    6.80
   0   1  -5   77.49    7.70
   0   1   5   95.69    8.20
   0   1   5   86.09    4.90
   0   1   5   86.19    4.00
   0   1  -5   67.59    7.90
   0  -1   5   67.99    7.50
   0  -1  -5   92.09    8.20
   0  -1   5   67.79    5.50
   0  -1  -5   85.69    7.80
   0  -1   5   62.99    7.60
   0   1   6   -1.30    1.70
   0   1   6    0.00    2.50
   0   1   6   -1.60    4.20
   0   1   6    3.10    4.10
   0   1  -6    0.00    3.70
   0   1  -6    1.60    3.80
   0   1  -6   -2.40    4.50
   0  -1   6    1.00    4.60
   0  -1   6    2.10    3.50
   0  -1   6    1.10    2.90
   0  -1  -6   -0.50    3.30
   0  -1  -6    1.30    4.10
   0  -1  -6   -0.40    4.30
   0   1   7  718.83   28.40
   0   1  -7  806.02   30.20
   0   1  -7  785.32   29.20
   0   1   7  786.02   29.30
   0   1   7  762.12   22.60
   0   1  -7  798.32   27.60
   0   1   7  722.43   23.90
   0  -1  -7  726.23   28.60
   0  -1  -7  761.82   27.30
   0  -1   7  814.42   29.10
   0  -1   7  789.52   24.90
   0  -1   7  848.52   29.70
   0  -1  -7  729.43   29.60
   0   1  -8  130.29   14.40
   0   1   8  124.49    5.90
   0   1  -8  124.89   12.70
   0   1   8  117.29   13.10
   0   1  -8  119.89   14.10
   0   1   8  115.79    8.20
   0   1   8  119.69   13.10
   0  -1  -8  113.89   13.50
   0  -1   8  105.99   12.50
   0  -1   8  120.29    9.10
   0  -1   8  141.19   13.60
   0  -1  -8  111.39   13.40
   0  -1  -8  123.09   12.50
   0   1  -9  149.69   16.80
   0   1   9  148.29   16.10
   0   1   9  153.58   10.20
   0   1  -9  168.28   17.10
   0   1   9  186.68   16.50
   0   1   9  169.48    7.10
   0  -1  -9  176.58   14.70
   0  -1   9  154.98   16.10
   0  -1   9  154.08   10.90
   0  -1  -9  169.98   17.00
   0  -1   9  148.39   15.90
   0  -1  -9  140.69   16.20
   0   1 -10   60.59   11.10
   0   1  10   69.29   12.60
   0   1  10   69.49   13.40
   0   1  10   66.89    7.00
   0   1  10   56.99    5.20
   0   1 -10   49.20   11.20
   0  -1  10   40.70    9.80
   0  -1  10   63.29    7.90
   0  -1 -10   47.30    9.70
   0  -1  10   39.30   10.60
   0  -1 -10   39.60   10.60
   0   1  11   21.20   11.20
   0   1  11   16.90   11.70
   0   1 -11    9.20   11.00
   0   1 -11   33.30   11.40
   0   1  11   16.50    6.10
   0   1 -11   38.20   13.80
   0  -1 -11    2.20   10.40
   0  -1 -11   12.40   12.30
   0  -1 -11   20.10   10.10
   0  -1  11   16.20   10.10
   0  -1  11   20.30   11.20
   0   1 -12   25.40   16.40
   0   1 -12   26.20   14.10
   0   1 -12   25.40   13.70
   0   1  12    0.50   11.60
   0   1  12    7.90    7.10
   0   1  12   29.50   13.20
   0  -1 -12   26.20   14.30
   0  -1  12   15.30    8.10
   0  -1 -12   25.70   13.50
   0  -1 -12    8.70   12.30
   0  -1  12   12.00   12.10
   0  -1  12   12.50   11.50
   0   2   0 2109.29   57.99
   0   2   0 2094.29   58.19
   0   2   0 2170.68   57.79
   0  -2   0 2041.50   57.99
   0  -2   0 2173.88   58.19
   0  -2   0 2063.99   58.19
   0  -2   0 2127.09   57.49
   0   2  -1  151.48    5.80
   0   2   1  137.79    5.60
   0   2   1  148.49    6.00
   0   2  -1  152.38    6.00
   0   2  -1  151.88    5.20
   0  -2  -1  147.59    4.90
   0  -2   1  155.48    5.30
   0  -2  -1  146.89    6.00
   0  -2   1  142.09    5.70
   0  -2   1  145.39    4.90
   0  -2   1  146.19    5.90
   0   2   2 9500.85  264.17
   0   2  -2 9726.73  263.97
   0   2  -2 9635.54  268.77
   0   2   2 9999.00  272.27
   0   2  -2 9803.12  266.37
   0   2  -2 9403.06  268.57
   0  -2  -2 9508.75  266.07
   0  -2   2 9768.62  268.67
   0  -2   2 9759.12  269.67
   0  -2   2 9693.13  266.87
   0  -2  -2 9602.94  261.27
   0  -2  -2 9778.32  263.57
   0  -2  -2 9262.07  267.87
   0   2  -3 7746.83  210.28
   0   2   3 7777.12  210.08
   0   2   3 7143.29  210.68
   0   2  -3 7649.93  211.08
   0   2   3 7785.42  214.48
   0   2  -3 7859.81  213.68
   0  -2   3 8032.80  213.38
   0  -2   3 7776.32  211.08
   0  -2  -3 7759.92  209.88
   0  -2  -3 7662.23  212.48
   0   2  -4   80.39    3.60
   0   2   4   85.09    7.30
   0   2   4   86.59    6.90
   0   2  -4   81.39    7.20
   0   2  -4   84.39    7.10
   0   2   4   78.59    3.80
   0   2  -4   81.89    6.10
   0  -2   4   73.39    6.80
   0  -2  -4   76.19    6.60
   0  -2  -4   83.49    7.00
   0  -2   4   68.99    5.30
   0  -2  -4   67.69    3.90
   0  -2   4   69.99    6.50
   0   2  -5  647.94   24.80
   0   2  -5  679.63   19.90
   0   2  -5  682.53   23.30
   0   2   5  702.23   20.60
   0   2   5  733.63   24.60
   0   2   5  764.42   25.30
   0   2  -5  684.13   24.70
   0  -2   5  688.33   22.10
   0  -2   5  658.93   24.20
   0  -2  -5  743.53   24.70
   0  -2  -5  725.43   25.40
   0  -2   5  692.33   24.90
   0   2  -6  298.47   15.30
   0   2   6  320.57   15.20
   0   2  -6  284.47   13.80
   0   2   6  304.17   10.60
   0  -2   6  294.37   15.30
   0  -2  -6  318.37   16.00
   0  -2   6  271.27   14.60
   0  -2   6  292.57   12.20
   0  -2  -6  324.27   15.20
   0   2   7  108.09   11.20
   0   2  -7   93.59    9.90
   0   2  -7  106.89   11.40
   0   2  -7   88.99   11.60
   0   2   7  101.39    5.60
   0   2   7  102.59    6.40
   0   2   7  107.19   11.40
   0  -2   7   87.59   11.00
   0  -2  -7  112.59   10.40
   0  -2   7   88.69    7.90
   0  -2  -7   85.69   10.70
   0  -2   7   87.59   10.60
   0  -2  -7   86.99   11.40
   0   2   8  447.86   22.20
   0   2   8  420.16   15.40
   0   2   8  409.46   21.20
   0   2  -8  428.56   22.10
   0   2  -8  447.26   20.60
   0   2   8  439.26   14.20
   0   2  -8  425.86   22.50
   0  -2  -8  443.46   19.80
   0  -2  -8  434.66   22.10
   0  -2  -8  440.56   21.50
   0  -2   8  437.46   17.40
   0  -2   8  427.86   21.80
   0  -2   8  440.26   21.50
   0   2   9    6.30    7.90
   0   2  -9    4.50    7.80
   0   2  -9    7.20    9.80
   0   2   9    6.80    7.60
   0   2   9    5.90    3.90
   0   2   9   -2.00    2.80
   0  -2  -9    8.90    7.00
   0  -2   9    5.90    6.90
   0  -2  -9    3.10    8.20
   0  -2   9    6.80    6.80
   0  -2  -9    5.30    7.30
   0  -2   9   14.60    5.60
   0   2  10  192.18   19.70
   0   2 -10  197.58   20.30
   0   2  10  193.68    8.80
   0   2  10  182.68   11.20
   0   2 -10  144.79   19.90
   0   2  10  191.38   19.60
   0  -2  10  196.78   18.90
   0  -2 -10  185.28   19.80
   0  -2  10  191.68   19.00
   0  -2 -10  185.18   20.00
   0  -2  10  182.18   13.30
   0   2 -11   20.70   11.20
   0   2 -11    9.80   11.90
   0   2 -11   11.80   11.90
   0   2  11   22.50    3.80
   0   2  11   18.10    6.10
   0   2  11    9.10   11.60
   0   2  11   16.20   10.70
   0  -2 -11    9.10   10.20
   0  -2  11   13.20   11.80
   0  -2  11   -1.70   10.20
   0  -2 -11   36.50   12.00
   0  -2  11   10.90    7.40
   0  -2 -11    0.70   11.50
   0   2 -12   27.70   15.10
   0   2  12   10.20   12.60
   0   2 -12    1.50   13.20
   0   2 -12   -2.50   11.40
   0   2  12   -1.00    6.80
   0   2  12    5.70   13.10
   0  -2 -12   13.10   13.40
   0  -2  12    0.90   11.80
   0  -2 -12  -17.50   12.50
   0  -2  12   -2.50   13.60
   0  -2 -12  -10.40   11.80
   0  -2  12   -4.70    8.40
   0   3   0    2.60    1.00
   0   3   0    1.90    1.50
   0   3   0    1.40    1.70
   0  -3   0    2.00    1.30
   0  -3   0    1.90    1.20
   0  -3   0    2.70    1.00
   0  -3   0    1.50    1.50
   0   3   1  527.75   17.90
   0   3   1  547.25   18.30
   0   3  -1  607.34   17.10
   0   3   1  569.74   16.90
   0   3  -1  611.94   18.20
   0   3  -1  612.54   17.20
   0   3  -1  604.14   18.50
   0  -3  -1  547.15   18.30
   0  -3   1  619.74   17.20
   0  -3  -1  567.94   16.90
   0  -3   1  608.04   18.40
   0  -3   1  625.94   18.20
   0  -3  -1  551.14   17.90
   0  -3   1  617.04   17.10
   0   3  -2 8185.28  234.38
   0   3   2 8771.72  233.68
   0   3   2 8793.32  238.58
   0   3  -2 8746.03  235.88
   0   3   2 8472.75  236.98
   0   3  -2 8495.85  233.48
   0  -3   2 7847.62  232.38
   0  -3   2 8223.38  232.68
   0  -3  -2 8999.90  234.88
   0  -3   2 8764.52  234.58
   0  -3  -2 8307.27  232.88
   0  -3  -2 8839.02  232.38
   0  -3   2 8751.42  235.18
   0   3  -3  913.11   27.10
   0   3  -3  879.31   28.30
   0   3  -3  891.01   28.30
   0   3   3  862.41   27.70
   0   3   3  911.51   28.40
   0   3  -3  889.71   25.80
   0  -3   3  912.21   28.40
   0  -3   3  909.51   28.30
   0  -3  -3  890.11   24.80
   0  -3  -3  875.11   28.40
   0  -3  -3  879.91   27.70
   0  -3  -3  920.11   26.00
   0   3  -4  190.08    9.30
   0   3  -4  183.38    7.30
   0   3  -4  198.18   10.60
   0   3   4  175.28    9.80
   0   3  -4  188.18    6.90
   0   3   4  180.28   10.10
   0   3  -4  188.38   10.30
   0  -3  -4  184.18    6.40
   0  -3  -4  168.28   10.20
   0  -3  -4  182.68    7.80
   0  -3   4  205.08   10.40
   0  -3  -4  184.08    9.70
   0  -3   4  173.28    8.30
   0  -3   4  202.18   10.40
   0   3   5   30.30    5.10
   0   3  -5   42.90    3.50
   0   3  -5   33.00    5.40
   0   3  -5   57.89    6.30
   0   3   5   40.00    3.30
   0   3   5   34.20    5.70
   0   3  -5   44.60    6.70
   0  -3  -5   44.20    5.30
   0  -3   5   32.80    5.30
   0  -3  -5   35.30    5.40
   0  -3   5   30.00    4.20
   0  -3   5   42.80    6.30
   0  -3  -5   46.60    6.90
   0   3   6   11.60    5.30
   0   3  -6   15.00    2.20
   0   3  -6   15.20    6.10
   0   3  -6    8.10    4.30
   0   3   6    8.90    4.90
   0   3   6    9.90    2.40
   0   3  -6   16.10    5.80
   0  -3   6   14.10    3.90
   0  -3  -6    7.30    5.50
   0  -3  -6    5.70    4.90
   0  -3   6   11.70    4.70
   0  -3   6   14.80    5.20
   0   3  -7   60.39    8.20
   0   3   7   80.89   11.20
   0   3  -7   53.79    8.60
   0   3  -7   51.79    8.60
   0   3   7   60.89    5.30
   0  -3   7   38.30    7.00
   0  -3  -7   57.29    9.00
   0  -3  -7   68.69    8.90
   0  -3   7   59.69    6.30
   0  -3   7   58.29    8.70
   0   3  -8    6.30    7.50
   0   3  -8    2.80    6.30
   0   3   8    3.30    6.70
   0   3   8    3.60    3.00
   0   3   8    4.70    3.40
   0   3   8    9.20    6.90
   0   3  -8   -3.30    6.00
   0  -3   8   10.60    6.00
   0  -3  -8    7.40    6.30
   0  -3  -8    0.40    6.00
   0  -3   8    8.50    6.70
   0  -3  -8   -3.50    7.00
   0  -3   8    9.10    4.70
   0   3  -9   11.00    7.50
   0   3   9   15.40    3.60
   0   3   9    9.00    8.50
   0   3   9   22.00    9.00
   0   3  -9   18.00    9.10
   0   3   9   12.30    4.00
   0  -3   9   22.50    8.90
   0  -3   9    9.00    7.00
   0  -3  -9    9.60    8.90
   0  -3  -9    9.60    7.40
   0  -3   9   18.90    6.40
   0  -3  -9   17.60    7.50
   0   3  10    6.50    3.90
   0   3  10   -5.30    8.80
   0   3  10    4.80    8.90
   0   3  10   -0.90    4.30
   0   3 -10    4.60    9.90
   0   3 -10    1.00   10.20
   0  -3  10    8.70    7.80
   0  -3  10    3.40    9.40
   0  -3 -10    6.20    8.70
   0  -3 -10    0.10    8.20
   0   3  11   20.40   11.30
   0   3  11   22.30   12.10
   0   3  11   15.90    5.60
   0   3  11   17.30    4.40
   0   3 -11   18.70   12.10
   0   3 -11   23.80   10.70
   0   3 -11   12.00   11.70
   0  -3 -11   22.50    9.30
   0  -3 -11   31.00   11.10
   0  -3 -11    3.70    8.10
   0  -3  11    3.40   11.10
   0  -3  11   18.90   11.20
   0  -3 -11    8.40   11.90
   0  -3  11   14.30    7.90
   0   3  12   57.29   15.60
   0   3 -12   58.29   15.50
   0   3 -12   80.69   19.20
   0   3  12   69.99    7.90
   0   3 -12   87.09   16.90
   0   3  12   38.10   14.20
   0  -3 -12   38.30   11.30
   0  -3 -12   87.09   18.10
   0  -3  12   35.90   14.00
   0  -3  12   49.10   15.50
   0  -3  12   73.49   11.30
   0  -3 -12   52.09   14.30
   0  -3 -12   43.10   14.20
   0   4   0  131.99    4.90
   0   4   0  131.89    6.70
   0   4   0  133.29    6.30
   0  -4   0  125.89    4.80
   0  -4   0  128.79    6.20
   0  -4   0  132.99    6.60
   0  -4   0  139.29    5.50
   0   4  -1 1166.98   30.60
   0   4   1 1025.40   31.60
   0   4  -1 1037.70   32.00
   0   4   1 1068.29   30.30
   0   4  -1 1095.39   30.50
   0   4   1 1005.60   32.10
   0   4  -1 1088.89   31.80
   0  -4  -1 1007.90   29.90
   0  -4   1 1110.89   30.40
   0  -4   1 1105.79   30.50
   0  -4   1 1113.79   31.80
   0  -4  -1 1037.00   32.10
   0  -4   1 1088.49   32.10
   0  -4  -1 1060.09   31.60
   0   4   2   71.09    5.50
   0   4   2   80.09    4.10
   0   4  -2   84.89    5.90
   0   4   2   80.49    6.20
   0   4  -2   84.89    6.30
   0   4  -2   85.19    5.00
   0   4  -2   82.09    4.20
   0  -4   2   80.79    6.10
   0  -4   2   84.89    5.80
   0  -4   2   81.89    4.20
   0  -4  -2   81.99    4.20
   0  -4  -2   79.09    6.10
   0  -4  -2   77.79    5.50
   0  -4   2   82.29    4.80
   0   4  -3  209.58    8.80
   0   4   3  187.68    9.30
   0   4  -3  201.38   10.10
   0   4   3  189.48   10.10
   0   4   3  203.88    7.70
   0   4  -3  194.08    7.60
   0   4  -3  208.88   10.20
   0  -4   3  200.88   10.00
   0  -4  -3  201.28    7.60
   0  -4   3  212.68   10.00
   0  -4  -3  191.08    6.10
   0  -4  -3  193.18    9.50
   0  -4   3  195.38    8.50
   0  -4  -3  188.58   10.10
   0   4  -4   10.60    4.30
   0   4   4    7.50    3.30
   0   4  -4    8.40    2.40
   0   4  -4    8.20    3.40
   0   4   4    9.70    4.00
   0   4  -4   11.60    4.50
   0  -4  -4    7.80    3.60
   0  -4  -4    6.50    2.40
   0  -4  -4    8.60    1.60
   0  -4   4    8.10    3.70
   0  -4  -4    6.60    3.70
   0  -4   4    8.30    3.80
   0   4  -5 5208.38  144.99
   0   4  -5 5249.27  142.79
   0   4  -5 5149.79  144.99
   0   4  -5 5139.59  140.59
   0   4   5 5101.99  144.69
   0   4   5 5085.09  143.99
   0   4  -5 5053.09  139.79
   0  -4   5 5110.49  141.79
   0  -4  -5 5057.89  139.19
   0  -4  -5 5106.09  140.99
   0  -4  -5 5012.20  144.89
   0  -4   5 5231.98  144.89
   0  -4  -5 5138.59  143.99
   0  -4   5 5257.97  144.49
   0   4  -6    6.10    5.80
   0   4  -6    4.10    4.80
   0   4   6    5.90    5.30
   0   4  -6   11.20    4.40
   0   4   6    3.50    5.00
   0   4  -6    7.60    3.10
   0   4  -6    4.20    2.30
   0  -4  -6    7.30    3.70
   0  -4  -6    2.90    4.20
   0  -4   6   -1.80    4.50
   0  -4   6    5.20    5.40
   0  -4  -6    6.60    5.70
   0  -4   6    1.40    3.60
   0   4  -7  244.78   11.20
   0   4   7  266.97   16.60
   0   4  -7  257.97   16.80
   0   4   7  288.97   16.60
   0   4  -7  239.98   16.50
   0   4  -7  258.87    9.20
   0   4  -7  269.57   14.90
   0  -4   7  254.47   13.00
   0  -4   7  254.27   16.00
   0  -4   7  255.77   16.00
   0  -4  -7  263.57   12.50
   0  -4  -7  262.47   15.90
   0  -4  -7  270.47   17.30
   0   4   8   11.50    7.40
   0   4  -8    1.00    4.20
   0   4  -8    1.20    6.30
   0   4  -8   -1.30    7.10
   0   4  -8   -7.20    6.60
   0  -4  -8    9.60    6.30
   0  -4   8    1.00    5.90
   0  -4   8    9.70    7.00
   0  -4  -8    8.40    5.00
   0  -4  -8    4.00    7.00
   0  -4   8    6.10    5.00
   0  -4  -8   14.30    8.30
   0   4   9   98.39    7.50
   0   4  -9   98.39   13.40
   0   4  -9   86.99   10.70
   0   4   9   78.79   11.60
   0   4   9   83.59   13.60
   0   4  -9   99.69   13.80
   0   4  -9   95.29    9.10
   0  -4  -9  105.09   11.30
   0  -4   9   82.59   11.80
   0  -4  -9   77.59    8.70
   0  -4   9   75.59   10.00
   0  -4  -9   55.49   10.60
   0  -4  -9   97.39   14.90
   0  -4   9  114.79   11.50
   0   4 -10   26.10    6.70
   0   4  10   21.10   10.10
   0   4 -10    8.50    9.20
   0   4 -10   10.80   10.30
   0   4  10   27.30   10.40
   0   4  10   22.60    4.70
   0   4 -10   42.00   12.80
   0  -4  10   26.00   10.00
   0  -4  10   27.20    8.00
   0  -4 -10   11.80    7.10
   0  -4  10   16.30   10.50
   0  -4 -10   13.70   10.10
   0  -4 -10   23.20   11.20
   0   4  11    1.60   10.50
   0   4 -11   -2.80   11.60
   0   4 -11   11.20   12.90
   0   4 -11    3.50    6.40
   0   4  11  -13.40   10.80
   0   4 -11    0.10   10.90
   0   4  11   -0.30    4.50
   0  -4 -11    2.50   11.00
   0  -4 -11    4.50   12.30
   0  -4  11   -7.30    7.70
   0  -4 -11   -0.30    8.30
   0  -4  11    2.60   10.90
   0  -4 -11    8.60    8.30
   0  -4  11  -14.20   10.00
   0   4 -12   13.00   14.30
   0   4  12   24.80   13.70
   0   4  12   -0.90    4.40
   0   4 -12   24.80   14.30
   0   4 -12    7.40   16.40
   0   4  12   43.70   15.90
   0  -4  12   -2.10   13.50
   0  -4  12    4.70    9.40
   0  -4 -12    5.70   15.00
   0  -4 -12    5.30    9.40
   0  -4 -12    4.20   14.10
   0  -4 -12   12.80   13.20
   0  -4  12   -4.80   12.70
   0   5   0    3.20    1.50
   0   5   0    1.90    2.00
   0   5   0    3.70    2.40
   0  -5   0    3.60    1.50
   0  -5   0    2.30    1.80
   0  -5   0    3.30    2.60
   0  -5   0    4.60    2.50
   0   5   1  418.26   15.50
   0   5   1  440.96   14.10
   0   5   1  451.85   16.40
   0   5  -1  469.35   14.30
   0   5  -1  451.75   14.40
   0   5  -1  470.95   16.50
   0   5  -1  470.75   15.90
   0  -5  -1  438.56   13.70
   0  -5   1  486.65   16.00
   0  -5   1  479.35   14.20
   0  -5   1  456.75   16.20
   0  -5   1  464.15   14.40
   0  -5  -1  451.65   15.90
   0  -5  -1  439.26   16.30
   0   5   2  136.89    5.80
   0   5   2  143.09    7.80
   0   5  -2  132.69    6.60
   0   5  -2  118.49    7.70
   0   5  -2  130.49    8.20
   0   5   2  140.79    8.50
   0   5  -2  135.79    6.10
   0  -5   2  126.19    7.90
   0  -5  -2  144.69    8.60
   0  -5   2  133.29    6.00
   0  -5  -2  134.89    7.60
   0  -5  -2  142.49    5.90
   0  -5   2  126.89    7.60
   0  -5   2  138.09    6.50
   0   5   3   15.10    4.50
   0   5  -3    9.70    3.80
   0   5   3    9.30    2.30
   0   5   3   11.70    3.60
   0   5  -3    9.90    3.10
   0   5  -3   10.70    3.60
   0   5  -3    8.80    2.40
   0  -5   3    9.00    3.50
   0  -5   3    8.90    2.40
   0  -5   3    8.20    3.80
   0  -5  -3    6.90    3.30
   0  -5  -3   12.60    2.50
   0  -5   3    9.20    3.10
   0  -5  -3   10.40    3.60
   0   5  -4 1621.04   51.29
   0   5  -4 1631.84   49.30
   0   5  -4 1643.94   47.80
   0   5  -4 1482.75   50.99
   0   5   4 1819.82   52.19
   0   5   4 1797.72   51.09
   0  -5  -4 1727.93   50.79
   0  -5  -4 1753.02   48.10
   0  -5  -4 1753.12   51.99
   0  -5  -4 1754.32   46.10
   0  -5   4 1536.95   50.89
   0  -5   4 1682.23   51.29
   0   5   5  685.53   25.60
   0   5  -5  698.23   22.20
   0   5  -5  703.33   26.60
   0   5   5  719.33   26.80
   0   5  -5  711.83   24.50
   0   5  -5  739.83   27.10
   0  -5  -5  676.13   25.60
   0  -5  -5  737.33   22.80
   0  -5   5  742.03   26.50
   0  -5   5  732.73   23.80
   0  -5   5  729.63   26.60
   0  -5  -5  706.13   26.80
   0  -5  -5  712.13   20.50
   0   5  -6  259.37    9.60
   0   5  -6  279.07   15.80
   0   5   6  221.28   14.90
   0   5  -6  253.37   15.90
   0   5  -6  240.48   10.50
   0   5   6  228.68   14.40
   0   5  -6  266.77   13.50
   0  -5   6  245.38   15.20
   0  -5  -6  234.08   11.00
   0  -5  -6  213.68   15.40
   0  -5   6  270.87   15.10
   0  -5   6  247.28   12.50
   0  -5  -6  236.28   14.50
   0   5  -7  100.39   11.90
   0   5  -7   79.09    7.40
   0   5   7   80.69   10.10
   0   5  -7   70.49    8.30
   0   5  -7   92.99   11.40
   0   5  -7   81.69    5.70
   0   5   7   79.69   10.30
   0  -5   7   88.09    9.50
   0  -5   7   83.99   11.70
   0  -5  -7   72.59   10.10
   0  -5   7   68.89    9.20
   0  -5  -7   68.09    9.40
   0  -5  -7   75.59    8.30
   0   5   8  125.09   14.40
   0   5  -8  124.39    9.20
   0   5   8  131.99   15.40
   0   5  -8   93.19   11.80
   0   5  -8  110.59    6.10
   0   5  -8   84.29   11.10
   0  -5  -8  109.49   14.90
   0  -5   8  104.69   13.90
   0  -5   8  110.79   11.00
   0  -5  -8  117.99   15.60
   0  -5  -8  113.29   10.10
   0  -5   8  106.89   14.30
   0   5  -9    1.30    5.10
   0   5  -9   -0.90    8.20
   0   5  -9   -2.60    7.10
   0   5  -9   17.50    8.80
   0   5   9   -2.00    8.00
   0  -5   9   17.00    8.80
   0  -5  -9   13.30    5.90
   0  -5  -9    5.80    6.90
   0  -5   9    5.90    6.50
   0  -5  -9   10.20    8.30
   0   5  10   30.20   11.30
   0   5 -10   34.90   11.50
   0   5 -10    9.90   10.00
   0   5 -10   51.59    7.80
   0   5 -10   34.10   12.60
   0   5  10   44.00    5.80
   0   5  10   47.80   11.30
   0  -5 -10   51.89   13.90
   0  -5 -10   43.50   12.90
   0  -5  10   35.90    8.50
   0  -5  10   47.00   12.20
   0  -5 -10   28.60    7.80
   0   5  11   27.90   13.60
   0   5 -11   -6.80   11.70
   0   5 -11   27.10   14.30
   0   5 -11   25.30   13.40
   0   5  11   23.10    5.80
   0   5 -11   23.10    8.10
   0   5  11   38.90   12.20
   0  -5  11   16.60   10.20
   0  -5  11   22.80    9.20
   0  -5  11   27.10   13.40
   0  -5 -11   19.30    8.80
   0  -5 -11   26.80   12.30
   0  -5 -11   29.00   13.70
   0  -5 -11   38.20   13.40
   0   5  12   84.29   18.10
   0  -5  12   43.90   16.40
   0   6   0  761.82   22.30
   0   6   0  768.92   24.60
   0   6   0  759.72   21.30
   0   6   0  795.72   25.40
   0  -6   0  773.72   23.10
   0  -6   0  742.13   22.10
   0  -6   0  737.13   24.90
   0  -6   0  745.83   24.40
   0   6   1   64.39    4.40
   0   6  -1   64.29    4.70
   0   6   1   65.59    6.70
   0   6  -1   56.19    6.40
   0   6   1   59.09    6.00
   0   6  -1   57.39    5.90
   0   6  -1   53.89    4.50
   0  -6   1   58.69    4.30
   0  -6   1   60.39    4.80
   0  -6  -1   67.59    6.60
   0  -6   1   54.89    5.70
   0  -6  -1   58.69    3.90
   0  -6   1   53.99    6.50
   0  -6  -1   68.49    6.00
   0   6  -2  139.09    6.60
   0   6  -2  138.79    8.80
   0   6   2  132.69    8.30
   0   6   2  134.89    6.30
   0   6   2  124.09    8.90
   0   6  -2  133.09    7.00
   0   6  -2  129.39    8.80
   0  -6  -2  124.29    9.10
   0  -6   2  130.79    8.80
   0  -6   2  133.79    6.60
   0  -6   2  126.09    8.20
   0  -6   2  139.59    6.90
   0  -6  -2  114.99    8.20
   0   6   3 2211.28   68.69
   0   6   3 2361.76   70.09
   0   6  -3 2411.76   69.99
   0   6  -3 2432.96   69.69
   0   6   3 2348.67   66.29
   0   6  -3 2371.76   67.39
   0   6  -3 2422.96   66.59
   0  -6  -3 2299.27   68.99
   0  -6   3 2439.26   67.39
   0  -6   3 2448.46   66.69
   0  -6   3 2518.65   69.69
   0  -6   3 2433.86   69.89
   0  -6  -3 2277.07   66.39
   0  -6  -3 2311.07   69.89
   0   6   4   16.50    4.30
   0   6  -4   14.60    4.80
   0   6  -4   21.00    4.70
   0   6  -4   16.90    3.10
   0   6  -4   11.50    4.90
   0   6   4   22.00    5.70
   0  -6  -4   20.90    5.80
   0  -6  -4   17.50    3.30
   0  -6  -4   20.20    1.80
   0  -6   4   18.90    5.50
   0  -6  -4   30.20    5.60
   0  -6   4   16.00    4.70
   0   6  -5  611.94   19.80
   0   6  -5  612.94   24.40
   0   6  -5  620.24   22.20
   0   6   5  632.04   24.60
   0   6  -5  591.14   24.40
   0   6   5  577.84   23.20
   0  -6  -5  612.14   20.10
   0  -6   5  616.24   24.10
   0  -6  -5  607.64   23.40
   0  -6   5  589.44   21.30
   0  -6   5  603.84   23.90
   0  -6  -5  600.74   24.70
   0  -6  -5  604.14   17.40
   0   6  -6   57.19    8.80
   0   6  -6   70.29    6.70
   0   6  -6   49.70    8.40
   0   6  -6   45.00    6.80
   0   6   6   82.19   11.60
   0   6   6   70.69    9.20
   0  -6  -6   81.89    7.40
   0  -6  -6   58.69    9.30
   0  -6   6   54.19    8.20
   0  -6  -6   65.79    8.50
   0  -6   6   53.79    8.10
   0  -6   6   63.09    7.10
   0   6  -7  137.89   14.50
   0   6  -7  130.59   15.10
   0   6  -7  140.49    8.80
   0   6   7  121.19   13.40
   0   6   7  142.49   14.90
   0   6  -7  139.99   13.30
   0   6  -7  128.39    7.50
   0  -6   7  132.09   11.40
   0  -6   7  140.59   14.90
   0  -6  -7  122.29    9.40
   0  -6  -7  150.38   13.90
   0  -6  -7  132.99   15.00
   0  -6   7  150.38   14.40
   0   6  -8   83.29    8.60
   0   6  -8   74.19   11.30
   0   6  -8   88.79    6.30
   0   6  -8   91.29   10.80
   0   6  -8   75.19   14.30
   0   6   8   73.09   11.20
   0   6   8   84.19   11.80
   0  -6   8   81.69    9.20
   0  -6  -8   53.29   11.00
   0  -6   8   91.89   12.40
   0  -6  -8   89.19    8.50
   0  -6  -8   76.89   11.30
   0   6  -9   14.70    9.20
   0   6  -9   27.60    3.50
   0   6  -9   22.70   11.40
   0   6  -9   25.70   10.00
   0   6   9   27.20   11.10
   0   6  -9   23.70    5.60
   0   6   9    6.50    8.80
   0  -6   9   22.50    7.10
   0  -6  -9   15.80    8.40
   0  -6  -9   27.60    9.00
   0  -6  -9   26.50    6.90
   0  -6   9   21.80   10.00
   0  -6  -9    8.00   10.10
   0   6 -10   21.00   10.90
   0   6 -10   34.50    7.10
   0   6  10    1.60    9.70
   0   6 -10   33.80   13.50
   0  -6  10   44.20    9.50
   0  -6 -10   20.60   10.20
   0  -6  10   26.00   11.50
   0  -6 -10   28.00    8.20
   0  -6 -10   30.20   12.90
   0  -6  10   31.10   11.70
   0   6 -11   17.90   12.70
   0   6 -11   44.10   15.30
   0   6  11   21.50   14.10
   0   6  11   22.20    6.60
   0   6 -11   13.30   13.70
   0   6 -11   32.10    7.50
   0   6  11   23.90   13.30
   0  -6  11   17.80   11.70
   0  -6 -11   -6.50   13.40
   0  -6  11   15.30   10.10
   0  -6 -11   31.90    9.40
   0  -6  11   17.10   13.60
   0  -6 -11   20.90   12.10
   0  -6 -11   19.00   13.50
   0   7   0    7.90    1.50
   0   7   0   10.90    2.40
   0   7   0   10.50    3.60
   0   7   0    7.00    4.20
   0  -7   0   10.30    2.80
   0  -7   0    8.90    3.70
   0  -7   0    8.60    3.20
   0  -7   0   10.60    2.40
   0   7  -1  297.17   11.20
   0   7   1  340.67   14.60
   0   7  -1  268.47   13.20
   0   7  -1  301.67   14.20
   0   7   1  343.87   13.90
   0   7   1  335.87   11.50
   0  -7  -1  334.27   14.50
   0  -7   1  292.47   13.90
   0  -7  -1  333.17   12.20
   0  -7   1  300.07   11.00
   0  -7   1  314.07   11.60
   0  -7  -1  363.66   14.00
   0  -7   1  274.17   13.10
   0  -7  -1  332.67   10.70
   0   7   2  221.58    8.90
   0   7  -2  214.98    9.30
   0   7  -2  222.18   12.50
   0   7   2  221.88   11.30
   0   7  -2  211.68    9.50
   0   7  -2  202.08   11.40
   0   7   2  221.18   12.10
   0  -7  -2  226.48   11.40
   0  -7   2  205.08    9.20
   0  -7  -2  226.78    8.60
   0  -7   2  207.78   11.20
   0  -7   2  221.08    9.40
   0  -7   2  212.98   12.00
   0  -7  -2  236.48   12.50
   0   7  -3  161.18    7.80
   0   7  -3  162.18   10.80
   0   7   3  140.29   10.20
   0   7   3  145.19    7.40
   0   7  -3  162.58   11.30
   0   7   3  155.78   11.30
   0   7  -3  152.58    8.90
   0  -7  -3  146.49   10.20
   0  -7   3  153.78    8.50
   0  -7  -3  147.89   11.50
   0  -7   3  156.98   11.10
   0  -7   3  166.08   10.50
   0  -7   3  161.08    7.90
   0  -7  -3  154.48    7.60
   0   7  -4   82.69    6.30
   0   7   4   88.79    9.70
   0   7  -4   90.19   10.60
   0   7  -4   86.09    8.30
   0   7  -4   73.39    9.50
   0   7   4   86.79    6.50
   0   7   4   88.99   10.30
   0  -7   4   88.99    6.60
   0  -7  -4   81.89    6.40
   0  -7  -4   93.39    9.60
   0  -7   4   72.89    9.90
   0  -7  -4   76.59   10.10
   0  -7   4   80.79    9.20
   0   7   5   77.79   10.90
   0   7   5   97.59   10.50
   0   7  -5   93.59   12.40
   0   7  -5   91.69   11.20
   0   7  -5   90.09    7.00
   0   7  -5   81.99    9.10
   0  -7  -5   86.69    3.90
   0  -7  -5   86.89    7.10
   0  -7   5   89.09   11.30
   0  -7   5   80.89   10.30
   0  -7  -5   97.19   11.00
   0  -7  -5   85.89   10.50
   0  -7   5   84.19    8.90
   0   7   6   22.70    7.20
   0   7  -6   22.40    6.60
   0   7   6   19.30    6.50
   0   7  -6   16.30    7.60
   0   7  -6   24.60    7.20
   0   7  -6   24.80    4.80
   0  -7  -6   19.50    6.30
   0  -7  -6   29.10    4.80
   0  -7   6   18.00    7.30
   0  -7   6   16.30    5.70
   0  -7   6   18.20    7.10
   0  -7  -6   30.80    8.30
   0   7  -7  743.23   24.20
   0   7   7  751.02   30.70
   0   7  -7  770.92   25.30
   0   7  -7  750.42   32.20
   0   7  -7  803.02   29.80
   0   7  -7  742.93   31.50
   0   7   7  791.12   32.10
   0  -7  -7  760.32   25.80
   0  -7   7  780.92   27.80
   0  -7   7  772.72   31.40
   0  -7  -7  736.93   32.30
   0   7  -8  135.39   16.30
   0   7  -8  116.59    7.90
   0   7  -8  154.08   18.60
   0   7  -8  139.39   16.20
   0   7   8  121.39   15.70
   0   7  -8  137.29    9.90
   0  -7   8  113.09   12.60
   0  -7  -8  121.09   10.90
   0  -7   8  138.49   16.90
   0  -7  -8  114.89   14.60
   0  -7  -8  121.59   16.50
   0   7   9   -5.00    9.70
   0   7  -9   -6.70    9.60
   0   7  -9   -8.10    9.00
   0   7  -9    2.90    3.60
   0   7   9    1.40    9.90
   0   7  -9    0.30   15.30
   0   7  -9    3.20    5.70
   0  -7   9    5.80    7.50
   0  -7  -9    3.40    7.80
   0  -7  -9    9.80    9.40
   0  -7  -9    6.50    6.50
   0  -7  -9   -3.40    8.40
   0  -7   9   12.60    9.50
   0   7 -10   37.10    4.00
   0   7 -10   42.70   12.50
   0   7 -10   68.89   14.90
   0   7  10   38.40   13.20
   0   7  10   43.60   12.90
   0   7 -10   46.30   15.10
   0  -7 -10   33.20   12.70
   0  -7  10   32.40   10.60
   0  -7  10   33.80   12.00
   0  -7  10   41.70   11.70
   0  -7 -10   24.90    8.50
   0  -7 -10   19.40   13.20
   0   7  11   -1.40    6.20
   0   7 -11    1.30    7.90
   0   7 -11    8.00   16.70
   0   7  11   12.70   13.70
   0   7 -11   14.30   14.00
   0   7  11    1.30   13.20
   0  -7  11    3.50   11.40
   0  -7 -11   -7.60   11.50
   0  -7  11    3.30   13.40
   0  -7 -11    4.40    9.10
   0  -7 -11    7.40   13.10
   0  -7  11    7.50    9.80
   0  -7 -11    3.40   12.80
   0   8   0  853.71   29.60
   0   8   0  896.31   25.00
   0   8   0  853.31   26.40
   0   8   0  902.21   30.90
   0  -8   0  903.51   29.80
   0  -8   0  858.51   26.10
   0  -8   0  901.11   27.60
   0  -8   0  983.00   30.80
   0   8  -1  151.98   10.10
   0   8  -1  140.29   10.50
   0   8   1  143.49   10.10
   0   8  -1  148.29    7.30
   0   8   1  138.09   10.70
   0   8   1  128.89    7.30
   0  -8   1  137.59    6.90
   0  -8  -1  145.79    8.40
   0  -8   1  135.49   10.40
   0  -8  -1  136.49   10.30
   0  -8  -1  142.99    6.50
   0  -8  -1  142.09    9.60
   0  -8   1  139.69    9.60
   0  -8   1  140.69    7.80
   0   8  -2  317.27   12.40
   0   8  -2  293.07   15.40
   0   8  -2  313.47   12.40
   0   8   2  345.57   15.10
   0   8   2  322.67   12.00
   0   8   2  350.56   16.30
   0   8  -2  284.97   14.60
   0  -8   2  304.57   12.40
   0  -8  -2  336.77   15.00
   0  -8  -2  327.17   15.90
   0  -8  -2  344.47   11.40
   0  -8   2  297.37   14.40
   0  -8   2  297.47   15.10
   0  -8   2  306.47   12.20
   0   8   3   21.10    3.70
   0   8  -3   14.70    5.30
   0   8  -3   12.50    4.90
   0   8  -3   10.20    4.40
   0   8  -3   16.50    3.70
   0   8   3   15.20    5.40
   0   8   3   20.70    5.10
   0  -8  -3   16.90    3.60
   0  -8   3   15.20    4.00
   0  -8  -3   19.50    5.10
   0  -8   3   15.20    5.10
   0  -8   3   14.50    5.60
   0  -8   3   15.10    3.70
   0  -8  -3   20.20    6.30
   0   8   4    6.00    4.90
   0   8  -4    8.90    6.30
   0   8  -4    3.10    3.30
   0   8  -4    1.20    4.40
   0   8   4    5.50    3.30
   0   8  -4    3.30    5.50
   0   8   4    4.80    5.20
   0  -8   4   -0.50    5.10
   0  -8  -4   -0.50    5.00
   0  -8   4    0.30    4.40
   0  -8  -4    2.70    3.20
   0  -8  -4    4.00    5.00
   0  -8   4    1.10    3.10
   0   8   5  227.88   15.90
   0   8  -5  222.28   15.00
   0   8  -5  240.68   16.40
   0   8   5  223.58   15.10
   0   8  -5  219.58   13.30
   0   8  -5  224.98   10.70
   0  -8   5  235.08   15.40
   0  -8  -5  219.48   16.10
   0  -8   5  249.48   15.70
   0  -8  -5  194.48   14.20
   0  -8  -5  212.88   10.60
   0  -8   5  215.08   12.60
   0  -8  -5  209.78    7.10
   0   8  -6   30.40    7.00
   0   8  -6   24.60    4.80
   0   8  -6   39.70    9.60
   0   8  -6   26.70    7.50
   0   8   6   19.10    6.90
   0   8   6   13.10    6.90
   0  -8  -6   26.60    8.70
   0  -8   6   32.30    7.30
   0  -8   6   35.20    8.30
   0  -8   6   25.20    7.80
   0  -8  -6   15.80    4.90
   0  -8  -6   20.10    7.00
   0   8   7  183.68   17.30
   0   8  -7  158.58   14.50
   0   8  -7  177.18   10.40
   0   8  -7  162.98   17.20
   0   8  -7  158.78   17.70
   0  -8  -7  165.38   11.10
   0  -8   7  154.98   13.30
   0  -8  -7  196.08   18.00
   0  -8  -7  167.68   16.70
   0  -8   7  171.58   16.30
   0   8  -8   87.49   13.10
   0   8  -8  101.49    9.70
   0   8  -8  100.99    8.50
   0   8   8   64.09   11.30
   0   8  -8  100.39   14.70
   0   8   8  102.59   14.50
   0   8  -8   97.19   12.30
   0  -8  -8   95.39    9.30
   0  -8  -8   88.49   13.30
   0  -8   8  117.39   14.80
   0  -8   8   94.89   10.40
   0  -8  -8   78.39   12.90
   0   8  -9   63.49   13.50
   0   8   9   64.19   12.80
   0   8   9   70.39   13.30
   0   8  -9   75.69   12.50
   0   8  -9   76.39   14.50
   0   8  -9   86.19    7.70
   0   8  -9   99.29    9.10
   0  -8  -9   84.19   11.50
   0  -8  -9   97.49   15.30
   0  -8   9   88.29   14.40
   0  -8  -9  110.29   15.20
   0  -8  -9   88.69    9.60
   0  -8   9   51.39   12.10
   0  -8   9   71.19   10.80
   0   8  10  207.38   25.90
   0   8 -10  242.48   24.20
   0   8 -10  226.38   10.30
   0   8 -10  276.07   29.00
   0   8 -10  223.58   23.80
   0   8  10  236.78   24.70
   0   8 -10  216.18   15.20
   0  -8  10  244.28   24.60
   0  -8 -10  236.78   25.30
   0  -8  10  268.67   19.40
   0  -8 -10  201.38   16.90
   0  -8  10  208.88   24.00
   0  -8 -10  200.88   26.80
   0   8 -11    7.60   13.70
   0   8 -11   -4.00   15.80
   0   8  11   -3.60   13.20
   0  -8  11    6.40   13.40
   0  -8 -11  -11.40   14.40
   0  -8  11   15.50   11.60
   0  -8 -11    7.60   17.30
   0  -8 -11    9.20    9.60
   0  -8 -11  -17.90   12.60
   0  -8  11    5.30   12.90
   0   9   0    2.80    1.50
   0   9   0    5.70    3.30
   0   9   0    1.40    4.60
   0   9   0   -5.50    4.50
   0  -9   0   -1.10    2.50
   0  -9   0    3.10    4.60
   0  -9   0   -3.40    3.60
   0  -9   0   -1.20    4.50
   0   9   1  629.34   24.80
   0   9   1  662.93   22.10
   0   9  -1  724.23   26.50
   0   9  -1  708.73   21.70
   0   9   1  650.03   20.40
   0   9   1  683.93   26.30
   0   9  -1  744.33   25.50
   0  -9   1  725.83   26.10
   0  -9  -1  630.44   25.50
   0  -9   1  748.03   25.30
   0  -9   1  714.23   21.40
   0  -9  -1  672.43   22.70
   0  -9   1  700.83   22.50
   0  -9  -1  619.54   24.70
   0  -9  -1  640.74   20.70
   0   9  -2   56.19    6.60
   0   9   2   51.29    5.20
   0   9  -2   51.39    6.90
   0   9   2   43.80    6.50
   0   9   2   49.99    7.60
   0   9  -2   61.89    8.70
   0  -9  -2   43.60    6.90
   0  -9  -2   49.40    5.40
   0  -9  -2   49.10    7.40
   0  -9   2   52.79    5.60
   0  -9  -2   50.39    5.50
   0  -9   2   48.80    7.40
   0  -9   2   46.80    6.40
   0  -9   2   58.19    6.20
   0   9   3   13.60    5.10
   0   9   3   19.60    6.50
   0   9  -3   25.80    6.00
   0   9  -3   31.60    7.20
   0   9  -3   27.10    5.00
   0   9   3   29.00    4.30
   0   9  -3   21.80    4.50
   0  -9   3   26.50    5.70
   0  -9  -3   23.00    5.90
   0  -9   3   30.60    5.20
   0  -9  -3   21.70    4.10
   0  -9  -3   28.10    6.60
   0  -9   3   29.50    6.70
   0  -9   3   21.10    4.60
   0   9   4    5.50    5.70
   0   9  -4    7.50    5.90
   0   9  -4    1.50    5.00
   0   9  -4    6.00    3.80
   0   9   4    3.00    5.40
   0   9   4   -2.40    3.20
   0   9  -4    1.90    5.70
   0  -9   4   11.90    6.20
   0  -9   4    3.30    3.70
   0  -9  -4    3.90    6.10
   0  -9  -4    6.50    5.80
   0  -9   4    0.30    5.40
   0  -9  -4    5.80    3.90
   0   9  -5  166.58   15.20
   0   9  -5  179.68   12.90
   0   9   5  173.98   14.40
   0   9   5  161.58   15.10
   0   9  -5  176.48   16.50
   0   9  -5  173.08    9.90
   0  -9   5  175.18   15.00
   0  -9   5  173.68   12.30
   0  -9  -5  181.08   10.00
   0  -9  -5  164.28   14.50
   0  -9   5  177.08    6.50
   0  -9  -5  167.68    6.10
   0  -9  -5  166.48   15.60
   0  -9   5  173.98   14.10
   0   9   6   13.40    6.80
   0   9  -6    2.00    7.90
   0   9  -6   20.10    7.20
   0   9   6   22.60    7.40
   0   9  -6   18.80    4.90
   0  -9  -6   14.60    7.60
   0  -9   6    9.60    3.20
   0  -9   6    3.90    6.30
   0  -9   6    1.00    8.30
   0  -9  -6   14.90    5.00
   0  -9  -6   11.50    8.00
   0   9  -7   55.39    6.80
   0   9  -7   49.80   11.00
   0   9   7   73.59   11.60
   0   9  -7   46.20   10.70
   0   9   7   55.09   11.30
   0  -9   7   63.09    9.10
   0  -9  -7   61.39   12.30
   0  -9  -7   65.39   12.20
   0  -9  -7   64.49    7.50
   0  -9   7   54.39   11.10
   0   9   8    9.20   10.50
   0   9   8   20.30   10.20
   0   9  -8   20.70    5.40
   0   9  -8   32.00   10.00
   0   9  -8    9.70    5.70
   0   9  -8    9.70   12.70
   0   9  -8   17.20    9.50
   0  -9  -8   18.00   11.30
   0  -9  -8   16.40    6.30
   0  -9   8   19.00    8.00
   0  -9  -8   33.10   11.40
   0  -9   8   13.60   10.20
   0   9  -9  145.59   10.40
   0   9   9  176.18   21.70
   0   9  -9  102.69   14.60
   0   9  -9  161.08   16.60
   0   9  -9  134.99   18.10
   0   9  -9  150.48   12.70
   0   9   9  116.59   15.70
   0  -9  -9  140.79   17.00
   0  -9   9  119.59   16.10
   0  -9  -9  165.88   22.80
   0  -9  -9  149.39   14.10
   0  -9   9  160.98   29.60
   0  -9   9  135.49   13.20
   0   9 -10   21.60   14.00
   0   9 -10    8.60   13.80
   0   9  10   11.80   13.10
   0   9 -10   19.10    5.40
   0   9  10   30.10   14.90
   0   9 -10    5.80   14.50
   0   9 -10   16.60    7.50
   0  -9 -10   18.30   15.30
   0  -9 -10    1.20   13.20
   0  -9  10   20.70   12.20
   0  -9 -10   40.40   15.00
   0  -9  10   33.50   14.20
   0  -9  10   22.80   11.00
   0  -9 -10    7.20    8.50
   0  10   0  289.27   15.60
   0  10   0  283.27    8.90
   0  10   0  274.87   16.30
   0  10   0  298.47   12.70
   0 -10   0  297.37   16.40
   0 -10   0  293.57   15.40
   0 -10   0  296.07   13.00
   0 -10   0  286.87   11.00
   0  10   1    4.90    4.10
   0  10  -1    2.50    3.30
   0  10  -1    7.80    5.70
   0  10  -1    3.50    4.70
   0  10   1    4.20    5.30
   0  10   1    6.30    2.50
   0  10   1    5.60    5.50
   0 -10  -1    2.50    2.90
   0 -10  -1    4.90    5.40
   0 -10   1    5.40    4.70
   0 -10   1   10.70    5.90
   0 -10  -1    9.50    4.60
   0 -10  -1    3.30    5.60
   0 -10   1    9.60    4.00
   0 -10   1    8.70    3.30
   0  10   2  295.27   12.40
   0  10  -2  291.47   16.20
   0  10  -2  272.27   12.60
   0  10   2  294.37   17.40
   0  10  -2  300.37   17.20
   0  10   2  282.37   16.00
   0 -10  -2  297.27   16.10
   0 -10   2  276.57   13.00
   0 -10   2  290.37   16.30
   0 -10   2  268.07   15.20
   0 -10  -2  281.17   13.40
   0 -10  -2  304.77   17.10
   0 -10   2  281.47   12.20
   0 -10  -2  281.37   11.10
   0  10  -3   48.30    8.60
   0  10   3   43.20    9.30
   0  10   3   46.60    8.20
   0  10  -3   30.10    8.30
   0  10  -3   44.10    6.30
   0  10   3   36.80    5.10
   0 -10  -3   41.80    4.70
   0 -10   3   30.70    7.80
   0 -10  -3   48.40    8.50
   0 -10  -3   38.00    6.30
   0 -10   3   38.50    5.80
   0 -10  -3   51.49    9.20
   0 -10   3   34.10    5.60
   0 -10   3   31.30    6.80
   0  10   4   43.00    9.00
   0  10  -4   64.69   10.10
   0  10  -4   48.20    6.00
   0  10   4   49.90    9.00
   0  10  -4   43.00    7.00
   0  10  -4   31.10    8.20
   0  10   4   55.59    6.00
   0 -10  -4   48.90    9.50
   0 -10  -4   61.99    7.60
   0 -10   4   43.00    6.30
   0 -10   4   46.20    8.90
   0 -10  -4   55.69    9.50
   0 -10   4   36.60    7.80
   0  10  -5   66.09    8.90
   0  10  -5   83.09    8.80
   0  10   5   62.49   10.50
   0  10  -5   77.19   12.90
   0  10   5   69.19    7.80
   0  10  -5   70.99   11.80
   0  10   5   66.79   10.70
   0 -10   5   56.09    7.90
   0 -10   5   77.29   10.50
   0 -10  -5   65.59   10.00
   0 -10  -5   85.79    8.90
   0 -10  -5   69.19    4.10
   0 -10  -5   67.69   10.50
   0 -10   5   92.19    9.00
   0  10  -6   47.50    6.40
   0  10  -6   38.10    8.90
   0  10  -6   42.40    9.30
   0  10   6   36.40    8.40
   0  10   6   38.70    9.40
   0  10  -6   52.89   12.10
   0 -10   6   45.50    4.40
   0 -10   6   39.40    8.50
   0 -10  -6   57.89   10.30
   0 -10   6   60.59   10.90
   0 -10  -6   59.19    7.10
   0 -10  -6   65.59   12.10
   0  10  -7   61.49   12.60
   0  10   7   63.19   11.20
   0  10  -7   78.49    8.60
   0  10   7   66.39   12.50
   0  10  -7   49.80   11.00
   0  10  -7   74.49   11.00
   0 -10   7   83.29   10.10
   0 -10  -7   77.99   12.00
   0 -10  -7   59.89    7.60
   0 -10   7   83.79   13.10
   0 -10   7   75.09    6.60
   0 -10  -7   77.39   13.80
   0  10  -8  116.79   11.20
   0  10   8   81.29   13.60
   0  10  -8  113.99   11.90
   0  10  -8  138.39   14.50
   0  10  -8   97.09   14.60
   0  10   8  152.88   21.20
   0 -10  -8   93.19   13.70
   0 -10   8  129.59   16.70
   0 -10   8   94.49   11.70
   0 -10   8  114.49   15.70
   0 -10   8  121.09    9.10
   0 -10  -8   97.39    9.70
   0 -10  -8  117.89   16.90
   0  10  -9   -5.00    6.80
   0  10   9    3.40   11.10
   0  10  -9   13.50   14.80
   0  10  -9   24.30   13.10
   0  10  -9    6.00    5.30
   0  10   9    5.60   13.20
   0  10  -9    0.30   12.10
   0 -10  -9    5.30    7.00
   0 -10  -9   -3.70   12.40
   0 -10   9   -9.10    9.10
   0 -10  -9   -4.70    9.50
   0 -10   9  -10.00   10.30
   0 -10  -9   10.90   12.50
   0 -10   9    5.60    5.80
   0 -10   9   -4.20   12.30
   0  10  10  198.18   24.10
   0  10 -10  198.48   21.80
   0  10  10  141.79   18.90
   0  10 -10  181.58   22.60
   0  10 -10  206.08   12.00
   0  10 -10  200.18   26.50
   0 -10  10  234.48   21.10
   0 -10 -10  143.89   16.50
   0 -10  10  171.98   13.90
   0 -10 -10  168.08   21.70
   0 -10 -10  156.88   21.10
   0 -10 -10  184.28   21.90
   0 -10  10  241.88   29.80
   0 -10  10  208.88   27.70
   0  11   0   -3.40    3.70
   0  11   0    4.00    5.20
   0  11   0    4.40    6.30
   0 -11   0   -1.60    5.70
   0 -11   0    1.10    3.10
   0 -11   0   -0.20    6.30
   0 -11   0   -1.90    4.00
   0  11   1   24.90    3.30
   0  11   1   30.60    7.40
   0  11   1   33.70    7.90
   0  11   1   30.80    5.40
   0  11  -1   14.90    6.70
   0  11  -1   19.50    7.70
   0  11  -1   13.10    4.50
   0 -11  -1   32.20    8.00
   0 -11   1   26.10    7.20
   0 -11  -1   23.10    5.60
   0 -11   1   16.00    4.40
   0 -11  -1   33.00    7.50
   0 -11  -1   29.50    4.00
   0 -11   1   17.80    6.20
   0 -11   1   21.40    5.10
   0  11  -2  151.18   10.50
   0  11  -2  170.68   15.20
   0  11   2  179.28   15.90
   0  11  -2  172.08   14.50
   0  11   2  181.58   10.40
   0  11   2  175.88    8.90
   0  11   2  199.68   14.90
   0 -11   2  177.88   15.10
   0 -11  -2  190.68   15.50
   0 -11  -2  182.78    8.70
   0 -11   2  175.58   10.10
   0 -11  -2  184.08   11.70
   0 -11   2  173.98   14.00
   0 -11   2  178.08   11.10
   0 -11  -2  191.88   14.80
   0  11   3   43.50    9.10
   0  11   3   52.89    6.10
   0  11  -3   50.09    9.30
   0  11  -3   63.29   10.30
   0  11   3   48.60    9.30
   0  11  -3   65.89    7.50
   0 -11   3   51.29    9.80
   0 -11  -3   70.09   10.70
   0 -11  -3   51.99    5.30
   0 -11  -3   42.70    6.90
   0 -11   3   41.80    6.10
   0  11  -4    4.10   10.60
   0  11  -4   10.00    4.90
   0  11   4    3.90    8.00
   0  11  -4   15.00    6.70
   0  11  -4   12.90    8.40
   0  11   4    5.70    4.30
   0 -11  -4   10.40    7.80
   0 -11   4    4.50    5.00
   0 -11   4   17.30    7.90
   0 -11  -4   13.40    4.50
   0  11  -5   -6.00    5.10
   0  11  -5    2.00    6.80
   0  11   5    4.80    4.80
   0  11   5   -1.30    8.20
   0  11   5   -8.10    6.00
   0  11  -5   -0.60    8.50
   0  11  -5    2.40    8.40
   0 -11   5   10.50    5.70
   0 -11  -5    2.60    2.30
   0 -11   5    7.00    6.70
   0 -11   5   14.10    7.60
   0 -11  -5    0.30    5.10
   0 -11  -5    9.00    7.90
   0  11   6   12.20    7.40
   0  11  -6   18.00    8.50
   0  11  -6    5.30    6.70
   0  11  -6    4.20    9.10
   0  11  -6    8.20    8.90
   0 -11  -6    5.30    5.50
   0 -11   6    3.20    8.50
   0 -11  -6    6.40    8.50
   0 -11  -6   34.10   11.10
   0 -11   6    8.90    8.00
   0  11   7  179.58   22.80
   0  11   7  146.29   19.70
   0  11  -7  175.78   20.10
   0  11  -7  178.58   18.50
   0  11  -7  169.38   12.90
   0  11  -7  162.58   20.10
   0 -11   7  172.38   16.20
   0 -11  -7  176.28   22.50
   0 -11  -7  197.88   20.80
   0 -11   7  142.39   19.70
   0 -11   7  117.49   14.80
   0 -11  -7  152.78   12.50
   0  11  -8   -6.90    9.30
   0  11  -8    0.80   11.30
   0  11   8    6.20   10.50
   0  11  -8    9.70    7.00
   0  11   8   -4.80   12.90
   0  11  -8   23.80   14.40
   0 -11   8   12.30    9.60
   0 -11  -8  -17.90   10.60
   0 -11   8   -7.30    9.60
   0 -11  -8   -3.80    8.40
   0 -11  -8   12.80   12.10
   0 -11   8   -2.80   11.90
   0 -11  -8    7.20    7.80
   0 -11   8    3.60    4.10
   0  11  -9   52.09    8.10
   0  11  -9   45.00   17.80
   0  11   9   67.29   16.00
   0  11   9   52.99   15.10
   0  11  -9   45.10   15.20
   0  11  -9   50.19   15.30
   0 -11   9   31.80   13.10
   0 -11  -9   36.80   13.90
   0 -11  -9   68.09   12.20
   0 -11   9   43.70   16.60
   0 -11  -9   43.60   16.20
   0 -11   9   34.30   10.40
   0 -11  -9   46.40    9.20
   0  12   0  313.87   19.50
   0  12   0  327.47   15.10
   0  12   0  337.17   20.80
   0 -12   0  307.77   15.30
   0 -12   0  330.27   20.10
   0 -12   0  302.27   12.30
   0  12  -1   20.90   11.90
   0  12   1    2.50   11.50
   0  12  -1   11.40    4.70
   0  12   1    7.00    4.90
   0  12   1   13.30    3.10
   0  12  -1   16.10    8.30
   0  12   1   17.30    7.80
   0 -12  -1   20.60    7.90
   0 -12  -1   11.30    3.70
   0 -12   1   15.40    8.30
   0 -12   1   14.70    6.10
   0 -12   1   17.00    4.40
   0 -12  -1   15.20    5.70
   0  12  -2   20.30    9.40
   0  12  -2   18.80    8.70
   0  12  -2   16.40    5.70
   0  12   2   15.30    8.10
   0  12   2   20.40    5.10
   0  12   2   24.30    4.20
   0  12   2   17.50    8.50
   0 -12  -2   17.30    9.00
   0 -12   2   12.20    5.60
   0 -12   2   13.20    7.50
   0 -12  -2   31.00    8.90
   0 -12  -2   19.90    4.20
   0 -12   2   19.40    4.90
   0  12  -3  109.49   13.80
   0  12   3  104.99    9.20
   0  12  -3  100.09   12.50
   0  12   3   76.69   11.60
   0  12   3   77.59   10.30
   0  12  -3  111.09   11.40
   0 -12   3  108.69   13.30
   0 -12  -3   64.39   10.70
   0 -12  -3   77.99    9.20
   0 -12   3  102.49   10.50
   0 -12  -3   82.19    7.90
   0  12  -4   54.69   11.20
   0  12   4   58.29    6.80
   0  12  -4   57.99   10.50
   0  12   4   46.20    9.30
   0  12  -4   51.09    8.80
   0  12   4   74.59   12.80
   0 -12  -4   47.70   10.10
   0 -12  -4   52.89    8.60
   0 -12   4   51.19    7.30
   0 -12  -4   50.19    6.10
   0 -12   4   46.70    8.10
   0 -12   4   58.39   11.00
   0  12  -5  111.19   11.20
   0  12  -5  111.49   15.00
   0  12   5   99.39   13.90
   0  12   5  134.49   17.20
   0  12  -5  120.49   14.80
   0  12  -5  125.99   15.10
   0  12   5  108.09   10.70
   0 -12   5  136.59   11.90
   0 -12   5  144.19   17.70
   0 -12  -5  101.09   13.80
   0 -12  -5   92.09   10.50
   0 -12   5  141.49   14.70
   0  12  -6    5.60    8.90
   0  12   6   -7.20    8.90
   0  12   6   -5.20   10.20
   0  12  -6   16.50   11.20
   0  12  -6   10.00    8.40
   0  12  -6    4.40    6.60
   0 -12  -6   14.90    7.10
   0 -12  -6  -10.40    9.70
   0 -12   6   10.80    7.80
   0 -12   6    3.50   10.40
   0 -12   6    3.00    9.40
   0  12  -7   43.50   12.80
   0  12   7   77.59   14.10
   0  12   7   48.20   14.50
   0  12  -7   42.20   11.60
   0  12  -7   83.69   17.20
   0 -12   7   45.10   13.60
   0 -12  -7   40.10   13.10
   0 -12   7   39.40   11.70
   0 -12  -7   23.30   11.80
   0 -12   7   47.90   10.70
   0  12  -8  -11.10   12.00
   0  12   8   15.40   14.90
   0  12  -8  -32.10   13.50
   0  12   8   -8.90    9.80
   0  12  -8   -2.00   12.80
   0  12  -8  -27.70   11.10
   0 -12  -8   34.10   16.10
   0 -12  -8    8.10    7.60
   0 -12  -8   37.00   14.30
   0 -12   8   10.90   10.30
   0 -12  -8    6.40    9.30
   0 -12   8    2.70   12.90
   0 -12   8  -21.20   11.60
   0  13   0   -5.00    6.50
   0  13   0    2.00    5.40
   0  13   0    5.50    8.70
   0 -13   0   -3.60    4.10
   0 -13   0   -2.10    8.50
   0 -13   0    6.60    6.40
   0  13  -1   15.20    6.50
   0  13  -1    5.90    7.40
   0  13   1   12.50    8.10
   0  13   1    9.60    2.80
   0  13   1   14.10    5.70
   0  13  -1    1.10    9.20
   0  13   1   16.30   10.30
   0 -13   1   13.70    4.60
   0 -13  -1   11.70    4.00
   0 -13  -1   17.90    9.00
   0 -13   1   11.00    6.00
   0 -13  -1    8.40    6.00
   0 -13   1   19.90    8.60
   0  13  -2   -0.60    5.60
   0  13  -2    8.20    9.40
   0  13  -2   11.00    8.20
   0  13   2   -0.80    9.30
   0  13   2    6.10    5.20
   0  13   2    0.70    8.10
   0  13   2    6.30    3.80
   0 -13  -2    2.30    3.50
   0 -13  -2   -1.00    7.40
   0 -13   2    9.40    8.30
   0 -13  -2   10.00    6.90
   0 -13   2    2.80    6.30
   0  13   3    6.10    5.60
   0  13  -3   -3.10    6.10
   0  13  -3   -1.30    8.60
   0  13   3   -2.70    6.70
   0  13  -3    0.40    9.00
   0  13   3    5.70    4.60
   0  13   3   14.70   10.70
   0 -13   3    1.60    7.90
   0 -13  -3    0.90    8.00
   0 -13  -3   -3.30    6.20
   0 -13  -3    3.90    4.40
   0 -13   3    6.00    5.80
   0  13   4  202.98   23.50
   0  13  -4  214.58   15.70
   0  13  -4  199.38   19.50
   0  13   4  189.68   13.10
   0  13   4  222.48   18.90
   0  13  -4  203.28   22.80
   0 -13  -4  230.68   20.60
   0 -13  -4  190.28   11.20
   0 -13   4  210.68   16.00
   0 -13   4  205.98   14.40
   0 -13   4  205.18   20.80
   0 -13  -4  219.88   16.60
   0  13   5   13.60    6.40
   0  13   5    6.80   11.30
   0  13  -5   22.20    9.80
   0  13   5    8.30    9.30
   0  13  -5   24.70   11.90
   0  13  -5   12.90   10.00
   0 -13   5    1.20    8.60
   0 -13  -5    4.60    7.90
   0 -13   5   12.00   11.10
   0 -13  -5    3.30    3.30
   0 -13   5    8.40    7.10
   0 -13  -5   10.50   11.20
   0 -13  -5   12.60   10.20
   0 -13   5   11.30    9.30
   0 -13  -5    3.30    6.00
   0  13  -6    8.10   16.30
   0  13  -6    7.20   11.10
   0  13  -6    4.10   10.40
   0  13   6    8.10   13.30
   0  13   6  -13.40   10.90
   0 -13  -6    3.10   10.70
   0 -13  -6    5.80    6.50
   0 -13   6    4.20    9.10
   0 -13  -6    2.60   11.60
   0 -13   6    0.70   12.10
   0 -13  -6   -6.70    8.70
   0 -13   6   -8.20    9.60
   0  13   7   -2.20   13.20
   0  13  -7    4.80   11.90
   0  13  -7   16.20   10.30
   0  13  -7    8.90   15.10
   0  13  -7   25.70    9.00
   0  13   7   -8.40   11.00
   0 -13  -7   20.20   14.10
   0 -13  -7   15.50   13.40
   0 -13  -7   20.00    8.70
   0 -13   7   27.50   10.40
   0 -13   7   23.20   12.30
   0 -13   7    3.20   12.80
   0 -13  -7    3.00    8.40
   0  13  -8   30.00   15.10
   0  13   8   30.10   12.50
   0 -13   8   15.70   14.40
   0  14   0   19.30    6.60
   0  14   0   16.10    9.80
   0  14   0   23.00   11.20
   0 -14   0    5.90    9.40
   0 -14   0   16.60    7.00
   0 -14   0   10.20    4.60
   0  14  -1    6.80   10.30
   0  14  -1   -6.30    6.10
   0  14   1   17.70    9.00
   0  14   1   33.30   11.20
   0  14  -1   -3.90    8.70
   0 -14  -1   18.20   10.00
   0 -14  -1   14.60    7.20
   0 -14   1    5.60    9.40
   0 -14   1   -1.50    7.10
   0 -14  -1   12.80    4.10
   0  14  -2   13.60    9.00
   0  14  -2   -5.30    6.20
   0  14   2   21.70   11.10
   0  14   2    5.60    3.80
   0  14   2   -3.70    8.90
   0  14  -2    0.10   11.20
   0 -14   2   -1.70    6.70
   0 -14  -2    8.80    3.60
   0 -14   2   -0.90    9.10
   0 -14   2  -16.50    8.20
   0 -14  -2    2.80    7.60
   0 -14  -2    9.70    8.90
   0  14   3   22.80    5.50
   0  14  -3   21.90    7.90
   0  14  -3   39.80   10.40
   0  14   3   20.70   10.20
   0  14  -3   42.90   13.00
   0 -14  -3   34.10   11.20
   0 -14  -3   16.30    4.40
   0 -14   3   30.30   10.70
   0 -14   3   19.40    7.30
   0 -14   3   24.60   11.10
   0 -14  -3   31.60   10.80
   0 -14   3   19.50    8.10
   0 -14  -3   16.20    7.70
   0  14  -4   -7.30    9.60
   0  14   4    3.80    6.80
   0  14  -4   -5.60    7.70
   0  14   4  -17.60   11.10
   0  14   4    6.30    5.40
   0  14   4   -0.50   10.60
   0 -14   4    5.80    8.70
   0 -14  -4   -0.10    4.70
   0 -14   4    1.10    9.40
   0 -14  -4   -9.10    9.60
   0 -14  -4   -2.20    4.80
   0 -14   4    4.90   10.60
   0 -14   4   -5.60    6.70
   0 -14  -4   -5.80    8.10
   0  14  -5  103.09   15.90
   0  14  -5  112.59   17.10
   0  14   5   78.29   13.70
   0  14   5  105.89   10.60
   0  14   5  116.19   18.80
   0  14   5   87.09    9.60
   0  14  -5  125.49   13.60
   0 -14   5   94.69   10.90
   0 -14   5   82.59   12.10
   0 -14   5   79.09   14.50
   0 -14  -5  101.09   13.10
   0 -14  -5   97.79   15.90
   0 -14   5   92.29   14.10
   0 -14  -5   72.69    7.60
   0  14  -6   22.70   12.40
   0  14   6   26.20   12.40
   0  14  -6    8.60   11.80
   0  14   6  -11.10   13.60
   0  14  -6   28.90   15.80
   0 -14  -6   16.50    9.70
   0 -14  -6   -1.00    6.50
   0 -14  -6   15.90   13.20
   0 -14  -6    0.40   13.50
   0 -14   6   32.30   11.10
   0 -14   6   -1.30   11.10
   0 -14   6   10.90   14.80
   0  14  -7   26.70   12.00
   0  14   7   55.79   15.40
   0 -14   7   12.50   14.00
   0  15   0  -13.20    9.00
   0 -15   0   -8.80   10.70
   0 -15   0   -0.90    8.30
   0 -15   0    3.70   10.80
   0 -15   0    5.10    7.00
   0  15  -1   11.70   14.40
   0  15   1   20.70   14.30
   0  15   1    9.80    9.90
   0  15  -1    3.80   10.50
   0  15   1   11.30    7.40
   0 -15   1   -2.40   10.60
   0 -15  -1    3.90    8.30
   0 -15   1    9.10    8.40
   0 -15   1   -7.80    9.70
   0 -15  -1    7.80   10.90
   0 -15  -1   21.20   12.90
   0 -15  -1    4.10    6.70
   0 -15   1   -6.50    7.10
   0  15  -2  188.78   16.40
   0  15   2  134.19    8.70
   0  15   2  157.88   14.30
   0  15   2  140.39   17.90
   0  15  -2  151.88   17.40
   0  15   2  146.59   20.50
   0 -15   2  166.28   15.40
   0 -15  -2  143.29   16.70
   0 -15  -2  160.38   13.00
   0 -15   2  146.09   16.30
   0 -15   2  128.59   15.90
   0 -15  -2  164.28   22.40
   0 -15   2  152.08   20.90
   0 -15  -2  141.89   13.40
   0  15  -3   10.20    8.10
   0  15  -3   13.70   13.30
   0  15   3    0.60   10.70
   0  15   3   22.60   13.20
   0  15  -3   36.10   12.00
   0  15   3   14.60    5.60
   0  15   3    7.10    7.40
   0 -15   3    2.60    9.20
   0 -15  -3   11.30    6.70
   0 -15   3    1.20    7.80
   0 -15   3   10.00   10.80
   0 -15  -3    6.40    9.10
   0 -15   3   23.00   12.20
   0 -15  -3   19.90   11.70
   0 -15  -3   20.50   13.50
   0  15  -4  -14.40   13.90
   0  15  -4    9.10    8.70
   0  15  -4  -20.40   10.40
   0  15   4   -2.60    7.30
   0  15   4   12.90    6.10
   0  15   4   27.00   12.30
   0  15   4   -0.20   13.90
   0 -15   4    6.60    8.30
   0 -15  -4    9.50    5.40
   0 -15   4    1.30   12.30
   0 -15  -4   25.80   14.10
   0 -15  -4    5.70   12.90
   0 -15   4   -6.20   10.00
   0 -15  -4    1.60    3.90
   0 -15   4    9.70   13.20
   0 -15  -4   18.10    8.60
   0  15  -5   11.80   10.80
   0  15   5    3.90    7.20
   0  15   5   12.40   15.00
   0  15  -5   10.70   13.90
   0  15   5   11.70   11.30
   0 -15   5    0.50   10.10
   0 -15   5   15.60    9.30
   0 -15  -5  -16.70   11.00
   0 -15  -5    5.00    5.20
   0 -15  -5   -8.50   13.40
   0 -15  -5    6.90    3.60
   0 -15   5   13.40   12.80
   0 -15   5   26.70   12.80
   0 -15  -5   -3.80   13.10
   0 -15  -5   -1.10    5.10
   0  16   0   13.70   10.70
   0  16   0   12.80    8.60
   0  16   0    8.50   13.10
   0 -16   0   36.70   13.00
   0 -16   0    2.20   18.40
   0 -16   0   17.60    9.50
   0 -16   0    8.60    9.80
   0  16   1    5.20   14.10
   0  16  -1   24.30   11.90
   0  16   1   -5.80    8.00
   0  16  -1   10.70    8.70
   0  16   1   20.00   11.80
   0  16  -1   15.50   15.80
   0 -16   1   11.00    9.50
   0 -16  -1   -3.40   12.30
   0 -16  -1    9.90    8.70
   0 -16   1  -12.20    8.80
   0 -16  -1    9.90    8.40
   0 -16   1   -9.60   11.90
   0 -16  -1   -1.10   13.90
   0  16   2   50.59   15.80
   0  16  -2   -8.00   14.80
   0  16   2   32.20   12.80
   0  16   2   18.00    3.90
   0  16  -2   30.90   14.50
   0  16   2   21.20   11.90
   0  16  -2   15.00   10.00
   0 -16  -2   22.00   13.50
   0 -16  -2    6.70    7.90
   0 -16  -2   40.80   14.40
   0 -16   2   40.50   10.00
   0 -16  -2    5.40   10.90
   0 -16   2    3.90   10.70
   0 -16   2   29.60   15.90
   0 -16   2   31.00   14.30
   0  16   3    6.80    5.80
   0  16  -3   24.80   16.40
   0  16  -3   27.60   14.10
   0  16   3   61.99   18.10
   0  16  -3   24.30   10.00
   0  16   3    9.30   13.30
   0  16   3    1.80   10.10
   0 -16   3    3.70    9.20
   0 -16   3  -16.70   10.50
   0 -16  -3    6.30    7.40
   0 -16   3   29.00   12.90
   0 -16  -3    7.10   13.00
   0 -16  -3   -7.50   12.50
   0 -16  -3   -8.40   10.10
   0 -16   3    9.40   13.60
   1   0 -12   13.80   12.10
   1   0 -12    0.10   12.00
  -1   0  12   -5.00   11.90
   1   0 -12   35.50   14.10
  -1   0  12   13.20   12.70
  -1   0  11    9.60   10.80
   1   0 -11    4.70   10.80
  -1   0  11  -12.50    5.50
   1   0 -11   -7.40   10.10
   1   0 -11  -12.10   10.40
  -1   0  11    8.90   10.50
   1   0 -10  132.49   18.40
  -1   0  10  110.59   10.40
   1   0 -10  125.99   15.90
  -1   0  10   74.79   14.40
  -1   0  10  134.09   16.90
   1   0  -9   -0.90    6.30
  -1   0   9   -3.60    6.60
  -1   0   9   -1.10    6.70
   1   0  -9   -8.00    7.10
   1   0  -9    5.60    7.40
  -1   0   9    0.30    2.60
  -1   0   9   -2.10    4.10
  -1   0   8   80.29    5.40
  -1   0   8   64.59    9.40
  -1   0   8   79.79    7.70
   1   0  -8   55.29    8.50
   1   0  -8   85.99   11.60
   1   0  -8   99.39   10.30
  -1   0   8   85.09   10.80
   1   0  -7    2.40    4.30
  -1   0   7    0.00    4.50
  -1   0   7    3.50    3.10
  -1   0   7    0.10    4.90
   1   0  -7   -1.50    5.40
   1   0  -7    2.20    5.20
  -1   0   7    0.00    2.10
  -1   0   6 2310.27   62.89
  -1   0   6 2249.47   63.89
  -1   0   6 2219.88   67.49
   1   0  -6 2307.07   67.89
  -1   0   6 2412.56   68.59
   1   0  -6 2217.68   66.19
   1   0  -6 2210.68   68.39
  -1   0   5    4.80    3.70
   1   0  -5    1.60    3.60
  -1   0   5    0.30    2.00
   1   0  -5    1.10    2.90
  -1   0   5    0.40    1.50
  -1   0   5    3.00    3.40
   1   0  -5    3.80    3.80
  -1   0   4 2413.26   65.39
   1   0  -4 2342.17   67.19
  -1   0   4 2368.86   68.59
  -1   0   4 2391.06   68.19
   1   0  -4 2400.96   68.29
  -1   0   3    1.40    1.10
  -1   0   3    2.10    2.10
   1   0  -3    2.10    1.60
  -1   0   3    3.30    2.10
   1   0  -3    1.50    1.70
   1   0  -2  980.60   27.70
   1   0  -2  959.50   27.20
   1   0  -2  948.11   27.90
  -1   0   2  990.20   27.70
  -1   0   2  972.90   27.90
   1   0  -2  925.61   26.40
  -1   0   2  954.30   27.10
  -1   0   2  893.21   26.40
   1   0  -1    1.10    0.60
  -1   0   1    0.00    0.70
  -1   0   1    0.00    0.60
  -1   0  -1    0.10    0.40
   1   0   1    0.20    0.80
   1   0   1    0.10    0.60
   1   0   1    0.60    0.60
   1   0   1    0.30    0.30
  -1   0  -1    1.10    0.80
  -1   0  -1    0.40    0.90
   1   0   2 1742.93   50.09
  -1   0  -2 1820.22   49.99
  -1   0  -2 1806.62   50.19
  -1   0  -2 1742.33   48.80
   1   0   2 1765.52   49.80
   1   0   2 1764.22   48.80
   1   0   3    4.10    1.60
  -1   0  -3    6.40    2.10
  -1   0  -3    6.10    1.60
   1   0   3    4.80    2.50
   1   0   3    4.30    1.90
  -1   0  -3    6.50    2.50
   1   0   4   10.10    2.90
   1   0   4   11.30    3.10
   1   0   4   10.30    2.20
   1   0   4   11.50    1.30
  -1   0  -4   18.80    4.00
  -1   0  -4   11.10    2.30
  -1   0  -4   17.50    4.10
   1   0   5    0.70    1.00
  -1   0  -5    1.10    3.70
   1   0   5    1.50    2.30
   1   0   5   -0.70    3.10
  -1   0  -5   -1.10    3.20
   1   0   5   -1.00    3.50
   1   0   6 1542.95   44.50
   1   0   6 1595.04   48.90
  -1   0  -6 1491.75   48.80
   1   0   6 1453.45   47.70
   1   0   6 1585.64   42.10
  -1   0  -6 1571.34   48.50
  -1   0  -7    7.10    5.90
  -1   0  -7    1.00    5.20
   1   0   7   -1.60    3.30
   1   0   7    3.60    5.10
   1   0   7    4.10    5.70
  -1   0  -7    6.20    5.10
   1   0   8  145.89    9.50
  -1   0  -8  163.88   13.80
   1   0   8  145.69   14.30
  -1   0  -8  142.59   14.60
   1   0   8  131.39   13.80
  -1   0  -8  153.48   14.50
  -1   0  -9   11.70    7.80
   1   0   9   10.30    6.70
  -1   0  -9   -1.90    6.60
   1   0   9   -1.50    4.70
   1   0   9    4.00    7.70
   1   0  10  177.08   20.10
   1   0  10  205.78   12.60
  -1   0 -10  144.69   18.80
   1   0  10  171.58   18.70
  -1   0 -10  161.58   20.00
  -1   0 -10  164.78   18.10
  -1   0 -11   15.30   10.70
  -1   0 -11    1.60   11.70
   1   0  11   -0.10    7.40
   1   0  11    4.80   10.40
  -1   0 -11    2.90   12.60
   1   0  11   -6.20   11.30
   1   0  12  -14.60   12.50
   1   0  12   -5.20   12.50
   1   0  12    4.50    7.80
  -1   0 -12  -36.20   13.40
  -1   0 -12   17.90   15.00
  -1   0 -12   12.20   14.10
  -1   1  12   11.00    6.80
  -1   1  12   20.50   12.90
   1   1 -12   -0.30   14.40
   1   1 -12   45.40   15.90
   1   1 -12   11.00   13.60
  -1   1  12    3.40   12.50
   1  -1 -12   -1.30   13.10
   1  -1 -12   10.20   13.30
  -1  -1  12    9.10    7.60
  -1  -1  12    6.90   12.10
   1  -1 -12    9.90   12.30
  -1  -1  12   11.70   11.90
   1   1 -11   51.99   12.40
   1   1 -11   43.90   11.60
  -1   1  11   67.69    7.80
  -1   1  11   63.29    6.70
  -1   1  11   75.19   14.40
   1   1 -11   71.79   13.10
  -1   1  11   67.89   13.20
   1  -1 -11   66.99   11.60
  -1  -1  11   69.79   14.00
   1  -1 -11   52.29   13.50
   1  -1 -11   70.69   14.10
  -1  -1  11   69.09   13.40
  -1  -1  11   70.19    8.60
  -1   1  10   14.70    8.70
  -1   1  10   20.30    5.40
   1   1 -10   24.40   10.30
   1   1 -10   21.50   10.20
  -1   1  10   19.10    9.00
  -1   1  10   22.50    4.00
  -1  -1  10   17.70    6.40
   1  -1 -10   24.00   10.20
  -1  -1  10    9.20    8.90
   1  -1 -10   21.10    9.30
   1   1  -9   63.99    8.90
   1   1  -9   63.29   11.10
  -1   1   9   63.49    5.90
  -1   1   9   63.79    6.20
  -1   1   9   43.10    8.70
   1   1  -9   82.59   11.90
  -1   1   9   57.69    9.60
   1  -1  -9   51.49    9.40
  -1  -1   9   60.19    7.00
  -1  -1   9   55.49   16.80
  -1  -1   9   68.59   10.80
   1  -1  -9   51.19    9.30
  -1   1   8   52.39    8.90
   1   1  -8   51.79    8.30
   1   1  -8   69.89   11.10
  -1   1   8   53.89    5.00
   1   1  -8   54.59    8.50
  -1   1   8   58.59    6.60
  -1   1   8   52.19    9.20
   1  -1  -8   53.89   10.00
  -1  -1   8   43.60    7.60
   1  -1  -8   55.69    7.60
  -1  -1   8   73.09    9.90
   1  -1  -8   64.49    9.50
  -1  -1   8   55.19    5.90
  -1   1   7  220.88    9.50
  -1   1   7  231.28   14.10
   1   1  -7  201.68   14.50
  -1   1   7  229.08    8.60
   1   1  -7  207.58   14.40
  -1   1   7  225.48   14.00
   1   1  -7  221.38   13.20
   1  -1  -7  233.48   12.80
   1  -1  -7  238.88   14.80
  -1  -1   7  201.68   10.20
  -1  -1   7  200.38   13.90
  -1  -1   7  202.98    8.10
   1  -1  -7  234.18   14.10
  -1  -1   7  199.48   13.50
  -1   1   6  134.29    6.10
  -1   1   6  129.39   10.10
   1   1  -6  124.59   10.90
  -1   1   6  132.89   10.30
  -1   1   6  137.59    6.70
   1   1  -6  145.49    9.80
   1   1  -6  131.69   10.70
  -1  -1   6  133.89    5.80
  -1  -1   6  124.99    7.40
  -1  -1   6  117.89   10.20
   1  -1  -6  133.59   10.70
   1  -1  -6  133.29    9.10
  -1  -1   6  134.89   10.60
   1  -1  -6  130.69   10.20
   1   1  -5   35.80    3.10
  -1   1   5   38.40    3.80
  -1   1   5   40.30    5.50
  -1   1   5   50.89    6.40
   1   1  -5   40.20    5.80
   1   1  -5   28.40    4.20
  -1   1   5   36.40    3.30
   1   1  -5   33.60    5.40
  -1  -1   5   29.90    3.40
   1  -1  -5   27.10    4.30
  -1  -1   5   21.30    4.10
   1  -1  -5   37.50    5.40
  -1  -1   5   32.40    3.20
  -1  -1   5   25.60    4.70
   1  -1  -5   36.10    4.80
   1   1  -4  370.06   15.10
  -1   1   4  389.76   11.90
   1   1  -4  378.26   11.80
   1   1  -4  381.66   14.90
   1   1  -4  376.86   14.00
  -1   1   4  393.66   14.90
  -1   1   4  385.06   11.90
  -1  -1   4  375.46   14.70
   1  -1  -4  389.46   13.60
  -1  -1   4  388.76   15.10
   1  -1  -4  388.86   15.00
  -1  -1   4  391.16   11.80
   1   1  -3  243.68    8.10
   1   1  -3  238.18   10.10
  -1   1   3  262.97    7.90
   1   1  -3  257.37    9.50
  -1   1   3  278.57   10.10
   1   1  -3  222.58   10.20
  -1  -1   3  244.98    8.00
  -1  -1   3  241.28   10.30
  -1  -1   3  244.68    9.30
   1  -1  -3  270.17   10.00
   1  -1  -3  258.77    9.20
   1  -1  -3  263.67   10.40
  -1  -1   3  248.38   10.20
   1   1  -2  196.78    6.50
   1   1  -2  188.48    7.90
  -1   1   2  197.58    7.70
   1   1  -2  197.68    7.80
  -1   1   2  203.38    7.50
   1  -1  -2  201.48    7.70
  -1  -1   2  191.78    6.50
  -1  -1   2  197.78    7.90
   1  -1  -2  209.48    6.90
   1  -1  -2  208.68    6.90
  -1  -1   2  199.48    7.20
   1  -1  -2  206.78    7.50
  -1   1   1  653.33   19.00
  -1   1   1  654.93   18.80
   1   1  -1  681.43   19.40
   1   1  -1  668.63   19.30
  -1   1   1  652.93   18.50
  -1  -1   1  679.03   19.40
   1  -1  -1  679.23   18.70
   1  -1  -1  649.83   19.10
  -1  -1   1  652.73   19.30
  -1  -1   1  687.33   18.10
  -1  -1   1  651.83   18.90
  -1   1   0  493.85   14.10
  -1   1   0  467.45   14.60
   1   1   0  553.34   14.40
  -1   1   0  486.85   13.90
  -1  -1   0  465.75   15.60
  -1  -1   0  518.25   14.90
  -1   1  -1  872.71   24.70
  -1   1  -1  864.71   25.00
  -1   1  -1  867.61   25.10
   1   1   1  881.41   25.10
  -1  -1  -1  903.71   25.20
   1  -1   1  866.91   24.50
  -1  -1  -1  901.61   25.50
   1  -1   1  888.91   24.90
   1  -1   1  888.91   24.70
  -1   1  -2 3845.92  104.99
  -1   1  -2 3788.72  105.19
   1   1   2 3865.31  105.39
   1   1   2 3908.51  104.99
  -1   1  -2 3876.01  104.19
   1   1   2 3850.71  104.69
  -1  -1  -2 3800.52  105.39
  -1  -1  -2 3819.72  104.79
   1  -1   2 3670.13  103.99
   1  -1   2 3895.31  104.89
   1  -1   2 3811.72  105.09
  -1  -1  -2 3754.12  104.99
   1   1   3 2680.43   76.79
   1   1   3 2804.32   77.49
  -1   1  -3 2820.72   75.59
   1   1   3 2685.13   74.89
  -1   1  -3 2760.82   76.99
  -1  -1  -3 2693.33   74.99
   1  -1   3 2787.22   76.89
  -1  -1  -3 2735.03   76.99
  -1  -1  -3 2665.73   77.39
   1  -1   3 2791.62   77.29
   1  -1   3 2708.73   75.49
   1   1   4  279.37   12.30
   1   1   4  273.87    9.40
   1   1   4  279.27   11.90
  -1   1  -4  270.87   12.00
  -1   1  -4  263.47   12.20
   1  -1   4  276.37   11.90
   1  -1   4  269.77   12.10
  -1  -1  -4  284.47   12.10
   1  -1   4  268.17   10.10
  -1  -1  -4  288.67   12.60
  -1  -1  -4  281.77    9.60
  -1   1  -5    0.60    3.20
   1   1   5    2.30    2.20
  -1   1  -5    2.60    3.90
   1   1   5    2.80    3.30
   1  -1   5    2.50    2.80
   1  -1   5    2.60    3.40
   1  -1   5    3.10    3.90
  -1  -1  -5    2.10    3.40
  -1  -1  -5    1.70    2.30
  -1  -1  -5    3.40    3.80
  -1   1  -6  145.29   11.50
  -1   1  -6  143.19   11.00
   1   1   6  147.79   11.40
   1   1   6  153.18    7.50
  -1   1  -6  141.39    9.80
   1   1   6  132.19   10.70
   1   1   6  145.59    5.50
   1  -1   6  156.98   11.10
   1  -1   6  134.39   10.60
  -1  -1  -6  140.49   11.40
   1  -1   6  148.79    8.20
  -1  -1  -6  142.69   11.20
   1   1   7    8.20    2.00
   1   1   7    3.50    5.20
  -1   1  -7    4.40    5.20
  -1   1  -7   10.60    6.20
  -1   1  -7   12.30    5.90
   1   1   7   11.50    6.50
   1   1   7    7.70    3.30
   1  -1   7    8.40    4.80
   1  -1   7   12.20    5.90
  -1  -1  -7    0.20    5.60
  -1  -1  -7    7.40    5.60
   1  -1   7    9.10    3.80
   1   1   8   73.79    7.50
   1   1   8   89.49   10.90
   1   1   8   99.19   11.60
  -1   1  -8   81.99   10.50
   1   1   8   83.79    4.40
  -1   1  -8   80.09   11.60
  -1   1  -8   84.39    9.50
   1  -1   8   74.09   10.30
  -1  -1  -8   66.49    8.30
  -1  -1  -8   89.59   12.40
  -1  -1  -8   98.99   12.10
   1  -1   8   74.19    9.60
   1  -1   8   68.99    6.90
  -1   1  -9   -2.10    7.80
   1   1   9   -3.60    6.70
  -1   1  -9   -3.10    7.30
   1   1   9    5.60    4.50
   1   1   9    0.90    7.90
  -1  -1  -9   -8.10    7.10
   1  -1   9   -0.60    7.20
   1  -1   9    6.10    7.70
  -1  -1  -9    0.70    8.00
   1  -1   9    1.10    5.00
   1   1  10   63.49   15.90
  -1   1 -10   66.39   11.20
   1   1  10   74.59   12.60
   1   1  10   90.49   10.10
  -1   1 -10   96.89   14.20
  -1  -1 -10   69.09   11.50
   1  -1  10   95.39   13.20
   1  -1  10   77.89   12.50
   1  -1  10   85.59    8.90
  -1  -1 -10   77.09   13.00
  -1  -1 -10  104.49   13.00
   1   1  11   19.90   11.80
   1   1  11   14.80    6.70
  -1   1 -11   17.50   11.90
  -1   1 -11   27.70   11.60
  -1   1 -11   11.40   12.80
   1   1  11   29.40   11.10
   1  -1  11    9.90   10.20
  -1  -1 -11   32.90   11.90
  -1  -1 -11   -0.70   11.70
   1  -1  11   19.80    7.20
   1  -1  11    1.00   11.00
  -1  -1 -11   16.90   12.30
   1   1  12   -7.90   12.30
  -1   1 -12   11.30   14.30
  -1   1 -12  -26.80   13.30
  -1   1 -12    5.70   12.80
   1   1  12   -2.40   12.90
   1   1  12    1.70    7.50
  -1  -1 -12   31.90   15.90
  -1  -1 -12   22.60   14.70
   1  -1  12   -4.80    8.10
   1  -1  12   11.30   12.90
  -1  -1 -12   -1.70   12.70
   1  -1  12    1.90   12.70
   1   2 -12   21.60   13.00
   1   2 -12   20.90   16.30
  -1   2  12   18.90   12.70
  -1   2  12   37.40    7.40
   1   2 -12   35.70   13.70
  -1   2  12    1.40   12.90
   1  -2 -12    1.40   12.20
  -1  -2  12   48.50    9.50
  -1  -2  12   40.50   13.40
   1  -2 -12   17.10   14.80
   1  -2 -12   53.39   12.00
  -1  -2  12   31.70   13.50
   1  -2 -12   57.99   13.80
  -1   2  11   38.40   11.50
   1   2 -11   24.00   12.60
  -1   2  11   32.70    6.10
  -1   2  11   30.20    4.80
  -1   2  11   27.50   11.30
   1   2 -11    8.80   12.60
   1   2 -11   46.80   13.30
  -1  -2  11   20.90   10.90
   1  -2 -11   30.20   11.00
   1  -2 -11   22.60   10.00
   1  -2 -11   20.20   11.80
  -1  -2  11   13.70   10.20
  -1  -2  11   24.40    7.70
  -1   2  10   76.99    8.50
  -1   2  10   62.99   11.80
   1   2 -10   79.49   13.10
  -1   2  10   75.59    7.20
   1   2 -10   61.69   11.30
  -1   2  10   78.89   12.70
  -1  -2  10   76.19   13.20
   1  -2 -10   75.19   13.10
  -1  -2  10   80.69    8.90
   1  -2 -10   71.89   11.60
   1   2  -9  279.67   20.40
  -1   2   9  250.77   11.60
  -1   2   9  250.57   18.70
   1   2  -9  250.17   19.40
  -1   2   9  250.07   18.60
  -1   2   9  260.17   10.60
  -1  -2   9  272.57   19.50
  -1  -2   9  252.17   18.50
   1  -2  -9  262.57   23.20
   1  -2  -9  273.07   19.70
  -1  -2   9  268.07   13.60
  -1   2   8   70.99    9.60
   1   2  -8   76.59   10.80
   1   2  -8   60.09    9.10
  -1   2   8   66.29    6.30
   1   2  -8   57.99    7.90
  -1   2   8   67.89    5.50
  -1   2   8   57.89    8.60
   1  -2  -8   52.79    7.90
  -1  -2   8   50.89    8.20
  -1  -2   8   55.79    9.30
   1  -2  -8   48.70    8.30
  -1  -2   8   73.89    8.40
   1  -2  -8   77.59    8.90
  -1   2   7    2.70    2.70
   1   2  -7    5.20    4.70
  -1   2   7    3.20    2.40
  -1   2   7    2.50    5.10
  -1   2   7    8.60    5.40
   1   2  -7    1.40    5.30
  -1  -2   7   -2.80    3.80
   1  -2  -7    0.60    4.30
   1  -2  -7    4.10    5.00
  -1  -2   7    1.20    5.00
   1  -2  -7    6.10    4.60
  -1  -2   7    2.60    4.90
   1   2  -6  155.38   11.40
   1   2  -6  150.18    6.30
   1   2  -6  146.89   11.30
  -1   2   6  143.49    6.50
   1   2  -6  158.88   10.00
  -1   2   6  149.59    6.70
  -1   2   6  147.69   10.80
  -1   2   6  142.49   10.40
   1  -2  -6  147.99    9.50
  -1  -2   6  150.18   10.90
   1  -2  -6  138.59   10.60
   1  -2  -6  140.89   11.30
  -1  -2   6  148.89   11.00
  -1  -2   6  148.89    8.30
   1   2  -5  263.77   12.90
   1   2  -5  286.47   13.50
  -1   2   5  214.68   12.20
  -1   2   5  227.48    8.40
  -1   2   5  224.18   11.80
   1   2  -5  268.37   11.80
   1   2  -5  257.17    8.70
   1  -2  -5  227.88   12.00
   1  -2  -5  243.18   12.70
  -1  -2   5  301.07   13.30
   1  -2  -5  237.48   10.90
  -1  -2   5  284.17   13.00
  -1   2   4  895.61   29.50
   1   2  -4  970.30   27.10
   1   2  -4  964.10   30.40
  -1   2   4  956.40   26.50
   1   2  -4  973.20   29.10
   1   2  -4  920.91   30.50
  -1  -2   4 1015.10   30.70
  -1  -2   4  916.21   28.70
   1  -2  -4  894.21   29.60
   1  -2  -4  952.30   28.50
   1  -2  -4  899.31   30.10
  -1  -2   4  991.60   30.40
   1   2  -3  621.14   18.30
  -1   2   3  658.03   17.80
   1   2  -3  648.34   21.20
  -1   2   3  634.54   20.90
  -1   2   3  624.74   20.40
   1   2  -3  644.14   21.30
   1   2  -3  640.94   18.80
   1   2  -3  639.64   20.00
   1  -2  -3  649.04   19.40
   1  -2  -3  631.64   19.20
  -1  -2   3  644.74   21.00
  -1  -2   3  631.64   21.10
   1  -2  -3  654.73   21.00
   1  -2  -3  650.03   20.50
  -1  -2   3  648.04   20.00
  -1   2   2 1233.18   35.60
   1   2  -2 1280.27   36.10
  -1   2   2 1247.48   36.70
   1   2  -2 1303.37   37.20
   1   2  -2 1271.87   34.90
   1   2  -2 1251.57   37.00
  -1   2   2 1267.87   36.40
  -1  -2   2 1315.77   37.10
  -1  -2   2 1230.38   36.00
  -1  -2   2 1248.98   34.90
   1  -2  -2 1267.67   36.80
   1  -2  -2 1250.67   36.30
   1  -2  -2 1292.47   35.40
   1  -2  -2 1294.57   35.60
  -1  -2   2 1308.87   37.10
  -1   2   1  159.58    6.10
   1   2  -1  164.48    6.50
  -1   2   1  159.18    5.50
   1   2  -1  169.18    5.90
   1   2  -1  155.78    6.30
  -1   2   1  158.48    5.80
   1  -2  -1  167.58    6.20
   1  -2  -1  156.88    5.50
  -1  -2   1  164.38    6.40
   1  -2  -1  172.48    4.80
  -1  -2   1  158.38    6.50
  -1  -2   1  163.58    5.10
   1  -2  -1  175.48    6.00
  -1  -2   1  172.28    6.00
   1  -2  -1  161.28    5.50
  -1   2   0  666.53   19.70
   1   2   0  721.03   19.30
   1   2   0  689.63   19.70
   1   2   0  717.93   20.30
  -1   2   0  700.73   19.40
   1   2   0  689.73   20.40
  -1   2   0  670.53   19.60
  -1   2   0  703.43   19.60
   1  -2   0  666.23   19.70
  -1  -2   0  699.63   19.70
   1  -2   0  659.83   19.50
   1  -2   0  710.93   19.40
  -1  -2   0  688.03   20.40
   1   2   1  698.83   19.80
  -1   2  -1  653.23   19.10
   1   2   1  683.63   18.40
   1   2   1  632.34   20.00
  -1   2  -1  627.44   19.40
  -1   2  -1  640.84   19.50
  -1   2  -1  645.74   18.90
   1  -2   1  665.13   19.10
   1  -2   1  643.84   18.90
  -1  -2  -1  703.43   19.80
   1  -2   1  657.03   18.40
  -1  -2  -1  687.83   20.20
   1  -2   1  642.64   19.50
   1  -2   1  623.84   19.40
  -1  -2  -1  708.93   18.40
  -1   2  -2   11.20    2.30
  -1   2  -2   16.00    2.60
   1   2   2   11.90    2.50
   1   2   2   13.30    2.70
   1  -2   2   16.90    2.80
   1  -2   2   18.20    2.80
  -1  -2  -2   22.00    3.00
  -1  -2  -2   18.50    1.80
   1  -2   2   12.30    2.00
  -1  -2  -2   15.50    2.40
   1   2   3  103.89    6.80
  -1   2  -3  102.89    6.60
   1   2   3  113.19    6.70
  -1   2  -3  109.69    6.80
   1   2   3  104.49    4.30
   1  -2   3  100.69    5.50
  -1  -2  -3  117.79    7.20
  -1  -2  -3  113.49    6.70
  -1  -2  -3  110.49    4.40
   1  -2   3   96.39    6.40
   1  -2   3  102.09    6.50
   1   2   4 2317.27   67.19
  -1   2  -4 2278.97   66.69
  -1   2  -4 2313.77   62.39
   1   2   4 2315.07   66.49
  -1   2  -4 2231.58   66.99
   1   2   4 2290.77   63.49
   1  -2   4 2282.17   66.49
  -1  -2  -4 2320.77   66.59
  -1  -2  -4 2280.87   67.19
   1  -2   4 2304.37   64.69
  -1  -2  -4 2370.26   63.69
   1  -2   4 2357.26   67.09
   1   2   5   26.70    5.30
  -1   2  -5   22.00    5.10
   1   2   5   19.10    2.70
  -1   2  -5   16.60    4.40
   1   2   5   23.00    5.50
  -1  -2  -5   21.30    2.90
   1  -2   5   18.10    4.70
  -1  -2  -5   25.20    5.40
   1  -2   5   19.20    4.90
  -1  -2  -5   17.30    4.20
   1  -2   5   15.30    3.40
   1   2   6   63.89    5.30
  -1   2  -6   70.39    9.50
  -1   2  -6   81.79    9.60
   1   2   6   61.79    8.80
   1   2   6   47.80    6.90
  -1   2  -6   68.89    7.60
   1  -2   6   85.39    7.10
  -1  -2  -6   69.79    5.40
  -1  -2  -6   55.39    7.50
  -1  -2  -6   64.49    9.20
   1  -2   6   70.19    9.00
   1  -2   6   41.80    6.00
   1   2   7    1.50    4.90
   1   2   7    1.40    3.20
  -1   2  -7    1.50    5.40
   1   2   7   -2.10    4.70
   1   2   7    1.20    1.90
  -1   2  -7   -0.60    4.90
  -1   2  -7    0.10    4.90
   1  -2   7    7.60    6.20
  -1  -2  -7    1.00    5.30
  -1  -2  -7    3.50    5.80
   1  -2   7    1.80    4.90
   1  -2   7    1.00    4.10
  -1   2  -8    9.70    6.10
  -1   2  -8   -1.30    6.40
  -1   2  -8   14.30    7.60
   1   2   8   10.00    2.60
   1   2   8    5.80    3.70
   1   2   8   14.20    6.80
   1   2   8   10.10    6.60
   1  -2   8    9.60    6.90
   1  -2   8    6.90    4.60
  -1  -2  -8    6.10    6.40
  -1  -2  -8    4.00    6.70
   1  -2   8    6.50    6.00
  -1   2  -9   80.69   11.80
   1   2   9  100.09    8.70
  -1   2  -9  128.69   16.30
   1   2   9   72.99   10.90
   1   2   9   78.19    5.30
   1   2   9   84.89   12.50
  -1  -2  -9   78.79   10.40
   1  -2   9   89.19    8.70
   1  -2   9  100.89   12.50
  -1  -2  -9   59.19   17.10
  -1  -2  -9   87.29   12.00
   1   2  10   -2.50    5.00
  -1   2 -10   -1.00    9.00
  -1   2 -10   10.30    9.70
   1   2  10    0.30    8.30
   1   2  10   -4.40    9.20
   1   2  10    1.00    2.40
  -1  -2 -10   -1.30    9.50
  -1  -2 -10   -0.20    9.00
   1  -2  10   -6.50    7.70
   1  -2  10   -2.60    8.20
  -1  -2 -10   -7.00    8.10
   1  -2  10   -2.70   10.00
   1   2  11   24.90    6.70
  -1   2 -11   31.90   12.20
   1   2  11   32.90   12.40
   1   2  11   26.00   11.70
  -1   2 -11    5.90   11.60
  -1   2 -11   30.30   13.90
  -1  -2 -11   35.50   13.80
   1  -2  11   47.10    9.00
   1  -2  11   39.40   12.50
  -1  -2 -11   62.49   15.50
  -1  -2 -11   50.99   13.10
   1  -2  11   34.00   11.90
  -1   2 -12   28.00   15.00
  -1   2 -12    3.30   15.30
   1   2  12   17.80    8.80
   1   2  12   30.90   13.90
  -1   2 -12   28.50   15.60
   1   2  12   32.80   15.00
  -1  -2 -12    7.30   15.00
  -1  -2 -12   11.10   17.00
  -1  -2 -12   40.90   13.90
   1  -2  12   22.10    9.00
   1  -2  12   33.20   15.50
   1  -2  12    8.70   13.20
  -1   3  12    2.80   13.60
   1   3 -12   32.30   16.70
  -1   3  12   17.50    6.10
   1   3 -12   25.90    7.90
  -1   3  12   -4.50   12.30
   1   3 -12   28.20   13.80
  -1   3  12   13.50    5.10
   1   3 -12    1.30   13.50
   1  -3 -12   37.30   11.30
   1  -3 -12    0.60   12.80
  -1  -3  12   37.00   14.20
   1  -3 -12   10.10   11.70
  -1  -3  12   12.10    9.10
   1  -3 -12   13.70   15.30
  -1  -3  12   15.70   12.80
  -1   3  11   20.10   11.50
  -1   3  11   30.10   12.60
  -1   3  11   17.30    4.90
   1   3 -11   16.10   11.60
  -1   3  11   17.50    5.20
   1   3 -11   13.90   10.70
   1   3 -11   18.80   12.10
  -1  -3  11   19.30   11.30
   1  -3 -11    8.90    9.90
   1  -3 -11   24.40   11.90
   1  -3 -11   -6.50   10.40
  -1  -3  11   16.70    7.80
   1  -3 -11   10.60    7.80
  -1  -3  11   23.60   12.20
  -1   3  10   -1.60    8.70
  -1   3  10   11.30    4.40
   1   3 -10    4.60    9.50
   1   3 -10    6.00    9.00
  -1   3  10    3.40    4.00
  -1   3  10   12.20    8.90
   1  -3 -10    1.90    6.80
  -1  -3  10    8.70    6.80
  -1  -3  10   11.90    9.80
   1  -3 -10   21.40   10.90
   1  -3 -10    8.00    9.80
   1   3  -9   11.40    8.10
  -1   3   9   11.80    3.80
  -1   3   9   12.10    7.80
   1   3  -9   32.60    9.50
  -1   3   9    7.90    8.20
  -1   3   9   10.30    3.80
   1  -3  -9   19.10    6.60
   1  -3  -9    5.60    8.60
  -1  -3   9   19.90    5.70
  -1  -3   9   24.10    8.10
   1  -3  -9   12.50    7.00
  -1  -3   9   11.30    7.50
   1  -3  -9    8.00    8.40
  -1   3   8  370.46   20.40
  -1   3   8  360.76   13.20
   1   3  -8  344.07   20.60
  -1   3   8  359.66   19.60
  -1   3   8  363.96   12.70
   1   3  -8  345.07   18.30
   1  -3  -8  380.86   17.90
   1  -3  -8  357.26   19.30
  -1  -3   8  347.17   20.00
   1  -3  -8  369.76   20.80
  -1  -3   8  353.86   19.50
  -1  -3   8  346.97   15.50
   1  -3  -8  359.16   16.20
  -1   3   7  260.67   15.70
  -1   3   7  278.07   10.20
   1   3  -7  302.47   10.30
  -1   3   7  291.67   11.00
   1   3  -7  308.57   15.40
   1   3  -7  319.77   17.40
   1   3  -7  286.97   16.80
  -1  -3   7  304.37   16.60
   1  -3  -7  286.47   13.20
   1  -3  -7  284.07   16.20
  -1  -3   7  309.97   16.90
   1  -3  -7  302.77   14.60
   1  -3  -7  257.97   16.70
  -1  -3   7  292.87   13.20
  -1   3   6  329.97   15.70
   1   3  -6  324.27   16.50
  -1   3   6  315.67   10.50
   1   3  -6  332.27   14.70
  -1   3   6  341.47   16.40
   1   3  -6  302.37   16.30
   1   3  -6  324.87   11.20
   1  -3  -6  330.87   13.20
   1  -3  -6  326.17   16.50
  -1  -3   6  321.37   16.40
  -1  -3   6  322.67   16.10
   1  -3  -6  336.77   16.00
   1  -3  -6  344.37   14.30
  -1  -3   6  306.87   12.90
  -1   3   5   11.10    1.70
   1   3  -5    9.40    3.80
   1   3  -5   18.00    4.30
  -1   3   5   12.20    4.50
   1   3  -5   13.00    2.50
   1   3  -5   13.50    4.30
  -1   3   5    8.90    4.50
   1   3  -5   13.20    2.60
   1  -3  -5   10.00    4.50
  -1  -3   5   15.20    4.80
   1  -3  -5    8.20    3.10
   1  -3  -5    9.40    4.80
   1  -3  -5    9.10    3.00
  -1  -3   5   15.80    4.40
   1   3  -4 1179.78   37.20
   1   3  -4 1173.28   35.50
   1   3  -4 1119.49   37.00
  -1   3   4 1208.08   36.30
   1   3  -4 1169.18   33.50
  -1   3   4 1230.08   37.00
   1   3  -4 1159.88   33.70
  -1   3   4 1178.98   32.40
   1  -3  -4 1188.38   36.20
  -1  -3   4 1159.88   35.40
   1  -3  -4 1188.58   37.10
  -1  -3   4 1193.58   37.00
  -1  -3   4 1202.18   37.20
   1  -3  -4 1193.08   34.40
  -1   3   3 1214.18   36.30
   1   3  -3 1184.08   33.50
  -1   3   3 1208.78   35.70
   1   3  -3 1166.08   36.50
   1   3  -3 1221.28   36.70
   1   3  -3 1236.38   35.30
  -1  -3   3 1166.08   35.10
   1  -3  -3 1207.28   36.40
  -1  -3   3 1242.08   36.60
   1  -3  -3 1165.28   35.60
   1  -3  -3 1174.18   34.30
   1   3  -2 1324.07   36.00
   1   3  -2 1347.87   37.20
  -1   3   2 1288.47   36.60
  -1   3   2 1220.68   37.90
   1   3  -2 1338.07   38.40
   1   3  -2 1313.47   38.20
  -1   3   2 1224.28   37.40
  -1  -3   2 1337.47   36.00
   1  -3  -2 1247.28   37.40
   1  -3  -2 1273.67   38.00
  -1  -3   2 1334.67   38.20
  -1  -3   2 1349.66   38.40
  -1  -3   2 1321.97   37.10
   1  -3  -2 1273.47   36.60
   1   3  -1 1294.17   38.20
  -1   3   1 1331.77   36.80
  -1   3   1 1308.67   37.40
   1   3  -1 1335.17   37.10
  -1   3   1 1309.17   37.70
   1   3  -1 1342.97   38.00
  -1  -3   1 1289.97   38.10
  -1  -3   1 1288.97   36.00
   1  -3  -1 1340.97   37.80
   1  -3  -1 1364.66   36.10
   1  -3  -1 1265.67   37.20
   1  -3  -1 1320.97   36.80
  -1  -3   1 1341.67   36.50
   1  -3  -1 1335.97   36.90
  -1  -3   1 1324.07   37.90
  -1  -3   1 1302.07   37.00
   1   3   0 1963.80   52.19
   1   3   0 1881.61   52.79
  -1   3   0 1920.61   53.09
   1   3   0 1876.41   53.59
   1   3   0 1859.01   53.99
  -1   3   0 1887.61   53.39
  -1   3   0 1930.61   52.69
  -1   3   0 1950.20   51.89
  -1  -3   0 1830.12   53.89
   1  -3   0 1943.01   52.69
  -1  -3   0 1932.51   53.69
   1  -3   0 1920.51   53.29
  -1  -3   0 1929.51   52.79
   1  -3   0 1911.41   53.09
   1  -3   0 1965.50   52.59
  -1   3  -1  246.68    8.00
  -1   3  -1  217.18    8.50
   1   3   1  256.97    7.30
   1   3   1  254.07    9.60
  -1   3  -1  221.78    8.70
  -1   3  -1  238.98    7.80
   1  -3   1  234.68    8.50
   1  -3   1  214.48    7.80
  -1  -3  -1  247.68    9.60
  -1  -3  -1  247.48    7.30
   1  -3   1  237.38    8.20
  -1  -3  -1  247.48    9.00
   1  -3   1  231.08    6.90
   1  -3   1  219.78    8.60
  -1   3  -2  437.86   15.90
  -1   3  -2  475.05   14.80
  -1   3  -2  462.45   16.10
   1   3   2  501.15   16.20
  -1   3  -2  475.75   15.10
   1   3   2  501.65   16.80
   1  -3   2  462.95   15.20
  -1  -3  -2  534.95   16.50
  -1  -3  -2  512.85   16.90
  -1  -3  -2  504.05   14.30
   1  -3   2  455.25   15.90
   1  -3   2  468.65   16.10
   1   3   3  280.97   11.50
  -1   3  -3  279.67   11.90
  -1   3  -3  280.07   10.80
   1   3   3  294.67   12.40
  -1   3  -3  277.07    9.90
  -1   3  -3  278.47   11.90
   1  -3   3  287.97   11.90
   1  -3   3  281.47   11.60
  -1  -3  -3  287.77    9.50
  -1  -3  -3  287.97   12.30
  -1  -3  -3  280.37    8.90
   1  -3   3  276.17   10.40
  -1  -3  -3  293.67   11.70
  -1   3  -4   15.90    4.20
   1   3   4   20.80    3.90
   1   3   4   18.10    4.00
  -1   3  -4   21.80    4.10
  -1   3  -4   20.70    4.60
   1  -3   4   18.00    4.30
  -1  -3  -4   19.00    2.30
   1  -3   4   17.00    3.30
  -1  -3  -4   22.10    4.30
  -1  -3  -4   20.60    4.50
   1  -3   4   19.60    4.10
   1   3   5 1501.25   47.20
  -1   3  -5 1520.25   48.20
  -1   3  -5 1552.34   48.00
   1   3   5 1538.85   48.20
  -1   3  -5 1533.25   42.30
  -1   3  -5 1539.95   46.20
  -1  -3  -5 1538.15   43.40
   1  -3   5 1681.93   47.90
   1  -3   5 1535.95   45.10
  -1  -3  -5 1510.25   48.40
   1  -3   5 1568.24   48.00
  -1  -3  -5 1465.75   47.20
  -1   3  -6   35.00    6.50
  -1   3  -6   20.10    5.20
   1   3   6   23.20    5.90
   1   3   6   27.50    3.20
   1   3   6   36.70    7.10
  -1   3  -6   27.30    6.40
  -1   3  -6   27.90    2.20
  -1  -3  -6   24.90    3.40
   1  -3   6   32.60    5.00
   1  -3   6   17.90    5.20
  -1  -3  -6   20.40    5.00
  -1  -3  -6   29.40    7.10
   1  -3   6   32.70    6.50
  -1   3  -7  101.09   10.60
   1   3   7   83.79   10.60
   1   3   7   87.09   10.20
   1   3   7   81.49    6.10
  -1   3  -7  106.39   12.30
   1  -3   7   91.49    8.70
   1  -3   7   89.99   11.50
  -1  -3  -7   60.79    8.80
   1  -3   7   83.09   11.40
  -1  -3  -7   81.19   11.30
  -1   3  -8  603.34   26.90
   1   3   8  596.84   19.50
  -1   3  -8  568.14   26.90
   1   3   8  609.44   26.80
   1   3   8  615.34   18.70
  -1   3  -8  567.34   26.60
   1   3   8  621.74   26.50
   1  -3   8  570.34   22.10
  -1  -3  -8  591.84   27.70
   1  -3   8  562.14   29.90
   1  -3   8  557.14   25.50
  -1  -3  -8  645.14   26.90
  -1   3  -9   -0.20    8.10
   1   3   9   16.50    3.50
   1   3   9   14.50    4.40
   1   3   9    7.70    8.20
   1   3   9   20.60    8.50
  -1   3  -9   16.80    9.20
   1  -3   9   15.60    6.30
  -1  -3  -9    1.10    8.90
   1  -3   9   19.10    7.40
  -1  -3  -9   16.10    8.00
  -1  -3  -9    8.50    9.80
  -1   3 -10   21.80   10.40
   1   3  10   22.50   10.60
  -1   3 -10   18.20   11.40
   1   3  10   17.40    5.30
   1   3  10   15.90    3.60
   1   3  10   16.90   10.40
   1  -3  10   10.30    8.10
  -1  -3 -10    8.90    9.80
   1  -3  10   12.50    7.20
   1  -3  10   19.10   10.10
  -1  -3 -10    7.10    9.40
  -1  -3 -10   23.30   10.30
  -1   3 -11   12.10   12.80
   1   3  11   28.80    3.90
  -1   3 -11   28.00   11.10
  -1   3 -11   47.40   12.90
   1   3  11   30.80   12.40
   1   3  11    8.80   11.80
  -1  -3 -11   20.10   11.80
   1  -3  11   22.40    8.80
  -1  -3 -11   28.30   12.90
  -1  -3 -11   40.30   12.20
   1  -3  11   43.20   13.10
   1  -3  11   50.59   13.20
  -1   3 -12   -1.30   15.80
  -1   3 -12   29.50   16.00
   1   3  12    0.60   14.00
   1   3  12   28.60   14.30
  -1   3 -12   22.20   15.70
   1  -3  12   26.20   13.70
   1  -3  12   19.30   15.30
  -1  -3 -12   37.00   17.10
  -1  -3 -12    7.00   10.30
   1  -3  12   -7.00    9.20
  -1  -3 -12   13.30   15.90
  -1  -3 -12   15.20   13.10
  -1   4  12   13.00   13.30
   1   4 -12   13.70    7.60
   1   4 -12   12.30   15.40
   1   4 -12   23.70   15.00
  -1   4  12   43.30   14.80
  -1   4  12    2.80    5.50
   1   4 -12   47.70   17.30
   1  -4 -12   13.10   14.10
  -1  -4  12   13.90    9.60
  -1  -4  12    8.60   12.70
   1  -4 -12   -6.90   14.60
   1  -4 -12    4.10    9.90
   1  -4 -12   44.10   12.70
  -1  -4  12   -3.10   14.40
   1   4 -11  212.08   24.10
   1   4 -11  194.78   26.40
   1   4 -11  212.68   13.30
  -1   4  11  172.28   18.70
   1   4 -11  155.78   16.30
  -1   4  11  200.98   22.90
  -1   4  11  186.38   11.50
  -1  -4  11  209.18   22.40
   1  -4 -11  187.78   22.60
   1  -4 -11  186.48   16.50
  -1  -4  11  188.88   22.10
   1  -4 -11  180.58   23.50
  -1  -4  11  164.38   16.50
   1  -4 -11  167.88   16.70
  -1   4  10   47.20    5.10
  -1   4  10   49.99    5.90
   1   4 -10   37.60   11.40
   1   4 -10   48.10   13.40
  -1   4  10   43.60   11.90
   1   4 -10   52.19    6.70
  -1   4  10   55.79   11.90
  -1  -4  10   44.00   10.50
  -1  -4  10   50.49    8.30
   1  -4 -10   28.20    7.60
   1  -4 -10   40.90   11.20
   1  -4 -10   29.10    9.60
   1   4  -9   76.89    6.90
  -1   4   9   68.69   19.10
   1   4  -9   98.39   13.80
  -1   4   9   82.69    6.30
  -1   4   9   78.09    7.40
  -1  -4   9   78.89    8.90
  -1  -4   9   88.29   12.90
   1  -4  -9   71.89    8.40
   1  -4  -9   57.29   10.60
   1  -4  -9   59.29    9.50
  -1  -4   9   83.19   12.10
   1  -4  -9   83.29   10.80
   1   4  -8   62.19    8.50
  -1   4   8   72.59    5.30
   1   4  -8   49.50    9.20
   1   4  -8   57.19    9.30
  -1   4   8   64.89    9.60
   1   4  -8   66.79    6.70
   1   4  -8   75.89    5.50
  -1  -4   8   54.09    8.60
   1  -4  -8   76.29    9.10
  -1  -4   8   42.50    8.20
  -1  -4   8   66.29    7.60
   1  -4  -8   97.59   12.40
   1  -4  -8   96.49   12.70
   1  -4  -8   72.69    8.80
   1   4  -7    5.90    5.10
  -1   4   7   12.30    6.40
   1   4  -7    7.50    5.00
   1   4  -7    6.20    6.30
  -1   4   7    5.00    5.80
   1   4  -7    4.70    3.10
   1   4  -7    7.60    3.00
  -1   4   7    8.00    2.30
  -1  -4   7    9.20    5.60
   1  -4  -7    4.70    5.10
  -1  -4   7    1.10    4.70
   1  -4  -7   10.20    5.90
   1  -4  -7   12.20    4.50
  -1  -4   7    7.70    6.30
   1  -4  -7   13.70    6.80
   1   4  -6    5.60    4.20
  -1   4   6   11.90    5.40
  -1   4   6    9.50    5.20
   1   4  -6   10.60    2.90
   1   4  -6    7.80    5.40
   1   4  -6    9.80    5.90
   1   4  -6    9.30    2.90
   1  -4  -6   13.40    5.70
   1  -4  -6   12.00    4.10
  -1  -4   6   16.30    6.10
   1  -4  -6   13.30    4.10
   1  -4  -6    7.50    4.60
  -1  -4   6   13.00    5.70
   1   4  -5   22.00    5.90
   1   4  -5   24.60    3.10
   1   4  -5   25.30    5.80
   1   4  -5   14.90    4.10
   1   4  -5   21.30    3.00
   1  -4  -5   26.50    3.80
  -1  -4   5   13.80    5.10
  -1  -4   5   10.70    4.90
   1  -4  -5   29.50    5.90
   1  -4  -5   19.70    4.70
  -1   4   4  296.37   13.40
   1   4  -4  287.97   12.40
   1   4  -4  293.17   10.00
  -1   4   4  301.67   12.90
   1   4  -4  284.57   13.50
   1   4  -4  303.27   13.90
   1  -4  -4  272.97   12.50
  -1  -4   4  299.67   13.60
  -1  -4   4  295.07   13.30
   1  -4  -4  279.67   10.80
  -1  -4   4  289.77   11.80
   1  -4  -4  285.07   13.40
  -1   4   3   29.60    3.10
   1   4  -3   19.80    3.30
   1   4  -3   24.20    4.60
   1   4  -3   22.70    2.30
   1   4  -3   14.50    4.00
  -1   4   3   31.50    4.30
  -1   4   3   22.10    3.30
   1  -4  -3   24.90    3.40
  -1  -4   3   18.00    2.20
   1  -4  -3   27.30    3.90
  -1  -4   3   20.90    4.30
  -1  -4   3   16.00    3.10
  -1  -4   3   14.80    3.90
   1  -4  -3   30.60    3.60
   1   4  -2   27.40    4.00
  -1   4   2   42.90    4.30
   1   4  -2   32.60    4.40
  -1   4   2   34.60    3.20
  -1   4   2   38.60    4.60
   1   4  -2   28.80    2.70
   1   4  -2   23.80    2.90
   1  -4  -2   33.90    4.20
  -1  -4   2   25.80    2.80
   1  -4  -2   32.90    4.20
   1  -4  -2   29.90    3.30
  -1  -4   2   29.40    3.90
  -1  -4   2   33.80    3.70
  -1  -4   2   29.70    3.90
  -1   4   1 1951.70   54.39
   1   4  -1 1848.62   54.29
  -1   4   1 1938.91   52.99
  -1   4   1 1902.81   53.79
   1   4  -1 1928.01   53.19
   1   4  -1 1862.81   54.69
   1  -4  -1 1904.91   53.09
  -1  -4   1 1922.51   51.89
   1  -4  -1 1910.01   53.79
  -1  -4   1 1874.41   54.29
   1  -4  -1 1913.21   54.19
  -1  -4   1 1877.21   54.69
   1  -4  -1 1901.61   51.69
  -1  -4   1 1927.41   52.69
  -1  -4   1 1961.10   53.19
  -1   4   0  696.73   19.30
   1   4   0  725.03   21.70
   1   4   0  691.23   19.60
  -1   4   0  667.33   20.30
  -1   4   0  659.53   20.90
  -1   4   0  670.93   21.30
   1   4   0  706.43   22.10
   1   4   0  717.13   20.40
   1  -4   0  701.63   19.30
  -1  -4   0  697.23   22.00
   1  -4   0  660.73   20.80
  -1  -4   0  731.33   21.70
   1  -4   0  655.93   21.20
  -1  -4   0  718.13   20.40
   1  -4   0  664.53   20.30
  -1   4  -1 2523.85   68.59
   1   4   1 2521.85   68.29
   1   4   1 2580.84   71.09
   1   4   1 2559.94   70.39
  -1   4  -1 2421.46   70.09
  -1   4  -1 2465.75   69.79
  -1  -4  -1 2599.54   70.49
  -1  -4  -1 2444.76   70.89
   1  -4   1 2444.96   68.89
  -1  -4  -1 2536.15   68.99
   1  -4   1 2487.25   69.79
   1  -4   1 2426.26   69.99
   1   4   2    3.40    2.30
  -1   4  -2    4.50    1.90
   1   4   2    5.00    1.40
  -1   4  -2    4.90    2.00
  -1   4  -2    4.30    2.30
  -1   4  -2    4.60    2.50
   1   4   2    5.20    2.80
  -1  -4  -2    5.10    2.30
   1  -4   2    3.70    1.20
  -1  -4  -2    4.80    1.60
   1  -4   2    6.90    2.60
   1  -4   2    3.00    2.00
   1  -4   2    9.80    2.20
  -1  -4  -2    2.80    2.80
   1  -4   2    5.10    2.30
  -1   4  -3    5.10    2.90
  -1   4  -3    4.10    2.40
  -1   4  -3    2.00    3.00
   1   4   3   11.20    3.20
  -1   4  -3    4.10    2.00
   1   4   3   10.30    3.80
  -1  -4  -3    9.60    3.80
  -1  -4  -3   11.90    3.70
  -1  -4  -3    7.60    2.00
   1  -4   3    7.30    2.90
  -1  -4  -3    8.90    1.50
   1  -4   3    2.60    3.00
   1  -4   3    6.20    3.30
   1   4   4   53.99    6.30
   1   4   4   61.29    7.40
  -1   4  -4   34.90    3.80
  -1   4  -4   37.50    5.90
  -1   4  -4   28.70    3.90
  -1   4  -4   38.40    5.40
  -1  -4  -4   52.99    6.30
   1  -4   4   39.10    5.70
  -1  -4  -4   44.40    3.30
  -1  -4  -4   51.89    6.70
   1  -4   4   30.40    4.00
  -1  -4  -4   48.70    4.40
   1  -4   4   31.80    5.20
  -1   4  -5  259.17   12.40
  -1   4  -5  252.47   14.00
  -1   4  -5  261.07   14.20
  -1   4  -5  257.07   10.60
   1   4   5  243.08   13.40
  -1  -4  -5  255.17   10.40
   1  -4   5  255.77   11.60
  -1  -4  -5  268.27   13.80
   1  -4   5  283.57   14.10
  -1  -4  -5  270.87    9.30
   1  -4   5  276.87   14.00
  -1  -4  -5  265.07   14.70
   1   4   6  595.04   23.70
  -1   4  -6  598.34   19.70
  -1   4  -6  578.64   24.20
   1   4   6  587.64   24.30
  -1   4  -6  598.84   24.20
  -1   4  -6  573.74   17.20
  -1   4  -6  614.14   22.30
  -1  -4  -6  580.64   19.90
  -1  -4  -6  598.64   18.30
  -1  -4  -6  582.94   24.60
   1  -4   6  569.14   23.40
   1  -4   6  579.14   20.70
  -1  -4  -6  599.34   23.40
   1  -4   6  563.34   23.50
  -1   4  -7  183.98   14.80
   1   4   7  201.48   15.00
  -1   4  -7  213.18   13.80
  -1   4  -7  207.18   10.50
  -1   4  -7  214.68   15.50
   1   4   7  188.58   15.00
   1  -4   7  207.58   12.00
   1  -4   7  211.58   14.60
  -1  -4  -7  187.18   14.90
  -1  -4  -7  198.28   10.80
  -1  -4  -7  173.78   15.70
   1  -4   7  209.08   15.10
   1   4   8   -1.90    6.40
  -1   4  -8    0.10    6.70
   1   4   8    6.20    7.50
  -1   4  -8   -7.20    4.10
  -1  -4  -8   -1.40    4.70
   1  -4   8   -5.40    6.70
  -1  -4  -8    5.30    6.70
  -1  -4  -8    7.50    7.70
   1  -4   8   -3.20    5.30
  -1   4  -9   -1.90    5.40
   1   4   9   11.30    3.50
   1   4   9   16.50   10.70
  -1   4  -9   13.80    8.50
  -1   4  -9   -1.20    8.20
  -1   4  -9   -2.50    9.10
   1   4   9   11.70    8.30
  -1  -4  -9   12.00    9.10
   1  -4   9   -0.60    6.80
  -1  -4  -9    7.40    5.60
  -1  -4  -9   12.20    8.20
  -1   4 -10   25.50   11.50
   1   4  10   37.20    4.80
   1   4  10   38.80   11.60
   1   4  10   26.40   10.20
  -1   4 -10   23.00    9.70
  -1   4 -10   47.70   13.80
  -1  -4 -10   40.50   11.80
   1  -4  10   34.60    8.10
  -1  -4 -10   44.40   10.50
   1  -4  10   36.20    9.80
  -1  -4 -10   28.40    8.50
  -1  -4 -10   41.50   13.30
   1  -4  10   18.60    8.90
  -1   4 -11   11.30   13.70
  -1   4 -11   30.80   12.00
   1   4  11   29.80   13.00
   1   4  11   24.70    5.00
  -1   4 -11   10.30   13.80
   1   4  11   50.89   14.20
   1  -4  11   29.80    9.20
   1  -4  11   27.50   13.30
   1  -4  11   30.00   11.90
  -1  -4 -11   39.60   13.40
  -1  -4 -11   32.00    9.90
  -1  -4 -11   34.80   14.30
  -1  -4 -11   21.40   11.10
  -1   5  12    7.60   14.90
  -1   5  12   43.20   14.50
   1   5 -12   16.30   15.60
  -1   5  12   24.50    7.10
   1   5 -12   34.50   16.50
   1   5 -12   -8.30   15.90
   1   5 -12   27.30    8.60
  -1  -5  12    7.50   14.50
   1  -5 -12    6.00   15.20
   1  -5 -12   24.60   15.50
   1  -5 -12    8.50   12.90
  -1  -5  12   24.10   10.80
  -1  -5  12   20.30   15.30
   1  -5 -12   29.20   11.10
   1   5 -11    4.00   13.50
  -1   5  11   13.20   11.70
   1   5 -11   -6.00    5.90
   1   5 -11  -17.10   10.50
  -1   5  11   -8.00    5.10
   1   5 -11   21.00   11.80
  -1   5  11    2.50   11.30
   1  -5 -11   -7.90   12.80
  -1  -5  11   -1.90    9.10
   1  -5 -11    9.80   10.20
  -1  -5  11   -3.60   10.30
   1  -5 -11   -4.20   10.10
   1  -5 -11   11.60    8.80
  -1  -5  11    2.90    8.40
   1   5 -10   60.59    7.30
   1   5 -10   67.89   12.20
   1   5 -10   52.59   13.40
  -1   5  10   70.99   13.30
  -1   5  10   60.69    6.80
  -1   5  10   69.29   12.80
  -1  -5  10   53.89    8.80
  -1  -5  10   47.20   11.60
   1  -5 -10   44.70   11.10
   1  -5 -10   69.29    9.50
   1  -5 -10   71.39   13.80
  -1  -5  10   39.70   11.80
   1   5  -9    3.60    7.40
  -1   5   9    6.80    8.40
   1   5  -9    8.80    4.70
   1   5  -9   -0.20    3.00
  -1   5   9   10.10    4.30
   1   5  -9  -11.40    8.30
   1   5  -9   11.90    7.70
   1  -5  -9    1.30    5.50
   1  -5  -9   10.90    7.50
  -1  -5   9   -1.50    7.30
   1  -5  -9   10.20    8.50
  -1  -5   9   11.50    7.60
   1  -5  -9    8.50    8.90
  -1   5   8   71.69    9.90
  -1   5   8  108.39   14.40
   1   5  -8   83.89   11.70
   1   5  -8  104.39   14.10
   1   5  -8   91.69    7.70
   1   5  -8   92.29    6.60
   1  -5  -8   80.09    9.70
  -1  -5   8   82.29   10.70
   1  -5  -8  103.39   14.60
   1  -5  -8   98.99    9.80
   1  -5  -8  103.99   12.90
  -1  -5   8  100.69   10.70
   1   5  -7  197.98    9.00
   1   5  -7  199.28   16.10
  -1   5   7  189.78   14.30
  -1   5   7  189.58   15.30
   1   5  -7  217.38   14.30
   1   5  -7  188.18   15.50
   1   5  -7  206.98    9.40
   1  -5  -7  210.78   15.80
  -1  -5   7  208.48   12.00
  -1  -5   7  200.78   15.50
  -1  -5   7  204.18   15.00
   1  -5  -7  201.58   14.60
   1  -5  -7  221.18   12.60
   1  -5  -7  191.68   11.10
  -1   5   6  169.08   12.90
  -1   5   6  163.68   12.40
   1   5  -6  176.08   13.80
   1   5  -6  185.48   12.00
   1   5  -6  167.28   13.60
   1   5  -6  174.48    8.10
   1   5  -6  166.28    8.30
   1  -5  -6  166.58   12.20
  -1  -5   6  178.28   12.90
  -1  -5   6  183.08   13.50
   1  -5  -6  181.78    9.70
   1  -5  -6  162.78   13.10
  -1   5   5   56.09    7.10
   1   5  -5   48.80    4.90
  -1   5   5   68.69    8.80
   1   5  -5   54.29    7.70
   1   5  -5   40.00    5.70
   1   5  -5   37.40    6.20
   1  -5  -5   46.70    6.70
   1  -5  -5   63.69    8.20
  -1  -5   5   30.70    5.70
  -1  -5   5   35.10    6.00
  -1  -5   5   45.50    5.90
   1  -5  -5   50.39    5.90
   1   5  -4  204.78   10.00
  -1   5   4  201.68   11.40
   1   5  -4  193.88    7.80
   1   5  -4  186.68   11.70
  -1   5   4  191.48    8.60
   1   5  -4  193.58   11.60
  -1   5   4  194.08   10.60
  -1  -5   4  193.78   11.40
  -1  -5   4  192.78    9.90
   1  -5  -4  196.98    8.70
   1  -5  -4  189.28   11.40
  -1  -5   4  187.98   11.30
   1  -5  -4  193.38   10.70
   1   5  -3  566.14   21.00
  -1   5   3  555.74   20.60
   1   5  -3  611.74   21.00
   1   5  -3  591.34   17.60
   1   5  -3  591.54   19.20
  -1   5   3  527.35   19.60
  -1   5   3  582.34   18.10
  -1  -5   3  559.74   17.50
   1  -5  -3  557.34   20.60
  -1  -5   3  595.74   19.10
  -1  -5   3  611.24   20.80
   1  -5  -3  570.54   18.10
   1  -5  -3  566.44   19.90
  -1  -5   3  571.44   20.90
   1   5  -2  993.00   29.60
   1   5  -2  998.20   27.90
   1   5  -2  913.21   26.80
   1   5  -2  967.60   29.80
  -1   5   2  828.42   28.30
  -1   5   2  919.21   29.30
  -1   5   2  905.31   27.10
  -1  -5   2  954.50   27.70
   1  -5  -2  857.61   29.00
  -1  -5   2  946.41   26.80
  -1  -5   2  931.61   29.50
  -1  -5   2  919.51   25.60
  -1  -5   2  966.50   29.30
   1  -5  -2  884.61   28.50
   1  -5  -2  889.51   27.10
  -1   5   1 1259.77   37.10
   1   5  -1 1250.87   38.30
  -1   5   1 1257.47   36.10
  -1   5   1 1281.17   37.90
   1   5  -1 1252.17   37.70
   1   5  -1 1291.37   36.30
   1  -5  -1 1256.97   37.20
   1  -5  -1 1242.78   34.60
  -1  -5   1 1259.77   37.70
   1  -5  -1 1255.57   37.60
  -1  -5   1 1277.47   34.70
  -1  -5   1 1277.47   35.80
  -1  -5   1 1216.78   38.10
   1  -5  -1 1280.57   36.30
  -1  -5   1 1286.47   36.20
  -1   5   0  364.16   13.80
   1   5   0  429.46   15.30
   1   5   0  423.96   13.10
  -1   5   0  377.16   11.80
   1   5   0  433.26   14.70
   1   5   0  423.96   12.10
  -1   5   0  413.36   13.30
  -1   5   0  364.96   14.30
   1  -5   0  399.56   11.80
  -1  -5   0  441.16   14.70
   1  -5   0  365.06   13.70
   1  -5   0  410.66   13.20
  -1  -5   0  428.16   15.20
  -1  -5   0  427.46   13.00
   1  -5   0  359.76   14.00
   1   5   1   52.29    5.30
  -1   5  -1   60.39    5.10
  -1   5  -1   59.19    3.80
   1   5   1   58.59    6.10
  -1   5  -1   61.89    4.20
   1   5   1   53.89    3.40
  -1   5  -1   65.09    5.60
   1  -5   1   63.89    5.00
   1  -5   1   56.59    5.40
  -1  -5  -1   54.99    5.90
   1  -5   1   55.19    4.20
  -1  -5  -1   49.99    5.30
  -1  -5  -1   51.99    4.10
  -1   5  -2  165.68    8.60
  -1   5  -2  162.08    7.10
   1   5   2  161.78    8.80
  -1   5  -2  163.48    8.90
  -1   5  -2  174.98    7.30
   1   5   2  170.28    9.70
   1   5   2  162.28    6.40
  -1  -5  -2  159.88    9.60
   1  -5   2  164.58    7.20
   1  -5   2  174.58    5.30
  -1  -5  -2  158.48    6.30
   1  -5   2  167.08    7.70
   1  -5   2  171.78    9.00
   1  -5   2  174.38    8.50
  -1   5  -3  403.86   16.30
  -1   5  -3  409.76   14.50
  -1   5  -3  409.26   13.80
   1   5   3  388.86   15.80
   1   5   3  402.06   16.70
  -1   5  -3  411.46   16.10
  -1  -5  -3  390.36   16.70
   1  -5   3  397.26   15.90
   1  -5   3  417.56   15.90
  -1  -5  -3  423.56   13.20
  -1  -5  -3  387.56   15.80
   1  -5   3  396.56   13.70
   1  -5   3  407.46   14.60
  -1   5  -4   52.29    5.60
   1   5   4   61.09    8.50
  -1   5  -4   57.79    7.20
   1   5   4   62.09    7.80
  -1   5  -4   55.49    7.50
  -1   5  -4   49.99    5.20
   1  -5   4   39.20    5.80
  -1  -5  -4   52.19    3.50
  -1  -5  -4   55.89    7.30
  -1  -5  -4   61.19    7.60
  -1  -5  -4   58.29    4.80
   1  -5   4   51.09    6.80
   1  -5   4   53.49    5.60
  -1   5  -5   61.99    6.10
  -1   5  -5   47.90    5.90
  -1   5  -5   68.49    8.40
  -1   5  -5   62.09    8.10
   1   5   5   55.69    7.60
   1   5   5   64.29    8.10
  -1  -5  -5   64.19    8.50
   1  -5   5   73.09    8.80
   1  -5   5   59.79    7.40
   1  -5   5   56.09    6.10
  -1  -5  -5   66.79    5.80
  -1  -5  -5   59.19    4.20
  -1  -5  -5   70.19    8.10
   1   5   6  442.66   20.30
  -1   5  -6  445.26   14.40
  -1   5  -6  433.26   16.40
  -1   5  -6  448.76   20.90
  -1   5  -6  465.45   19.10
   1   5   6  443.06   20.90
  -1   5  -6  450.35   21.20
   1  -5   6  456.55   17.80
  -1  -5  -6  452.35   20.40
   1  -5   6  454.85   20.80
  -1  -5  -6  464.45   16.40
  -1  -5  -6  444.76   21.60
   1  -5   6  461.95   20.60
  -1  -5  -6  456.55   14.50
  -1   5  -7   42.00    5.70
  -1   5  -7   20.70    7.10
  -1   5  -7   48.70    7.80
  -1   5  -7   36.10    4.00
  -1   5  -7   36.30    8.30
   1   5   7   44.50    9.00
   1   5   7   39.90    8.30
   1  -5   7   48.00    9.00
   1  -5   7   44.90    7.80
  -1  -5  -7   35.80    9.20
   1  -5   7   29.50    6.20
  -1  -5  -7   32.40    5.30
  -1  -5  -7   38.20    4.00
  -1  -5  -7   35.40    8.60
  -1   5  -8  268.57   16.80
  -1   5  -8  311.67   20.70
  -1   5  -8  287.57   13.80
   1   5   8  269.17   18.70
  -1  -5  -8  309.27   20.40
   1  -5   8  294.17   15.50
  -1  -5  -8  277.97   14.00
  -1  -5  -8  287.47   20.90
   1  -5   8  304.97   19.10
  -1   5  -9   -5.70    4.90
  -1   5  -9    1.40    9.60
   1   5   9    2.00    8.70
  -1   5  -9   -1.00    8.10
  -1  -5  -9   17.70    9.10
   1  -5   9    3.30    9.00
  -1  -5  -9   -0.70    5.70
   1  -5   9   -5.10    6.20
  -1  -5  -9   -4.60    8.80
  -1   5 -10   26.20   12.10
   1   5  10   -3.50    8.70
   1   5  10   17.30    4.60
   1   5  10   20.60   10.80
  -1   5 -10   23.00   11.50
  -1   5 -10    8.00    6.90
  -1   5 -10    7.20    9.30
  -1  -5 -10    6.90    6.90
  -1  -5 -10   18.80   11.70
   1  -5  10    7.50    8.50
  -1  -5 -10   10.20   11.00
   1  -5  10   -1.10    7.70
  -1  -5 -10   23.20   10.60
   1  -5  10    2.40    8.70
  -1   5 -11   22.50   13.50
  -1   5 -11   38.30   15.50
   1   5  11   19.90   13.60
   1   5  11   23.10    5.30
  -1   5 -11   18.00   13.40
   1   5  11   24.80   12.30
  -1  -5 -11    7.70    8.90
  -1  -5 -11   13.60   12.00
   1  -5  11   51.89   12.90
  -1  -5 -11    6.40   10.50
   1  -5  11   20.90    9.80
   1  -5  11   24.10   11.80
  -1  -5 -11   21.80   14.40
  -1   6  11   20.50   11.90
  -1   6  11   17.30   12.90
   1   6 -11   28.30   14.70
   1   6 -11    5.50    6.50
  -1   6  11    6.10    5.60
   1   6 -11   15.80   13.90
   1   6 -11    3.50   12.00
  -1  -6  11   10.20    9.60
   1  -6 -11  -11.70   11.90
   1  -6 -11  -10.70   10.30
  -1  -6  11   -6.20   11.10
   1  -6 -11   -3.00    8.10
   1  -6 -11   24.50   11.80
  -1  -6  11    6.50   10.40
  -1   6  10   -9.80    9.70
   1   6 -10    4.90   10.70
  -1   6  10    0.10    8.80
   1   6 -10   -1.70    5.30
   1   6 -10   10.80   10.20
   1   6 -10    2.90    3.50
  -1   6  10    6.50    4.90
   1   6 -10   -9.70   10.20
  -1  -6  10   -1.20    9.60
   1  -6 -10  -14.10   10.20
   1  -6 -10    4.20    6.80
   1  -6 -10   -0.70   10.80
  -1  -6  10   18.20    8.10
  -1  -6  10   10.00    9.90
   1   6  -9  134.99   18.60
   1   6  -9  181.28   10.80
  -1   6   9  115.19   13.70
   1   6  -9  196.78   18.40
  -1   6   9  166.48   18.50
   1   6  -9  157.98    8.70
   1   6  -9  160.58   18.90
  -1  -6   9  237.88   19.40
  -1  -6   9  183.18   14.30
   1  -6  -9  185.48   15.30
  -1  -6   9  218.68   19.10
   1  -6  -9  153.28   19.00
   1  -6  -9  153.18   13.00
   1  -6  -9  174.48   18.60
   1   6  -8   76.89    6.80
   1   6  -8   76.59   11.20
   1   6  -8   58.29   10.30
   1   6  -8   76.49   10.50
  -1   6   8   54.99   10.60
   1   6  -8   71.99    7.40
  -1   6   8   62.09   10.40
   1  -6  -8   49.90    8.80
  -1  -6   8   89.09   12.60
   1  -6  -8   66.09    8.70
   1  -6  -8   78.79    8.20
   1  -6  -8   76.99   12.70
  -1  -6   8   71.49    8.90
  -1  -6   8   87.39   12.00
  -1   6   7    1.90    6.70
   1   6  -7    6.10    3.60
   1   6  -7    2.70    6.70
   1   6  -7    1.50    3.50
   1   6  -7    5.00    6.40
  -1   6   7    0.10    5.20
   1   6  -7    8.10    7.00
   1  -6  -7   -3.40    5.70
   1  -6  -7    5.80    5.30
  -1  -6   7   -1.60    5.50
   1  -6  -7   -1.30    4.30
  -1  -6   7    3.50    4.80
   1  -6  -7   -1.80    6.50
  -1  -6   7    9.60    7.20
  -1   6   6  192.58   13.20
   1   6  -6  178.68    9.30
   1   6  -6  162.58   13.60
  -1   6   6  184.88   13.70
   1   6  -6  178.98    8.70
   1   6  -6  183.48   14.50
   1   6  -6  172.38   12.30
  -1  -6   6  178.28   14.00
   1  -6  -6  196.98   14.50
   1  -6  -6  190.98   13.40
  -1  -6   6  185.48   13.50
   1  -6  -6  183.88    9.90
   1   6  -5  531.75   22.00
  -1   6   5  496.85   21.20
   1   6  -5  492.45   19.10
   1   6  -5  502.95   21.60
   1   6  -5  509.25   16.50
  -1   6   5  488.25   20.30
  -1  -6   5  513.85   21.20
  -1  -6   5  497.05   18.90
   1  -6  -5  487.45   20.00
  -1  -6   5  522.15   21.10
   1  -6  -5  497.55   17.40
   1  -6  -5  434.86   20.60
   1   6  -4  347.57   16.60
  -1   6   4  349.27   16.30
  -1   6   4  354.86   13.10
   1   6  -4  340.77   16.30
   1   6  -4  359.96   14.60
  -1   6   4  360.96   15.40
   1   6  -4  345.07   12.30
  -1  -6   4  384.96   17.00
  -1  -6   4  350.16   14.10
  -1  -6   4  359.46   16.10
   1  -6  -4  345.57   16.30
   1  -6  -4  349.17   15.30
   1  -6  -4  344.97   13.00
  -1  -6   4  346.57   12.30
   1   6  -3  431.46   16.00
   1   6  -3  406.36   18.00
   1   6  -3  437.86   14.40
  -1   6   3  464.15   17.90
   1   6  -3  394.16   17.30
  -1   6   3  451.35   14.80
  -1   6   3  445.06   17.00
  -1  -6   3  437.26   14.40
  -1  -6   3  427.86   17.40
   1  -6  -3  464.35   18.00
  -1  -6   3  439.66   15.70
   1  -6  -3  479.15   17.20
   1  -6  -3  452.45   15.00
  -1  -6   3  421.46   17.70
   1   6  -2  409.66   14.10
   1   6  -2  393.76   15.70
  -1   6   2  403.46   13.40
   1   6  -2  374.86   16.10
   1   6  -2  371.56   13.10
  -1   6   2  391.66   15.80
  -1   6   2  400.56   15.10
   1  -6  -2  398.86   13.50
   1  -6  -2  412.06   16.10
   1  -6  -2  399.76   15.00
   1  -6  -2  392.06   12.10
  -1  -6   2  391.56   11.30
  -1  -6   2  394.46   13.80
  -1  -6   2  411.06   16.20
  -1  -6   2  392.96   13.10
  -1  -6   2  389.66   15.50
   1   6  -1 1988.50   55.99
   1   6  -1 1914.81   57.69
   1   6  -1 1974.00   58.49
  -1   6   1 1970.10   57.19
  -1   6   1 2020.80   58.09
  -1   6   1 2010.20   55.99
   1  -6  -1 1991.60   56.09
  -1  -6   1 1983.50   55.79
  -1  -6   1 1959.10   58.39
  -1  -6   1 1989.10   55.69
   1  -6  -1 2070.19   57.49
  -1  -6   1 1985.80   57.89
   1  -6  -1 1969.20   57.79
   1  -6  -1 1986.10   54.09
   1   6   0   29.40    4.80
   1   6   0   27.20    4.50
   1   6   0   27.50    3.10
   1   6   0   27.30    2.60
  -1   6   0   22.80    3.40
  -1   6   0   31.80    2.70
  -1   6   0   25.20    3.90
   1  -6   0   27.30    3.90
  -1  -6   0   33.80    3.70
   1  -6   0   27.30    4.30
  -1  -6   0   22.70    4.00
  -1  -6   0   27.20    4.00
   1  -6   0   29.50    3.50
  -1  -6   0   27.20    3.30
   1  -6   0   30.90    2.70
  -1   6  -1  108.89    5.90
   1   6   1  109.19    5.20
  -1   6  -1  105.69    7.50
   1   6   1  112.49    8.30
   1   6   1  104.69    7.40
  -1   6  -1   99.29    5.30
  -1   6  -1  113.09    7.20
   1  -6   1  102.89    6.80
   1  -6   1  100.29    7.50
  -1  -6  -1  106.19    5.80
   1  -6   1  106.89    5.20
  -1  -6  -1  107.79    8.10
   1  -6   1   97.89    5.90
  -1  -6  -1  107.79    7.40
   1   6   2  164.98   10.30
  -1   6  -2  181.38    7.90
  -1   6  -2  175.18    9.90
  -1   6  -2  174.68    9.50
  -1   6  -2  181.98    7.90
   1   6   2  168.88    7.00
   1   6   2  177.08    9.60
  -1  -6  -2  181.58   10.90
   1  -6   2  165.98    9.20
   1  -6   2  179.98    7.80
   1  -6   2  180.08    9.90
  -1  -6  -2  163.18    9.40
  -1   6  -3  967.70   32.20
   1   6   3  959.50   32.80
   1   6   3  981.90   31.80
  -1   6  -3  957.00   29.80
  -1   6  -3  985.30   32.10
  -1   6  -3  975.60   29.40
   1   6   3  972.60   28.60
   1  -6   3  993.60   30.20
   1  -6   3  985.50   31.70
  -1  -6  -3  993.80   28.70
   1  -6   3  990.20   32.10
   1  -6   3  979.70   27.40
  -1  -6  -3  953.10   31.80
   1  -6   3  974.70   29.40
  -1  -6  -3  981.00   32.90
  -1   6  -4   35.40    4.30
   1   6   4   49.10    7.40
  -1   6  -4   22.10    4.90
  -1   6  -4   31.70    4.90
  -1   6  -4   32.00    6.10
   1   6   4   30.90    5.50
   1  -6   4   32.40    5.60
   1  -6   4   21.90    5.10
   1  -6   4   26.20    4.40
  -1  -6  -4   35.20    5.80
  -1  -6  -4   33.00    6.60
  -1  -6  -4   34.90    3.80
  -1  -6  -4   31.20    3.10
   1   6   5    9.80    5.50
   1   6   5   10.30    5.20
  -1   6  -5    8.60    5.40
  -1   6  -5    9.70    4.20
  -1   6  -5   16.00    4.10
  -1   6  -5    3.40    4.40
  -1  -6  -5   16.10    2.40
   1  -6   5   12.60    5.40
  -1  -6  -5   17.00    5.90
  -1  -6  -5   13.30    3.40
   1  -6   5   10.50    4.50
   1  -6   5    5.40    5.30
  -1  -6  -5   21.00    6.10
  -1   6  -6   56.39    8.30
  -1   6  -6   80.29   10.00
  -1   6  -6   75.09    9.40
   1   6   6  100.69   12.10
   1   6   6   63.59    8.60
  -1   6  -6   78.49    7.50
  -1  -6  -6   74.29    4.80
   1  -6   6   70.29    9.50
  -1  -6  -6   58.39    7.20
   1  -6   6   71.19    7.40
  -1  -6  -6  106.09   12.20
   1  -6   6   72.99    9.40
  -1  -6  -6   96.19   11.80
  -1   6  -7  173.48   13.70
   1   6   7  174.48   15.30
  -1   6  -7  176.38   15.30
   1   6   7  150.68   15.40
  -1   6  -7  154.28    7.70
  -1   6  -7  174.98   16.20
  -1   6  -7  190.88   10.50
   1  -6   7  176.88   12.60
  -1  -6  -7  189.48   17.10
   1  -6   7  176.28   15.30
  -1  -6  -7  176.98    8.00
  -1  -6  -7  171.48   10.50
  -1  -6  -7  182.28   15.80
   1  -6   7  159.58   16.60
  -1   6  -8   29.40    9.80
  -1   6  -8   28.70   10.20
   1   6   8   11.10    8.30
  -1   6  -8   26.90    3.20
  -1   6  -8   22.00    5.60
   1   6   8   16.30    8.00
  -1   6  -8   19.30    8.10
  -1  -6  -8   13.60    7.70
   1  -6   8   26.00    8.30
  -1  -6  -8   22.70    5.90
  -1  -6  -8   27.50   10.20
   1  -6   8   22.50    8.70
   1   6   9  191.38   20.10
  -1   6  -9  252.37   23.10
  -1   6  -9  223.68   20.50
   1   6   9  198.28   21.00
  -1   6  -9  231.18   19.40
  -1   6  -9  245.58   13.90
  -1  -6  -9  219.68   22.00
   1  -6   9  251.87   19.70
   1  -6   9  248.48   16.40
  -1  -6  -9  222.58   14.10
  -1  -6  -9  193.88   20.50
  -1   6 -10   -0.80   11.70
  -1   6 -10    4.90    6.60
   1   6  10   15.60   12.10
  -1   6 -10   10.40   12.60
  -1   6 -10    8.90   10.30
   1  -6  10    8.00   14.10
  -1  -6 -10   18.00    7.70
  -1  -6 -10   26.20   10.60
  -1  -6 -10    7.10   12.00
  -1  -6 -10   -0.70   10.70
   1  -6  10    2.50   10.00
   1  -6  10    0.80    7.80
  -1   6 -11   56.59   15.50
   1   6  11   33.60   14.00
  -1   6 -11   34.30   13.80
   1   6  11   48.20    7.10
   1   6  11   52.19   15.20
  -1   6 -11   52.19   17.60
   1  -6  11   30.30   13.30
  -1  -6 -11   41.30   13.50
   1  -6  11   49.00   11.10
   1  -6  11   49.10   14.70
  -1  -6 -11   56.49   13.70
  -1  -6 -11   29.00   15.60
  -1  -6 -11   61.69   10.20
  -1   7  11    4.70    7.70
  -1   7  11   18.20   13.70
   1   7 -11   19.90   16.10
   1   7 -11  -12.70   11.70
  -1   7  11  -21.80   11.20
  -1  -7  11   10.80   13.50
  -1  -7  11   14.20    9.30
   1  -7 -11  -14.00    8.50
   1  -7 -11   -4.70   14.30
   1  -7 -11   12.30   11.40
  -1  -7  11  -19.00   12.40
   1  -7 -11  -13.60   12.30
  -1   7  10   20.40   10.90
   1   7 -10   31.00   12.40
   1   7 -10   25.30    4.80
   1   7 -10   23.90   14.20
   1   7 -10   30.10   10.60
   1   7 -10   43.60    7.30
   1  -7 -10   30.20    8.30
   1  -7 -10   30.00   11.30
  -1  -7  10   23.80   12.00
  -1  -7  10   34.60    9.70
   1  -7 -10   50.49   13.50
  -1  -7  10   24.30   10.40
  -1   7   9   41.80   12.10
   1   7  -9   35.40    5.10
   1   7  -9   22.40   10.70
   1   7  -9   28.70    9.70
  -1   7   9   38.10   10.50
   1   7  -9   33.10    6.10
   1   7  -9   49.99   12.00
   1  -7  -9   35.10    7.60
  -1  -7   9   31.90   11.30
  -1  -7   9   33.70    8.40
  -1  -7   9   36.90   10.40
   1  -7  -9   33.40    8.50
   1  -7  -9   40.00   11.20
   1   7  -8  139.49    9.70
   1   7  -8  133.79    9.10
   1   7  -8  155.98   18.60
  -1   7   8  150.58   16.40
   1   7  -8  146.89   17.10
   1   7  -8  149.59   15.20
  -1   7   8  168.88   17.90
   1  -7  -8  138.79   16.10
   1  -7  -8  142.29   11.30
  -1  -7   8  142.99   13.00
   1  -7  -8  153.18   17.40
  -1  -7   8  126.49   17.90
  -1  -7   8  179.58   17.80
   1  -7  -8  134.19   13.00
   1   7  -7    0.80    4.00
   1   7  -7    9.20    3.80
   1   7  -7    6.00    6.00
  -1   7   7    6.90    6.60
  -1   7   7   -1.10    6.40
   1   7  -7   16.30    8.60
   1   7  -7   11.60    8.00
  -1  -7   7   -0.80    5.50
   1  -7  -7   13.00    5.80
  -1  -7   7    6.60    6.60
   1  -7  -7    5.50    7.40
   1  -7  -7    8.10    4.80
   1   7  -6   16.40    6.40
   1   7  -6   21.30    3.80
  -1   7   6   12.90    5.70
   1   7  -6   25.90    8.40
   1   7  -6   23.60    6.60
  -1   7   6   19.20    7.70
   1  -7  -6   17.90    4.60
   1  -7  -6   19.40    6.20
   1  -7  -6   19.00    7.60
  -1  -7   6   13.60    7.20
  -1  -7   6   19.90    6.60
   1   7  -5    6.60    4.70
   1   7  -5    3.40    5.30
   1   7  -5    3.10    5.50
   1   7  -5   -1.20    2.80
  -1   7   5    3.60    5.30
  -1   7   5    4.60    4.80
   1  -7  -5    2.60    5.20
  -1  -7   5    2.70    5.10
   1  -7  -5   -1.10    4.90
   1  -7  -5    3.50    3.50
  -1  -7   5    6.20    5.30
  -1  -7   5    9.50    4.90
  -1   7   4   11.20    4.50
   1   7  -4   12.70    6.10
   1   7  -4   12.40    3.10
   1   7  -4   14.70    4.90
  -1   7   4   21.00    3.70
   1   7  -4   19.30    6.10
  -1   7   4    9.50    4.60
   1  -7  -4   12.70    5.50
  -1  -7   4   13.90    3.40
  -1  -7   4    9.60    5.20
  -1  -7   4    4.00    4.30
  -1  -7   4   14.30    4.30
   1  -7  -4    6.80    4.60
   1  -7  -4   11.10    3.40
  -1   7   3   26.60    5.90
   1   7  -3    8.60    4.30
   1   7  -3   11.20    4.00
   1   7  -3   15.10    3.20
  -1   7   3   17.60    4.90
  -1   7   3   16.90    3.30
   1   7  -3   10.10    4.90
  -1  -7   3   13.00    3.10
   1  -7  -3   15.00    3.40
  -1  -7   3   15.00    4.00
  -1  -7   3   14.40    1.50
   1  -7  -3   13.40    4.70
  -1  -7   3   14.10    5.40
   1  -7  -3   12.70    4.00
  -1  -7   3    7.80    4.50
   1   7  -2  191.48   10.80
   1   7  -2  181.68    9.10
   1   7  -2  199.38   11.60
  -1   7   2  176.38   10.90
  -1   7   2  177.78    8.20
  -1   7   2  161.98    9.80
  -1  -7   2  181.48   11.30
  -1  -7   2  184.88    8.60
  -1  -7   2  174.78    8.00
   1  -7  -2  183.38   10.80
   1  -7  -2  177.68    8.70
   1  -7  -2  167.88    6.60
   1  -7  -2  158.88    9.80
  -1  -7   2  195.88   10.50
   1   7  -1  102.59    8.90
  -1   7   1  107.09    6.30
  -1   7   1   96.79    8.30
   1   7  -1  110.59    6.50
  -1   7   1   95.69    7.50
   1   7  -1  115.29    8.30
   1  -7  -1   97.09    4.20
  -1  -7   1   94.69    8.60
  -1  -7   1  111.89    8.00
   1  -7  -1   90.09    7.50
  -1  -7   1   99.29    6.20
   1  -7  -1   95.49    6.50
   1  -7  -1   89.89    8.10
  -1  -7   1  106.89    6.30
   1   7   0  350.16   14.90
  -1   7   0  278.67   13.00
  -1   7   0  284.47   10.20
   1   7   0  345.27   14.20
  -1   7   0  316.07   14.10
   1   7   0  338.47   10.20
   1   7   0  356.26   11.80
   1  -7   0  314.57   12.00
  -1  -7   0  337.37   11.50
   1  -7   0  284.27   13.50
  -1  -7   0  330.97   14.50
  -1  -7   0  339.67   12.10
   1  -7   0  312.77   10.20
   1  -7   0  286.17   13.00
  -1  -7   0  363.26   14.40
   1   7   1  429.96   14.30
  -1   7  -1  415.86   14.10
   1   7   1  455.45   18.20
  -1   7  -1  428.96   16.70
  -1   7  -1  438.06   17.40
   1   7   1  448.06   14.10
  -1   7  -1  427.36   15.10
   1   7   1  442.36   17.20
   1  -7   1  423.36   16.50
   1  -7   1  435.66   15.10
   1  -7   1  433.46   17.10
   1  -7   1  451.85   14.10
  -1  -7  -1  450.25   14.70
  -1  -7  -1  456.75   18.00
  -1  -7  -1  453.95   17.10
  -1   7  -2   91.49    8.40
   1   7   2   62.79    8.30
  -1   7  -2   84.39    5.90
  -1   7  -2   86.59    7.90
   1   7   2   60.69    7.50
  -1   7  -2   75.09    5.90
   1   7   2   71.69    5.00
  -1  -7  -2   65.99    7.60
   1  -7   2   88.29    7.50
   1  -7   2   81.39    6.00
  -1  -7  -2   61.89    5.90
  -1  -7  -2   64.69    8.40
   1  -7   2   82.79    8.20
  -1   7  -3  484.35   17.10
  -1   7  -3  443.16   19.10
  -1   7  -3  477.55   19.90
   1   7   3  514.65   20.80
  -1   7  -3  493.15   16.80
   1   7   3  497.45   15.90
   1   7   3  488.85   19.40
  -1  -7  -3  503.65   20.90
  -1  -7  -3  504.55   19.50
   1  -7   3  460.75   19.40
   1  -7   3  471.15   18.80
   1  -7   3  468.65   16.80
   1  -7   3  484.15   17.60
  -1  -7  -3  508.95   16.00
  -1   7  -4   -0.30    3.80
   1   7   4    3.00    4.30
  -1   7  -4   -2.40    5.20
  -1   7  -4    2.60    3.10
  -1   7  -4   -1.90    4.70
   1   7   4    3.20    4.80
   1  -7   4   -3.50    3.70
   1  -7   4   -1.80    3.90
  -1  -7  -4    4.80    4.90
   1  -7   4    3.10    2.00
  -1  -7  -4    1.50    4.70
   1  -7   4    4.20    4.70
  -1  -7  -4    0.40    2.80
  -1   7  -5   85.19   11.50
   1   7   5   97.09   11.30
  -1   7  -5   94.69    9.40
  -1   7  -5   84.99   10.50
  -1   7  -5   98.09    7.70
   1   7   5   78.19    9.10
  -1  -7  -5   58.99    9.10
   1  -7   5   96.39    9.40
   1  -7   5  101.49   11.10
  -1  -7  -5   81.19    4.60
   1  -7   5   90.19   10.70
   1  -7   5   88.09    5.70
  -1  -7  -5   74.49    6.70
  -1  -7  -5   57.99    7.50
  -1   7  -6  130.09    9.10
  -1   7  -6  141.89   13.70
  -1   7  -6  147.39   12.00
  -1   7  -6  114.99   14.00
   1   7   6  128.49   13.40
   1   7   6  123.39   14.20
   1  -7   6  151.28   14.20
  -1  -7  -6  155.38   13.50
  -1  -7  -6  127.29    6.30
   1  -7   6  149.49   13.80
  -1  -7  -6  136.29   15.20
   1  -7   6  142.09   11.30
  -1  -7  -6  139.69    8.80
  -1   7  -7    0.80    3.40
  -1   7  -7   -5.00    6.30
   1   7   7    4.40    7.80
   1   7   7   -1.40    6.30
  -1   7  -7    3.80    7.40
  -1   7  -7    0.20    6.40
  -1   7  -7   -0.10    4.70
   1  -7   7    2.00    7.40
  -1  -7  -7    4.60    7.90
  -1  -7  -7    7.40    2.90
   1  -7   7   -3.10    5.50
  -1  -7  -7    1.30    4.10
   1   7   8  160.08   17.80
   1   7   8  162.38   18.60
  -1   7  -8  159.78   20.10
  -1   7  -8  177.48   16.60
  -1   7  -8  173.08   11.60
  -1   7  -8  166.08   17.40
  -1   7  -8  146.19    8.00
   1  -7   8  189.48   18.70
   1  -7   8  173.48   13.60
  -1  -7  -8  175.38   11.90
  -1  -7  -8  179.38   18.10
  -1   7  -9   19.00    9.80
  -1   7  -9   19.30    3.20
  -1   7  -9   -0.90    9.30
   1   7   9   43.10   11.30
  -1   7  -9   19.20   12.40
   1   7   9    4.40    9.40
  -1  -7  -9   -0.50    9.80
   1  -7   9   14.90    8.30
  -1  -7  -9   17.30    7.00
  -1  -7  -9   28.00   10.00
   1  -7   9   18.80    9.20
   1   7  10    1.50   12.10
  -1   7 -10  -14.20   13.00
   1   7  10    0.20   10.90
  -1   7 -10   -9.10    9.60
  -1   7 -10    3.80    7.10
  -1  -7 -10   -3.90   11.70
   1  -7  10   -1.80    8.90
  -1  -7 -10    4.10   10.90
  -1  -7 -10    3.70    7.60
   1  -7  10    2.50   10.20
  -1  -7 -10    4.40   12.40
   1  -7  10    9.00   13.90
  -1   7 -11   -0.90    8.30
  -1   7 -11    5.70   14.60
  -1   7 -11   -1.20   16.10
   1   7  11   -6.40   15.20
   1   7  11   14.10    6.30
  -1   7 -11    6.60   14.40
   1   7  11    9.00   13.20
  -1  -7 -11  -15.00    8.30
   1  -7  11   21.70   12.80
  -1  -7 -11   -9.60   14.40
   1  -7  11   -7.80    9.60
  -1  -7 -11   12.00   15.30
   1  -7  11    3.70   13.90
   1   8 -11   -9.70   16.90
   1   8 -11    9.40    4.80
   1   8 -11  -12.80   14.50
   1   8 -11    0.10   13.40
   1   8 -11    6.80    7.60
  -1   8  11   18.80    7.70
  -1   8  11   28.40   14.60
   1  -8 -11    0.70   13.20
   1  -8 -11   -9.10   13.80
   1  -8 -11   -4.50   13.50
   1  -8 -11   -3.70    8.90
  -1  -8  11   23.60   13.90
  -1  -8  11   -2.40   14.10
  -1  -8  11   16.10   10.80
  -1   8  10   -4.10   11.00
   1   8 -10   -9.20    5.90
  -1   8  10   22.60   14.40
   1   8 -10  -10.20    9.60
   1   8 -10    6.00    4.80
   1   8 -10   -3.40   12.40
   1   8 -10   12.70   13.60
   1  -8 -10   -0.90   11.80
   1  -8 -10    3.30   12.10
  -1  -8  10   19.40   12.10
  -1  -8  10   -1.10   11.40
   1  -8 -10    4.00    7.70
  -1  -8  10   -2.70    8.80
   1   8  -9   51.29   12.30
   1   8  -9   33.70    6.60
   1   8  -9   29.40   11.00
   1   8  -9   33.00    5.40
  -1   8   9   41.60   11.80
  -1   8   9   37.60   10.90
   1   8  -9   61.59   15.20
   1  -8  -9   52.39   13.60
  -1  -8   9   35.30    8.80
   1  -8  -9   32.30   10.00
   1  -8  -9   56.99   10.20
  -1  -8   9   25.30   10.50
  -1  -8   9   28.20   19.10
   1   8  -8   -0.90    9.10
   1   8  -8    2.30    4.40
  -1   8   8   -2.20    8.00
   1   8  -8   -7.50    8.60
   1   8  -8   12.60   10.40
  -1   8   8   -1.50   10.10
   1   8  -8   -1.40    4.30
  -1  -8   8    6.00    6.70
   1  -8  -8   14.50    8.90
   1  -8  -8    3.80    5.50
   1  -8  -8    9.30    7.70
  -1  -8   8    2.90    8.50
   1  -8  -8   -6.80    6.50
   1   8  -7   39.80    5.50
   1   8  -7   26.50   10.00
  -1   8   7   39.10    9.90
   1   8  -7   47.30    6.10
   1   8  -7   27.90    8.50
  -1   8   7   33.20   16.60
   1  -8  -7   48.90   10.00
   1  -8  -7   31.90    8.00
  -1  -8   7   37.70    9.90
   1  -8  -7   29.00    6.00
   1  -8  -7   40.30    7.00
  -1   8   6  334.17   18.30
   1   8  -6  349.96   13.70
  -1   8   6  346.77   19.60
   1   8  -6  338.47   17.60
   1   8  -6  327.97   20.20
   1   8  -6  316.97   19.30
   1  -8  -6  322.57   14.40
   1  -8  -6  331.67   18.50
   1  -8  -6  308.97   19.90
  -1  -8   6  358.26   19.90
  -1  -8   6  363.96   19.50
   1   8  -5   99.09   10.70
  -1   8   5   79.39    7.60
   1   8  -5   92.09    7.10
   1   8  -5  102.79   12.30
  -1   8   5   85.19   10.90
  -1   8   5   97.39   12.30
   1   8  -5   73.09    9.90
   1  -8  -5   90.49    7.90
  -1  -8   5  109.59   11.80
  -1  -8   5   96.69   10.10
   1  -8  -5   97.49   12.70
  -1  -8   5   95.59   12.00
   1  -8  -5   86.99   10.90
   1   8  -4  247.88   12.90
   1   8  -4  233.78   10.40
   1   8  -4  258.47   15.60
  -1   8   4  205.58   13.30
   1   8  -4  250.27   15.20
  -1   8   4  223.68   10.70
  -1   8   4  229.28   14.60
  -1  -8   4  264.87   14.70
   1  -8  -4  232.98   14.90
  -1  -8   4  240.48   12.00
   1  -8  -4  223.68   13.80
  -1  -8   4  231.98   15.00
  -1  -8   4  235.18   10.50
   1  -8  -4  228.68   10.70
  -1   8   3  205.68    9.40
   1   8  -3  194.28   13.50
  -1   8   3  218.68   13.30
   1   8  -3  200.18    9.30
   1   8  -3  199.58   12.80
   1   8  -3  202.88   10.80
  -1   8   3  204.88   12.00
   1  -8  -3  208.38   13.50
   1  -8  -3  189.48    8.10
  -1  -8   3  199.18    9.50
  -1  -8   3  224.08   13.40
  -1  -8   3  208.28   10.60
   1  -8  -3  213.68   12.10
  -1  -8   3  200.28   12.30
   1   8  -2   15.80    3.80
   1   8  -2   16.60    5.30
   1   8  -2   17.70    5.10
  -1   8   2   23.30    5.50
  -1   8   2   16.40    3.50
  -1   8   2    8.80    4.40
   1  -8  -2   13.10    5.30
  -1  -8   2   16.20    3.70
   1  -8  -2   15.00    2.30
  -1  -8   2   14.60    3.50
  -1  -8   2   20.80    4.90
   1  -8  -2   11.20    4.20
   1  -8  -2   13.30    3.90
  -1  -8   2   22.70    5.80
  -1   8   1   35.60    5.00
   1   8  -1   33.30    4.20
   1   8  -1   31.30    5.80
   1   8  -1   30.90    5.70
  -1   8   1   36.40    4.20
  -1   8   1   42.00    5.90
   1  -8  -1   36.70    5.30
  -1  -8   1   38.10    6.10
   1  -8  -1   38.60    5.90
   1  -8  -1   39.00    3.10
  -1  -8   1   30.80    4.00
   1  -8  -1   35.50    4.40
  -1  -8   1   36.90    4.20
  -1  -8   1   43.50    7.00
   1   8   0   11.00    4.70
   1   8   0    4.10    4.20
   1   8   0    1.70    2.70
  -1   8   0    2.70    3.50
   1   8   0    4.00    1.70
  -1   8   0    6.40    2.20
  -1   8   0    2.90    4.30
  -1  -8   0   10.70    3.20
  -1  -8   0    7.70    3.20
  -1  -8   0   10.70    4.60
   1  -8   0    8.90    4.30
   1  -8   0    6.20    4.00
  -1  -8   0    8.90    4.10
   1  -8   0    4.00    2.00
   1  -8   0    3.50    3.40
   1   8   1 1687.23   52.89
  -1   8  -1 1761.72   53.39
   1   8   1 1748.23   49.80
  -1   8  -1 1742.53   52.69
   1   8   1 1761.62   49.20
  -1   8  -1 1778.22   50.79
  -1   8  -1 1731.33   49.30
   1   8   1 1740.83   54.19
   1  -8   1 1727.33   52.99
  -1  -8  -1 1762.92   52.99
  -1  -8  -1 1729.43   49.80
  -1  -8  -1 1797.32   54.09
   1  -8   1 1719.03   50.49
   1  -8   1 1745.13   52.39
   1  -8   1 1807.42   49.30
  -1   8  -2  111.99    9.90
   1   8   2  108.19   10.70
  -1   8  -2  118.49   10.30
  -1   8  -2  117.79    7.70
   1   8   2  108.59    6.40
  -1   8  -2  112.29    7.30
  -1  -8  -2  108.49    7.10
   1  -8   2  106.59    9.90
  -1  -8  -2  112.59    9.60
   1  -8   2  112.99    8.90
  -1  -8  -2  114.69   10.90
   1  -8   2  123.69    7.60
  -1   8  -3   64.49    7.10
   1   8   3   40.50    7.00
   1   8   3   42.00    6.30
   1   8   3   46.50    5.10
  -1   8  -3   60.99    6.40
  -1   8  -3   65.39    8.70
  -1   8  -3   57.89    7.70
   1  -8   3   58.99    7.40
  -1  -8  -3   49.10    6.50
  -1  -8  -3   55.19    6.40
  -1  -8  -3   39.30    6.80
   1  -8   3   56.99    6.50
   1  -8   3   63.19    8.10
   1  -8   3   50.89    5.90
   1   8   4  229.68    9.90
  -1   8  -4  230.58   10.90
   1   8   4  216.48   15.30
  -1   8  -4  234.88   15.20
  -1   8  -4  223.88   11.90
   1   8   4  232.28   14.10
  -1   8  -4  225.78   14.30
  -1  -8  -4  219.98   10.00
  -1  -8  -4  220.08   15.50
   1  -8   4  240.08   13.90
  -1  -8  -4  219.18   14.30
   1  -8   4  228.48    7.50
   1  -8   4  223.28   12.40
   1  -8   4  231.78   11.00
   1  -8   4  236.68   14.10
   1   8   5   14.20    6.30
  -1   8  -5    3.70    5.60
  -1   8  -5   12.30    5.40
  -1   8  -5    0.00    6.50
   1   8   5   11.30    6.70
  -1   8  -5    4.90    4.20
  -1  -8  -5    3.70    6.60
   1  -8   5    8.50    5.60
  -1  -8  -5    6.70    6.10
  -1  -8  -5    8.90    3.70
   1  -8   5    4.30    5.00
   1  -8   5    5.90    5.60
   1  -8   5    4.00    2.60
  -1  -8  -5    7.70    2.30
  -1   8  -6  113.79   12.50
  -1   8  -6  114.79    9.20
   1   8   6  106.79   14.30
   1   8   6  100.09   13.20
  -1   8  -6  108.79   13.10
  -1   8  -6   94.69   12.70
   1  -8   6  103.89    7.00
   1  -8   6   87.29   10.60
  -1  -8  -6  108.29   15.00
  -1  -8  -6  118.39   13.90
  -1  -8  -6   96.09    8.40
  -1  -8  -6  101.79    5.50
   1  -8   6  114.59   11.50
  -1   8  -7   92.59    9.50
  -1   8  -7   64.89    9.30
  -1   8  -7   72.79   12.70
  -1   8  -7   73.49   11.30
  -1  -8  -7   62.19    5.20
   1  -8   7   63.19    8.90
   1  -8   7   60.29   10.80
  -1  -8  -7   59.79    7.00
   1  -8   7   73.39    7.80
  -1  -8  -7   53.39   11.20
  -1  -8  -7   68.49   11.30
   1   8   8    4.90    8.60
  -1   8  -8   -0.10    8.20
   1   8   8    6.80    8.90
  -1   8  -8    4.70    5.30
  -1   8  -8   -8.30    6.90
  -1   8  -8    0.30    3.90
  -1   8  -8   28.50   10.30
   1  -8   8    9.70    7.40
   1  -8   8   -1.50    8.80
  -1  -8  -8    0.10    5.10
  -1  -8  -8    4.50   10.30
  -1  -8  -8    3.50    9.90
   1   8   9   -6.50   10.50
  -1   8  -9    5.00    6.90
   1   8   9   -5.30   11.20
  -1   8  -9  -13.90    9.90
  -1   8  -9    3.10    3.60
  -1   8  -9    2.30    9.50
  -1   8  -9    3.80   15.00
  -1  -8  -9   -3.10    6.50
   1  -8   9    5.60   10.60
   1  -8   9   10.10    9.40
  -1  -8  -9   10.10   10.00
   1  -8   9  -14.90    8.00
  -1  -8  -9    5.30   10.50
  -1   8 -10  105.39   18.70
  -1   8 -10   91.59   15.40
   1   8  10  106.09   18.30
   1   8  10   74.49   15.20
  -1   8 -10   82.19   15.60
   1  -8  10   84.49   14.90
   1  -8  10   85.29   15.50
  -1  -8 -10   97.49   10.90
   1  -8  10  102.09   10.00
  -1  -8 -10  119.89   18.10
   1  -8  10   98.09   13.40
  -1  -8 -10  116.79   18.80
  -1  -8 -10  102.79   14.00
   1   9 -10    4.90    5.60
   1   9 -10    0.60   15.60
   1   9 -10   23.00   13.60
   1   9 -10    8.10    8.10
  -1   9  10    2.50   13.70
  -1   9  10   14.90   13.20
   1   9 -10    2.20   10.40
   1  -9 -10    6.10    8.70
  -1  -9  10   -7.20   12.00
  -1  -9  10    6.40   12.70
   1  -9 -10  -22.70   11.50
  -1  -9  10   13.20    9.40
   1  -9 -10   11.00   14.70
   1   9  -9    8.20    5.20
  -1   9   9    5.90   10.40
  -1   9   9    6.60   11.30
   1   9  -9  -13.90   11.20
   1   9  -9   -8.80   10.20
   1   9  -9   25.20   11.10
   1   9  -9    2.20    5.70
   1  -9  -9   11.90   11.70
  -1  -9   9  -13.50    9.90
   1  -9  -9   -3.90    6.90
   1  -9  -9   -2.80    8.20
  -1  -9   9   10.80   11.20
   1  -9  -9    9.50   10.50
  -1  -9   9    6.40    8.70
   1   9  -8   12.70    9.20
  -1   9   8   21.10   11.90
  -1   9   8   25.30    9.10
   1   9  -8   28.20    6.00
   1   9  -8   30.40    6.00
   1   9  -8   39.40   10.10
  -1  -9   8   31.10   11.60
   1  -9  -8   10.00    6.40
   1  -9  -8   12.90   11.00
   1  -9  -8   16.40    7.80
   1  -9  -8   29.00   10.30
  -1  -9   8   23.50    8.10
  -1   9   7  132.89   17.20
   1   9  -7  111.59    9.40
  -1   9   7  107.89   12.80
   1   9  -7  137.99   16.60
   1   9  -7  104.49   13.30
  -1  -9   7  120.69   15.70
   1  -9  -7  107.69   11.40
  -1  -9   7  108.39   12.50
   1  -9  -7   95.79   13.00
   1  -9  -7  104.19   10.10
   1   9  -6   77.89   11.60
   1   9  -6   65.09    9.50
   1   9  -6   56.79   10.30
  -1   9   6   38.20    8.50
  -1   9   6   59.99    9.50
   1   9  -6   70.99    7.60
   1  -9  -6   46.80    9.60
  -1  -9   6   64.19   10.20
   1  -9  -6   55.29    6.60
  -1   9   5  131.49   12.80
   1   9  -5  104.59    8.20
   1   9  -5  107.69   14.60
   1   9  -5   99.89   11.70
  -1   9   5  146.59   14.20
   1   9  -5   86.09   11.00
  -1   9   5  120.49    9.00
   1  -9  -5  117.69    8.70
   1  -9  -5  118.49   13.80
  -1  -9   5   99.99   12.30
  -1  -9   5  113.89   11.00
  -1  -9   5  114.99    8.50
   1  -9  -5  121.19   13.00
  -1  -9   5  116.39   13.20
   1   9  -4   -0.60    6.70
   1   9  -4    0.60    4.60
  -1   9   4   -0.90    5.80
   1   9  -4   -1.00    5.60
   1   9  -4    1.80    3.80
  -1   9   4    3.70    3.70
  -1   9   4    3.40    5.10
   1  -9  -4    2.60    5.30
  -1  -9   4   -1.40    6.20
  -1  -9   4   -4.10    5.00
  -1  -9   4    1.40    3.60
   1  -9  -4    0.50    3.80
   1  -9  -4   -7.70    5.10
  -1  -9   4    1.20    4.40
  -1   9   3  302.37   12.10
   1   9  -3  286.97   13.30
  -1   9   3  284.77   15.00
  -1   9   3  294.37   16.10
   1   9  -3  261.37   16.40
   1   9  -3  238.28   15.40
  -1  -9   3  263.97   15.00
   1  -9  -3  296.87   16.10
  -1  -9   3  274.37   12.80
  -1  -9   3  269.67   15.90
   1  -9  -3  276.87   10.20
  -1  -9   3  277.97   11.90
   1  -9  -3  289.97   15.10
   1  -9  -3  281.87   13.10
  -1   9   2    7.90    5.30
  -1   9   2   -0.10    3.10
  -1   9   2    6.30    4.30
   1   9  -2    5.90    5.50
   1   9  -2    1.70    4.00
   1   9  -2    2.90    4.50
  -1  -9   2    3.60    5.40
   1  -9  -2    1.70    4.20
   1  -9  -2    6.80    2.00
  -1  -9   2    5.20    4.40
  -1  -9   2    5.00    3.90
   1  -9  -2    4.90    4.50
  -1  -9   2    5.10    3.60
   1  -9  -2    7.10    4.40
  -1   9   1   11.40    5.20
   1   9  -1    7.40    5.40
   1   9  -1   15.10    4.80
  -1   9   1   14.40    3.70
   1   9  -1   17.10    3.80
  -1   9   1   15.20    5.20
   1  -9  -1   18.00    5.20
  -1  -9   1   12.10    5.10
  -1  -9   1   12.40    5.60
  -1  -9   1   13.30    3.50
   1  -9  -1   18.00    5.50
  -1  -9   1   13.10    3.60
   1  -9  -1    9.40    3.90
   1  -9  -1   17.00    2.40
   1   9   0    5.20    5.40
  -1   9   0    3.60    4.80
  -1   9   0   10.60    4.00
   1   9   0    9.00    2.00
  -1   9   0   13.80    2.70
  -1   9   0    8.10    1.40
   1   9   0   11.60    4.60
  -1   9   0    6.30    4.10
   1   9   0    4.20    3.20
   1  -9   0    4.30    2.20
  -1  -9   0   12.50    5.30
  -1  -9   0   16.90    3.60
   1  -9   0    2.10    3.80
  -1  -9   0   11.40    3.90
   1  -9   0   10.30    4.50
   1  -9   0   12.80    4.90
  -1  -9   0    5.40    4.30
   1   9   1  100.99    5.80
   1   9   1  105.69   11.40
  -1   9  -1  111.49    9.80
   1   9   1  105.99    7.00
   1   9   1  105.69   10.10
  -1   9  -1   92.69   10.20
  -1   9  -1  103.99    6.50
  -1  -9  -1   95.89    7.00
  -1  -9  -1  102.99   10.00
   1  -9   1  105.09    6.30
   1  -9   1  102.09   10.40
  -1  -9  -1   96.29    8.00
   1  -9   1  106.09    7.90
   1  -9   1  105.49    9.10
  -1  -9  -1   84.29   10.60
  -1   9  -2   17.90    4.10
  -1   9  -2   12.60    5.10
   1   9   2   11.70    5.10
   1   9   2   15.70    3.50
  -1   9  -2   14.20    5.70
  -1   9  -2   18.40    4.10
   1   9   2   16.80    6.00
   1   9   2   15.60    3.60
  -1  -9  -2   18.20    6.40
   1  -9   2   15.50    4.30
  -1  -9  -2   16.70    4.00
   1  -9   2   22.20    5.40
   1  -9   2   15.70    5.10
  -1  -9  -2   20.50    5.90
   1   9   3  115.39   12.80
  -1   9  -3   91.29    7.90
   1   9   3   98.19    6.80
  -1   9  -3   85.09   11.40
   1   9   3   96.69   10.90
  -1   9  -3   86.49    8.40
  -1   9  -3   88.09   10.50
   1  -9   3   77.09    9.60
  -1  -9  -3  107.19   11.10
   1  -9   3   89.19    9.00
  -1  -9  -3  102.29    7.70
  -1  -9  -3  120.69   12.30
   1  -9   3   79.09   10.80
   1  -9   3   95.39    7.90
   1   9   4   33.90    7.80
  -1   9  -4   46.50    6.40
  -1   9  -4   33.80    7.30
   1   9   4   35.40    4.80
   1   9   4   38.40    7.60
  -1   9  -4   50.99    5.80
  -1   9  -4   34.50    7.30
   1  -9   4   40.10    7.20
  -1  -9  -4   28.40    6.90
   1  -9   4   36.90    7.50
   1  -9   4   45.80    7.10
  -1  -9  -4   33.90    7.80
   1  -9   4   52.29    6.30
  -1   9  -5  141.49   13.90
  -1   9  -5  163.38   15.90
  -1   9  -5  170.88   10.30
   1   9   5  157.78   14.50
  -1   9  -5  154.98   12.50
   1   9   5  176.68   16.10
   1  -9   5  162.78   14.70
  -1  -9  -5  196.48   17.00
   1  -9   5  157.48    6.40
   1  -9   5  151.38   12.50
  -1  -9  -5  157.68   15.00
  -1  -9  -5  166.08    6.90
   1  -9   5  166.38   14.30
  -1  -9  -5  168.28    9.60
  -1   9  -6   34.40    9.90
   1   9   6   23.40    9.20
   1   9   6   19.00    7.30
  -1   9  -6   22.60    7.20
  -1   9  -6   22.80    5.60
  -1   9  -6   22.60    9.90
  -1  -9  -6   23.80    5.10
  -1  -9  -6   23.90    2.80
  -1  -9  -6   28.50    9.20
  -1  -9  -6   28.00    8.80
   1  -9   6   21.20    3.90
   1  -9   6   31.40    8.80
   1  -9   6   21.70    7.60
   1   9   7   41.10   10.80
  -1   9  -7   48.30   12.00
   1   9   7   29.80    9.80
  -1   9  -7   41.40    7.00
  -1   9  -7   50.99   10.60
  -1  -9  -7   45.40   10.90
  -1  -9  -7   48.40   11.80
   1  -9   7   49.30    5.50
  -1  -9  -7   38.10    3.50
   1  -9   7   60.99   11.00
   1  -9   7   42.80    8.10
  -1  -9  -7   47.30    6.30
  -1   9  -8   33.40   13.10
  -1   9  -8    8.50    9.50
  -1   9  -8   22.40    4.90
   1   9   8   12.10   10.30
   1   9   8   14.30   10.10
  -1   9  -8   17.80    9.30
  -1   9  -8   25.40    6.90
   1  -9   8    4.10   10.10
  -1  -9  -8   21.70   11.30
  -1  -9  -8   19.20   10.20
   1  -9   8    9.10    7.70
   1  -9   8   27.30   11.50
  -1  -9  -8   12.10    6.00
   1  -9   8   13.40    5.50
  -1   9  -9   57.89    8.70
  -1   9  -9   65.79   16.50
  -1   9  -9   49.40   13.30
   1   9   9   47.20   13.50
  -1   9  -9   62.29   13.10
  -1   9  -9   51.29    5.90
   1   9   9   56.39   14.80
  -1  -9  -9   59.39   13.40
   1  -9   9   69.09   13.50
   1  -9   9   49.50   10.60
   1  -9   9   61.89   13.80
   1  -9   9   58.79    7.50
  -1  -9  -9   64.49   15.20
  -1  -9  -9   69.59    9.10
  -1   9 -10   14.80   16.90
  -1   9 -10  -19.80   12.50
   1   9  10    1.80   15.60
  -1   9 -10   -0.40    3.80
   1   9  10   19.60   12.90
  -1   9 -10    0.10    8.00
  -1   9 -10  -15.30   12.10
   1  -9  10    5.30    7.50
  -1  -9 -10   14.10   15.20
  -1  -9 -10    3.80   12.00
  -1  -9 -10    0.00    7.90
   1  -9  10   23.70   11.40
   1  -9  10   12.00   12.50
   1  -9  10   11.20   13.00
  -1  -9 -10    8.10   12.80
  -1  10  10   68.19   17.30
   1  10 -10   64.39   17.30
   1  10 -10   92.19   17.40
   1  10 -10   56.29    9.80
   1  10 -10   80.39   19.60
   1  10 -10   64.09    7.80
  -1  10  10   64.69   15.30
   1 -10 -10   91.89   16.90
   1 -10 -10   99.79   19.60
  -1 -10  10   58.09   17.00
   1 -10 -10   68.69   10.70
  -1 -10  10   74.99   12.60
  -1 -10  10   76.89   16.30
   1  10  -9    5.30   12.60
  -1  10   9    2.60   11.50
   1  10  -9    0.80    6.00
  -1  10   9    6.80   13.70
   1  10  -9    9.60   12.40
   1  10  -9   -0.20   12.70
   1  10  -9   16.90   10.90
  -1 -10   9    3.90   12.50
  -1 -10   9   -9.10    9.60
   1 -10  -9  -13.50    8.60
   1 -10  -9   10.00   13.20
   1 -10  -9   10.70    7.20
   1 -10  -9   -0.50   12.60
  -1 -10   9  -10.70    8.70
   1  10  -8   45.00    7.30
  -1  10   8   41.40   11.60
   1  10  -8   59.09    7.40
   1  10  -8   45.70   11.50
  -1  10   8   45.90   12.10
   1  10  -8   41.20   13.20
   1  10  -8   40.00   11.50
   1 -10  -8   49.90   12.90
   1 -10  -8   68.59    9.40
  -1 -10   8   32.20    9.30
   1 -10  -8   30.20   14.90
  -1 -10   8   27.60    9.60
  -1 -10   8   55.39   12.10
   1 -10  -8   43.10    9.30
   1  10  -7    8.80    5.30
  -1  10   7   -5.70    6.80
   1  10  -7   12.80    8.90
   1  10  -7   -2.00    8.30
   1  10  -7   10.10   10.20
  -1  10   7    6.40    8.80
   1 -10  -7   -6.10    8.50
  -1 -10   7   -7.90    7.40
   1 -10  -7    1.50    5.80
   1 -10  -7   -2.20    6.10
  -1 -10   7    9.20    7.30
  -1  10   6   31.00    9.30
   1  10  -6   12.40    7.60
   1  10  -6   13.90    7.70
   1  10  -6   14.80    5.30
   1  10  -6   25.90   10.90
  -1  10   6   26.20    7.70
   1 -10  -6   12.30    5.40
   1 -10  -6    6.00    8.00
  -1 -10   6   14.40    7.80
   1  10  -5   47.00   10.50
   1  10  -5   37.40    9.20
   1  10  -5   48.80    6.20
  -1  10   5   36.40    8.60
  -1  10   5   43.20    6.40
  -1  10   5   51.59   10.50
   1  10  -5   38.90    8.20
  -1 -10   5   41.40    5.80
  -1 -10   5   38.40    7.00
   1 -10  -5   59.19   10.90
  -1 -10   5   39.20    9.00
   1 -10  -5   46.90    6.40
   1  10  -4  112.49   11.30
   1  10  -4  109.89   13.30
  -1  10   4  103.09    8.40
   1  10  -4  107.09   12.10
  -1  10   4   82.99   11.80
  -1  10   4  107.39   13.90
  -1 -10   4  103.09   12.30
   1 -10  -4   99.29    9.50
  -1 -10   4   99.99    8.50
  -1 -10   4  105.49   10.00
   1 -10  -4   89.79    5.30
   1 -10  -4   94.49    7.00
  -1 -10   4  105.49   12.30
   1 -10  -4   95.39   12.00
   1 -10  -4  105.49   12.40
  -1  10   3   -0.90    3.60
  -1  10   3    6.60    5.90
   1  10  -3    2.40    6.60
   1  10  -3    6.00    4.80
   1  10  -3    3.70    5.70
  -1  10   3    3.30    5.00
  -1 -10   3   -0.80    5.30
  -1 -10   3   -1.30    4.20
   1 -10  -3    3.70    5.60
   1 -10  -3    3.90    5.00
   1 -10  -3    0.30    2.80
  -1 -10   3   -0.90    5.30
   1 -10  -3   -3.30    6.20
  -1 -10   3    4.10    4.30
   1  10  -2  257.47   15.30
  -1  10   2  242.38   11.60
   1  10  -2  243.28   16.20
  -1  10   2  214.08   14.00
  -1  10   2  231.78   15.60
   1  10  -2  245.08   12.00
  -1 -10   2  251.77   16.20
  -1 -10   2  229.08   11.10
   1 -10  -2  229.78   12.20
   1 -10  -2  225.18   14.20
   1 -10  -2  213.38    8.30
  -1 -10   2  249.28   11.60
  -1 -10   2  266.47   15.00
   1 -10  -2  232.78   15.20
  -1  10   1   23.20    4.70
  -1  10   1   23.50    7.00
   1  10  -1   22.40    7.20
  -1  10   1   16.60    5.70
   1  10  -1   16.70    4.50
   1  10  -1   19.80    6.20
   1 -10  -1   29.20    6.50
   1 -10  -1   17.30    5.80
  -1 -10   1   22.40    4.20
  -1 -10   1   32.50    7.40
   1 -10  -1   20.40    2.50
  -1 -10   1   36.10    7.10
  -1 -10   1   15.40    4.80
   1 -10  -1   18.40    5.10
   1  10   0   79.39   10.60
   1  10   0   76.79    4.40
  -1  10   0   80.59    8.10
  -1  10   0   77.49   10.70
   1  10   0   73.99    7.10
  -1  10   0   85.09   10.00
   1  10   0   83.19   10.20
  -1 -10   0   83.79    7.90
   1 -10   0   91.89    9.90
  -1 -10   0   79.09   10.20
  -1 -10   0   80.29   11.00
   1 -10   0   77.99    5.30
   1 -10   0   89.99   10.60
  -1 -10   0   90.89    7.10
   1 -10   0   92.59    8.40
   1  10   1   91.19   10.60
  -1  10  -1   65.89    6.30
  -1  10  -1   82.09   10.00
   1  10   1   92.49    7.20
   1  10   1   85.39    5.70
  -1  10  -1   89.19   11.30
   1  10   1   85.39   10.30
  -1 -10  -1   64.09    8.70
   1 -10   1   74.19    7.90
   1 -10   1   75.49   10.00
  -1 -10  -1   72.29    8.00
  -1 -10  -1   94.99    7.10
  -1 -10  -1   85.39   11.30
   1 -10   1   87.19   10.90
   1  10   2    2.90    3.30
  -1  10  -2    7.90    4.40
   1  10   2    0.60    4.80
  -1  10  -2   12.80    4.10
  -1  10  -2    9.80    5.70
  -1  10  -2   13.60    6.40
   1  10   2    3.20    3.40
   1  10   2    4.20    6.20
   1 -10   2    4.20    4.40
   1 -10   2    6.70    5.60
   1 -10   2    9.40    5.40
  -1 -10  -2    6.10    6.00
  -1 -10  -2    1.80    6.20
  -1 -10  -2    6.90    3.90
   1 -10   2    4.10    4.30
  -1  10  -3   64.49    8.40
  -1  10  -3   81.39    8.50
  -1  10  -3   73.99    9.60
   1  10   3   69.99    6.90
   1  10   3   84.19   11.60
   1  10   3   76.69   10.40
  -1  10  -3   69.29    8.50
  -1 -10  -3   64.69    8.80
   1 -10   3   77.69   10.80
  -1 -10  -3   71.59   10.30
  -1 -10  -3   74.79    8.00
   1 -10   3   80.19    9.90
   1 -10   3   92.49    9.70
   1 -10   3   83.99    8.50
  -1  10  -4  610.14   21.50
   1  10   4  580.54   19.80
   1  10   4  542.05   24.80
  -1  10  -4  613.54   25.90
  -1  10  -4  618.74   26.50
   1  10   4  554.64   26.70
  -1  10  -4  578.14   22.10
  -1 -10  -4  589.04   27.20
  -1 -10  -4  551.04   20.90
   1 -10   4  584.74   21.20
   1 -10   4  516.15   31.90
   1 -10   4  609.14   23.00
  -1 -10  -4  576.14   28.30
   1 -10   4  606.74   26.00
   1  10   5   -0.60    8.20
  -1  10  -5    1.40    4.60
   1  10   5    3.40    8.40
  -1  10  -5    0.50    5.80
  -1  10  -5   -3.40    7.00
  -1 -10  -5    1.60    7.10
  -1 -10  -5    5.40    4.40
  -1 -10  -5    6.80    7.50
  -1 -10  -5   -0.90    2.40
   1 -10   5   -2.30    6.80
   1 -10   5    2.90    7.20
   1 -10   5    8.20    7.60
   1  10   6   57.29   10.30
  -1  10  -6   82.79   12.80
  -1  10  -6   77.09    8.00
  -1  10  -6   64.59   11.10
  -1  10  -6   64.49    9.80
  -1 -10  -6   79.19   12.40
   1 -10   6   81.09   12.10
  -1 -10  -6   87.59   12.00
  -1 -10  -6   80.29    4.90
   1 -10   6   65.59    9.00
  -1 -10  -6   84.39    9.00
   1 -10   6   62.89    4.90
  -1  10  -7   22.60    6.20
  -1  10  -7   17.30   12.10
  -1  10  -7   -4.80    8.90
   1  10   7    8.10   10.10
   1  10   7   32.70   10.10
  -1  10  -7   17.50    9.30
   1 -10   7   23.70   10.20
   1 -10   7   19.40    4.40
   1 -10   7   25.40    7.80
  -1 -10  -7   33.20   10.70
  -1 -10  -7   14.30    5.80
   1 -10   7   13.30   10.20
  -1 -10  -7   -6.10   10.20
   1  10   8    1.10    9.30
  -1  10  -8    2.20    9.90
   1  10   8    6.80   10.40
  -1  10  -8    3.10    6.30
  -1  10  -8    0.20   10.10
  -1  10  -8    2.20    4.90
  -1  10  -8    4.20   13.00
   1 -10   8    9.60    5.10
  -1 -10  -8    5.50   10.80
   1 -10   8   10.10    9.20
   1 -10   8    6.60    9.80
  -1 -10  -8   -2.70    5.90
   1 -10   8    0.10   10.80
  -1 -10  -8    1.20   10.60
   1  10   9   42.70   16.20
  -1  10  -9   36.00   14.70
  -1  10  -9   32.60   12.00
  -1  10  -9   -6.00   12.70
   1  10   9   28.70   14.40
  -1  10  -9   34.70    6.10
  -1 -10  -9   26.80   13.20
   1 -10   9   36.10    7.20
   1 -10   9   28.80   12.00
  -1 -10  -9   13.10   12.20
   1 -10   9   13.20   10.10
   1  11  -9    4.20    7.10
   1  11  -9   11.70   13.50
   1  11  -9    7.60    8.00
  -1  11   9   13.30   15.20
   1  11  -9   13.70   15.40
  -1  11   9    1.40   11.10
   1  11  -9   14.50   11.30
  -1 -11   9    3.80    4.40
   1 -11  -9   25.40   12.70
  -1 -11   9  -17.20   11.20
  -1 -11   9   15.30   10.30
   1 -11  -9   19.50    9.70
   1 -11  -9    5.10    7.70
  -1 -11   9    1.80   13.10
   1 -11  -9   11.70   14.20
  -1  11   8   28.30   11.70
   1  11  -8   16.90    7.10
   1  11  -8   19.40   13.30
   1  11  -8   16.40    7.00
  -1  11   8   22.10   12.00
   1  11  -8   29.60   12.40
   1  11  -8    0.80   12.10
  -1 -11   8   -1.40   12.20
  -1 -11   8    9.80    4.40
   1 -11  -8   15.00    8.40
   1 -11  -8  -18.90   10.70
  -1 -11   8   18.70   10.20
   1 -11  -8   22.90    7.50
   1 -11  -8   22.00   12.00
  -1 -11   8   13.50   10.20
  -1  11   7   13.70    9.60
   1  11  -7   25.70    6.70
   1  11  -7   -4.30   13.00
   1  11  -7   -2.50    9.90
  -1  11   7    3.70    7.80
   1  11  -7   27.20   10.90
   1 -11  -7   13.20    6.90
  -1 -11   7   15.40   11.30
  -1 -11   7   10.50    3.10
   1 -11  -7   12.10    6.50
   1 -11  -7    7.80   10.00
  -1 -11   7   17.70   10.00
   1 -11  -7    3.20    8.50
  -1 -11   7   20.10    8.40
   1  11  -6    2.50    8.20
   1  11  -6   17.20   10.80
  -1  11   6    0.00    7.10
   1  11  -6   18.30   10.10
  -1  11   6  -14.90    8.40
   1  11  -6    9.90    5.80
   1 -11  -6    4.70    5.70
   1 -11  -6    0.10    5.50
   1 -11  -6   13.80    8.90
  -1 -11   6    5.00    9.40
  -1  11   5   -4.30    7.10
   1  11  -5   -7.10    7.80
  -1  11   5    0.70    4.80
   1  11  -5   11.30    7.20
  -1  11   5   -7.60    8.40
   1  11  -5  -15.40    7.10
   1 -11  -5   -4.20    7.30
   1 -11  -5    2.80    4.60
  -1 -11   5   -5.40    4.50
  -1 -11   5   -1.50    7.50
   1 -11  -5   -6.30    5.30
   1  11  -4   95.09   12.40
   1  11  -4  110.29   12.10
  -1  11   4   82.09    8.70
  -1  11   4   67.09   10.50
  -1 -11   4   85.89   11.60
  -1 -11   4   86.99    8.60
   1 -11  -4   83.19   11.90
  -1 -11   4   86.69    9.10
   1 -11  -4   82.19    5.80
   1 -11  -4   81.29    7.10
  -1  11   3   47.10    8.10
  -1  11   3   61.89    6.80
   1  11  -3   73.99   11.40
   1  11  -3   49.40    9.10
  -1  11   3   63.49   10.20
   1  11  -3   59.19    7.60
  -1 -11   3   50.09    6.70
   1 -11  -3   61.19    6.00
   1 -11  -3   68.09   10.00
  -1 -11   3   46.20    8.70
   1 -11  -3   60.39    8.10
   1 -11  -3   60.49    5.40
  -1 -11   3   71.49    9.00
   1 -11  -3   63.99   11.80
   1  11  -2    3.80    7.20
   1  11  -2    0.20    4.20
   1  11  -2    1.90    5.90
  -1  11   2    9.30    5.40
  -1  11   2    8.20    7.20
  -1  11   2    2.30    4.30
   1 -11  -2    3.70    6.10
  -1 -11   2    6.30    6.30
  -1 -11   2    3.30    4.50
  -1 -11   2    2.80    6.50
   1 -11  -2    6.10    4.40
   1 -11  -2    6.90    6.30
  -1 -11   2    3.70    4.30
   1 -11  -2    3.30    2.20
   1  11  -1  170.88   14.40
   1  11  -1  180.08   15.70
  -1  11   1  181.18   13.60
   1  11  -1  157.38   10.50
  -1  11   1  201.08   16.00
  -1  11   1  195.78   11.30
  -1  11   1  166.18    7.30
   1 -11  -1  166.38   14.00
  -1 -11   1  195.48   15.40
  -1 -11   1  199.88   14.70
   1 -11  -1  183.48   11.20
   1 -11  -1  173.18    6.90
  -1 -11   1  175.28   11.00
  -1 -11   1  192.38   10.10
   1 -11  -1  205.38   14.20
   1  11   0    6.40    4.00
   1  11   0    7.70    6.90
  -1  11   0    7.70    5.70
  -1  11   0    7.60    4.50
   1  11   0   -0.70    5.20
   1  11   0    8.00    2.10
  -1  11   0   12.00    6.60
   1 -11   0   19.60    6.80
   1 -11   0   12.20    6.00
  -1 -11   0   13.70    4.30
  -1 -11   0    6.20    4.90
   1 -11   0    9.60    4.70
  -1 -11   0    8.60    6.50
   1 -11   0   13.80    3.00
  -1 -11   0    4.30    6.00
   1  11   1   44.30    5.10
   1  11   1   41.30    7.60
   1  11   1   57.19    6.00
   1  11   1   47.50    8.80
  -1  11  -1   62.59    8.60
  -1  11  -1   52.69    6.60
  -1  11  -1   51.89    9.00
  -1 -11  -1   52.29    5.60
  -1 -11  -1   47.10    8.00
   1 -11   1   59.39    8.70
   1 -11   1   57.39    8.30
  -1 -11  -1   55.19    6.90
  -1 -11  -1   49.80    9.50
   1 -11   1   38.20    6.10
  -1  11  -2    5.30    7.00
   1  11   2    0.90    3.30
   1  11   2    0.20    6.60
   1  11   2   -0.40    5.60
  -1  11  -2    1.00    5.80
  -1  11  -2    2.00    4.40
   1  11   2    2.20    3.70
   1 -11   2    2.40    5.80
   1 -11   2    0.00    4.80
   1 -11   2    5.50    5.60
  -1 -11  -2    2.60    4.20
  -1 -11  -2    3.10    4.90
   1 -11   2    4.80    4.80
  -1 -11  -2   11.20    7.60
  -1 -11  -2    9.90    6.80
  -1  11  -3  313.07   18.70
   1  11   3  375.56   21.20
   1  11   3  306.67   13.70
   1  11   3  335.27   13.50
  -1  11  -3  306.17   20.10
   1  11   3  345.67   19.50
  -1  11  -3  309.37   15.10
  -1  11  -3  296.47   15.00
  -1 -11  -3  329.27   14.20
   1 -11   3  311.77   18.20
  -1 -11  -3  330.27   19.30
   1 -11   3  306.27   19.00
   1 -11   3  324.97   15.10
  -1 -11  -3  379.56   20.70
   1 -11   3  321.27   16.40
  -1  11  -4   -0.20    7.80
  -1  11  -4   11.30    5.60
   1  11   4   16.90    9.20
   1  11   4   10.20    8.40
   1  11   4    3.40    4.00
  -1  11  -4    6.50    5.70
  -1  11  -4    7.80    7.50
   1 -11   4    3.40    7.40
  -1 -11  -4    2.70    7.40
   1 -11   4    1.60    6.60
  -1 -11  -4   13.40    7.30
   1 -11   4   12.50    7.00
   1 -11   4    9.30    5.60
  -1 -11  -4   12.20    5.20
   1  11   5    4.00    8.90
   1  11   5  -13.60    6.70
  -1  11  -5    4.60    7.90
  -1  11  -5    4.40    7.10
  -1  11  -5   -4.80    8.90
  -1 -11  -5    8.20    5.90
  -1 -11  -5    8.70    8.30
   1 -11   5    6.70    7.50
  -1 -11  -5   -3.80    8.40
   1 -11   5   12.90    7.40
  -1  11  -6    5.70    6.00
   1  11   6   20.10    9.40
   1  11   6   26.30   12.00
  -1  11  -6    6.40    8.50
  -1  11  -6    6.60   10.00
  -1  11  -6   -1.10    8.00
  -1 -11  -6    7.80    2.60
   1 -11   6    7.20    7.30
   1 -11   6   16.10    9.30
  -1 -11  -6    1.00    8.90
   1 -11   6    1.90    8.50
   1  11   7   16.00    9.70
   1  11   7    1.50   10.60
  -1  11  -7   25.60    7.40
  -1  11  -7   13.40   12.50
  -1  11  -7   14.80    9.50
  -1  11  -7   23.60   10.20
   1 -11   7   22.20    9.20
   1 -11   7   26.10   11.30
  -1 -11  -7   27.00    6.30
   1 -11   7   19.80   10.20
  -1 -11  -7   16.20   10.70
  -1 -11  -7   21.90   11.10
   1  11   8   11.10   12.20
  -1  11  -8   45.00   12.30
   1  11   8   17.00   13.90
  -1  11  -8   32.30   11.50
  -1  11  -8   27.70   17.00
   1 -11   8   28.30   12.10
  -1 -11  -8   32.20    7.40
  -1 -11  -8   18.20   12.30
   1 -11   8   34.60   11.60
   1 -11   8   30.70    9.90
   1 -11   8   20.90    4.20
  -1 -11  -8    9.20   13.90
  -1  11  -9   -8.80    8.50
   1  11   9   18.10   14.20
  -1  11  -9   -6.80    6.30
   1  11   9    0.30   15.00
  -1  11  -9   17.90   14.40
  -1  11  -9   19.80   17.30
  -1  11  -9   -8.90   12.20
   1 -11   9  -17.10   10.40
   1 -11   9    9.70   14.40
   1 -11   9   -3.30    4.80
  -1 -11  -9   -0.80    7.70
  -1 -11  -9   31.70   16.70
   1 -11   9   -5.70   13.50
  -1 -11  -9   -8.90   14.60
   1  12  -8   32.80    8.60
   1  12  -8   13.10   12.70
  -1  12   8   20.60   11.70
  -1  12   8   47.60   14.20
   1  12  -8   25.10   13.00
   1  12  -8   62.39   17.00
  -1 -12   8   19.60   12.60
   1 -12  -8   16.00   13.80
  -1 -12   8   48.50   13.90
  -1 -12   8   42.20   10.70
   1 -12  -8   38.40    9.30
   1 -12  -8   50.59    8.90
   1 -12  -8   42.30   16.40
   1  12  -7  -12.30    6.50
   1  12  -7    4.80   13.00
   1  12  -7  -11.10   10.50
  -1  12   7   21.80   11.50
  -1  12   7   14.70   10.30
   1  12  -7    2.00   10.90
   1 -12  -7   21.90   10.60
  -1 -12   7    9.90   10.40
  -1 -12   7   11.30   11.30
   1 -12  -7   19.80    7.20
   1 -12  -7    2.90    7.40
   1 -12  -7    6.40   12.60
   1  12  -6   96.59   14.60
  -1  12   6  102.39   13.60
   1 -12  -6   83.59   13.50
   1 -12  -6   61.79   15.90
   1 -12  -6   92.29   10.00
  -1 -12   6   99.29   11.20
  -1 -12   6  152.48   19.20
   1 -12  -6  112.39   11.00
   1 -12  -6  100.89   11.00
  -1  12   5    4.00    9.20
   1  12  -5   20.30   10.20
  -1  12   5    9.40    8.60
   1  12  -5   16.20   10.70
  -1  12   5   11.80    5.40
   1  12  -5   16.20    8.30
   1 -12  -5    4.80    8.90
   1 -12  -5   11.50    7.80
  -1 -12   5   13.50    9.50
  -1 -12   5   10.50    6.00
   1 -12  -5    9.20    4.80
   1 -12  -5    9.20    4.80
  -1  12   4   51.19    9.90
  -1  12   4   68.99    7.90
   1  12  -4   86.09    9.80
   1  12  -4   78.19   13.50
  -1  12   4   49.99   10.80
   1  12  -4   76.89   12.10
  -1 -12   4   80.39    8.30
   1 -12  -4   50.79    6.50
  -1 -12   4   75.29   12.50
   1 -12  -4   66.19   11.80
  -1 -12   4   74.69    8.80
   1 -12  -4   62.59    6.10
   1 -12  -4   60.69    8.50
   1  12  -3   45.60    7.40
  -1  12   3   58.39   11.10
   1  12  -3   57.59   11.20
  -1  12   3   52.99    9.80
  -1  12   3   55.59    7.00
   1  12  -3   45.50    9.70
   1 -12  -3   54.89    5.60
   1 -12  -3   61.19   11.70
  -1 -12   3   38.10    6.40
  -1 -12   3   37.30    8.80
   1 -12  -3   39.50    7.30
  -1 -12   3   48.70    7.00
   1  12  -2   60.99    7.30
   1  12  -2   59.49   11.20
  -1  12   2   48.50    6.50
  -1  12   2   56.59   10.80
  -1  12   2   41.40   10.80
   1  12  -2   55.59   10.90
  -1 -12   2   60.39    7.40
   1 -12  -2   48.30    5.80
   1 -12  -2   39.00    8.70
   1 -12  -2   58.99   10.20
  -1 -12   2   49.60    9.60
  -1 -12   2   50.09    6.80
   1  12  -1   98.69    9.60
  -1  12   1   97.39    9.90
  -1  12   1   89.39    5.30
  -1  12   1   87.19   12.00
   1  12  -1   61.79   14.70
  -1  12   1   97.69   12.40
   1  12  -1   87.39   12.00
   1 -12  -1   95.69   11.70
  -1 -12   1   78.29   11.00
   1 -12  -1   87.69    8.70
   1 -12  -1   99.09   13.20
  -1 -12   1   91.49    9.70
  -1 -12   1   73.29    8.30
   1 -12  -1   98.99   10.80
  -1  12   0   18.20    6.80
   1  12   0   15.30    5.10
  -1  12   0   23.10    8.60
   1  12   0   22.80    8.50
   1  12   0   26.10    9.70
  -1  12   0   14.80    5.90
   1  12   0   15.60    2.30
   1 -12   0   18.80    7.80
   1 -12   0   11.30    5.10
  -1 -12   0   15.80    5.90
   1 -12   0    8.50    5.80
  -1 -12   0   17.80    8.40
  -1 -12   0   12.40    4.50
   1 -12   0   18.40    7.10
   1  12   1   68.99    5.80
   1  12   1   75.59   10.80
  -1  12  -1   66.99   10.60
  -1  12  -1   68.29    7.80
   1  12   1   76.09    8.40
  -1  12  -1   71.59   13.20
   1 -12   1   64.79    9.60
  -1 -12  -1   62.39   10.40
   1 -12   1   65.39   10.20
  -1 -12  -1   54.79    7.30
   1 -12   1   65.79    7.40
  -1 -12  -1   76.49    8.10
   1 -12   1   78.59    8.70
   1  12   2    9.10    7.90
  -1  12  -2    8.30    7.70
  -1  12  -2   10.20    5.00
  -1  12  -2    1.10    7.80
   1  12   2   -1.00    4.10
   1  12   2    4.90    8.80
   1  12   2    6.40    3.90
   1 -12   2   -6.90    5.80
   1 -12   2   -7.10    6.30
   1 -12   2    0.30    5.50
  -1 -12  -2   10.00    4.70
  -1 -12  -2    8.40    7.90
  -1 -12  -2    2.90    7.10
   1 -12   2   -0.70    6.50
   1  12   3   14.40    8.40
   1  12   3    9.90    9.40
  -1  12  -3   10.20    7.80
   1  12   3   24.30    5.50
  -1  12  -3   15.50    6.00
   1  12   3   15.70    4.90
  -1  12  -3   21.30    9.40
  -1 -12  -3   11.80    9.00
  -1 -12  -3   29.00    6.90
  -1 -12  -3   16.70    5.40
   1 -12   3   16.80    6.80
   1 -12   3   16.90    6.30
   1 -12   3   13.40    8.30
  -1  12  -4    5.30    6.50
   1  12   4    0.70    4.70
  -1  12  -4    5.00    9.50
  -1  12  -4   13.10    6.10
   1  12   4    0.40    5.10
  -1  12  -4    9.30    8.30
   1  12   4   -2.40    7.80
   1  12   4   -1.60    7.50
  -1 -12  -4    4.60    5.50
   1 -12   4    9.80    8.90
   1 -12   4    9.60    6.70
  -1 -12  -4    1.70    8.30
  -1 -12  -4    1.80    8.50
   1 -12   4   17.20   11.20
  -1  12  -5   17.90    8.00
   1  12   5   15.00    8.90
  -1  12  -5    2.70    9.80
   1  12   5   23.40   11.60
  -1  12  -5   15.60    9.00
  -1  12  -5   18.10    7.30
   1 -12   5   16.60    8.50
  -1 -12  -5    1.20    9.90
   1 -12   5    4.40    7.50
   1 -12   5   22.10    7.00
   1 -12   5   12.60    8.80
  -1 -12  -5   27.40    9.00
  -1 -12  -5    9.30    6.70
   1  12   6  109.89   15.00
  -1  12  -6  141.99   19.30
  -1  12  -6  141.19   14.10
   1  12   6  115.99   16.40
  -1  12  -6   87.59   14.90
  -1 -12  -6   96.89   14.00
   1 -12   6  116.79   12.10
   1 -12   6  105.49   14.00
  -1 -12  -6  113.79   13.80
   1 -12   6  165.08   19.40
  -1 -12  -6  143.79   18.00
  -1 -12  -6  123.99    6.00
  -1  12  -7    1.30   12.50
  -1  12  -7    3.00    7.60
   1  12   7    4.50   13.30
   1  12   7    8.30    9.30
  -1  12  -7   10.30   10.60
  -1  12  -7   14.50   10.10
  -1 -12  -7   -6.20   11.00
  -1 -12  -7    0.50   11.10
   1 -12   7    9.40   10.40
   1 -12   7   -1.10    8.50
   1 -12   7    9.00   10.70
  -1  12  -8   25.30   13.50
   1  12   8    4.40   14.50
  -1  12  -8   -5.90    8.10
   1  12   8   -7.60   12.40
  -1  12  -8   25.20   16.30
  -1  12  -8   13.90   12.30
   1 -12   8  -13.50   11.90
  -1 -12  -8    1.70    8.90
  -1 -12  -8   22.90   13.50
   1 -12   8   -0.10   10.50
  -1 -12  -8   32.30   14.80
  -1  13   8   44.20   13.50
   1  13  -8   16.20   17.60
   1  13  -8   34.00   15.70
  -1  13   8   39.90   16.90
   1  13  -8   -5.30   13.60
   1 -13  -8   13.20   14.00
  -1 -13   8   40.00   15.00
   1 -13  -8   13.40    8.40
   1 -13  -8   27.20   14.30
  -1 -13   8   51.19   16.50
   1 -13  -8   37.80    9.90
  -1 -13   8   54.89   13.50
   1 -13  -8    6.10   10.40
   1  13  -7    8.70   14.40
   1  13  -7   14.10   12.30
  -1  13   7  -19.90   13.40
  -1  13   7  -10.50    9.50
   1  13  -7    2.60   12.10
  -1 -13   7  -10.00    9.90
  -1 -13   7   -5.50   11.30
   1 -13  -7    2.80    6.80
   1 -13  -7    1.40   13.20
   1 -13  -7   -8.70    9.60
   1 -13  -7    1.20   12.50
   1 -13  -7    1.40    6.60
  -1 -13   7   -2.40   11.30
  -1  13   6    8.60   12.00
   1  13  -6    2.10   12.10
  -1  13   6    5.70    6.80
   1  13  -6   -3.40   10.60
  -1  13   6    1.60    9.30
   1  13  -6    6.40   12.80
   1 -13  -6   11.00    9.00
   1 -13  -6   -0.60    5.50
   1 -13  -6   11.40   11.60
   1 -13  -6    6.60    5.50
  -1 -13   6   -4.30    9.50
  -1 -13   6    0.90    9.40
  -1  13   5    1.30   13.10
   1  13  -5    2.50    8.70
  -1  13   5    2.80    5.90
  -1  13   5   -3.70    9.40
   1  13  -5   -0.60    9.90
   1 -13  -5   10.50   10.70
   1 -13  -5    0.50    9.60
  -1 -13   5   -7.30    6.30
  -1 -13   5    3.30    9.00
   1 -13  -5    1.40    4.60
  -1 -13   5   10.70   10.90
   1 -13  -5   -3.90    7.90
   1 -13  -5   11.80    4.60
   1  13  -4    7.10   10.60
   1  13  -4    2.90    9.70
   1  13  -4   21.40    8.30
  -1  13   4    8.90    9.70
  -1  13   4    2.70    7.80
  -1 -13   4   12.80   10.20
   1 -13  -4   16.90    4.20
   1 -13  -4    3.70    9.60
   1 -13  -4   -0.90    7.00
   1 -13  -4    6.20    3.10
   1  13  -3   14.80    9.00
  -1  13   3   17.40    5.70
   1  13  -3   12.60    7.00
  -1  13   3   32.40   10.60
  -1  13   3   19.60    8.50
   1  13  -3   12.10    9.80
   1 -13  -3   16.60    7.30
   1 -13  -3   18.10    9.70
  -1 -13   3    6.00    8.30
   1 -13  -3   16.90    5.20
  -1 -13   3   25.20    6.70
  -1  13   2   81.29   11.10
  -1  13   2   89.69    7.00
   1  13  -2  126.89   15.70
   1  13  -2  117.59   15.10
  -1  13   2   82.39   13.10
   1  13  -2   94.79   11.10
  -1  13   2   92.09   10.70
  -1 -13   2  106.79   13.60
   1 -13  -2   83.29    9.40
   1 -13  -2   87.69    9.60
   1 -13  -2   67.59   11.00
  -1 -13   2  111.49   10.30
   1  13  -1   25.80    8.30
  -1  13   1   20.70    2.70
   1  13  -1    3.00    8.40
  -1  13   1   18.70    9.80
  -1  13   1   14.90    6.20
  -1  13   1   13.50    7.90
   1  13  -1   20.70    6.10
  -1 -13   1   17.70    5.20
   1 -13  -1   18.00    5.60
  -1 -13   1   10.20    9.40
   1 -13  -1   19.60    7.10
   1 -13  -1   25.80    9.20
  -1 -13   1   20.80    7.20
   1  13   0   20.50    9.60
  -1  13   0    6.00    6.70
   1  13   0    9.30    5.40
   1  13   0    9.10    7.20
  -1  13   0   15.70    9.50
   1 -13   0   12.80    6.40
  -1 -13   0   16.80    5.10
  -1 -13   0   19.00    8.90
   1 -13   0   10.00    7.90
   1 -13   0   10.50    6.30
  -1 -13   0   14.50    6.60
   1  13   1    1.60    7.00
   1  13   1   14.70   10.90
   1  13   1   17.30    5.50
  -1  13  -1    6.10    8.10
  -1  13  -1   14.90    6.10
   1  13   1    8.70    3.20
  -1  13  -1   10.30    9.30
  -1 -13  -1   12.00    4.60
  -1 -13  -1    9.30    6.30
   1 -13   1   13.40    6.70
  -1 -13  -1    8.50    8.30
   1 -13   1   -6.00    6.00
   1 -13   1    6.60    8.10
   1  13   2  119.19   10.10
   1  13   2  102.39   13.80
  -1  13  -2  130.19   17.50
  -1  13  -2  119.89   10.20
  -1  13  -2  140.89   16.80
   1  13   2   95.99    7.90
   1  13   2   91.59   12.80
  -1 -13  -2  101.89   10.70
  -1 -13  -2  102.59    9.70
   1 -13   2  113.69   12.60
  -1 -13  -2  118.19   16.50
   1 -13   2   99.29   11.30
   1 -13   2  116.79   15.90
   1  13   3   17.60    5.70
  -1  13  -3   24.00    7.00
  -1  13  -3   18.70    8.90
   1  13   3   15.60    5.00
  -1  13  -3   14.20   10.20
   1  13   3   20.40    9.40
   1 -13   3   11.70    6.50
  -1 -13  -3    1.90    9.40
   1 -13   3   19.70    9.00
  -1 -13  -3    8.60    7.40
   1 -13   3    3.80    7.30
  -1 -13  -3   23.40    5.90
   1 -13   3    7.10    8.90
   1  13   4   29.00    6.20
  -1  13  -4   26.90    8.00
  -1  13  -4   23.60   10.40
   1  13   4   18.20   11.90
   1  13   4   20.40    5.80
  -1  13  -4   31.10   11.80
   1  13   4   38.50   10.80
   1 -13   4   17.80    8.60
  -1 -13  -4   37.40    8.40
   1 -13   4   31.00    7.50
  -1 -13  -4   15.40   11.00
  -1 -13  -4   11.30   10.10
  -1 -13  -4   17.50    6.60
   1 -13   4   23.30   10.20
   1 -13   4   20.50    8.30
   1  13   5    2.90    6.40
   1  13   5   -1.40   11.40
  -1  13  -5   17.10   12.30
  -1  13  -5   -6.40    7.80
  -1  13  -5   16.20    8.70
   1  13   5   18.30   11.50
  -1  13  -5   13.50   10.50
   1  13   5   10.10    6.20
  -1 -13  -5    7.80   11.30
  -1 -13  -5   22.40    7.30
   1 -13   5   15.20    7.40
   1 -13   5   19.40   10.90
  -1 -13  -5   45.30   11.40
   1 -13   5   -9.90    8.60
   1 -13   5   15.90    9.20
  -1  13  -6  100.39   16.70
   1  13   6  120.99   17.30
  -1  13  -6   82.29   15.30
  -1  13  -6   88.29   10.40
   1  13   6   88.69   10.50
   1  13   6   68.59   13.60
  -1  13  -6   77.89   15.50
  -1 -13  -6   84.49   10.20
   1 -13   6   95.79   13.80
   1 -13   6  114.99   15.50
  -1 -13  -6   77.59   14.90
  -1 -13  -6  101.29   16.90
   1 -13   6   77.19   12.30
  -1  13  -7   21.20   12.00
   1  13   7  -16.00   11.30
  -1  13  -7   -1.30   15.50
   1  13   7   -1.00   12.30
  -1  13  -7  -11.50   10.90
  -1  13  -7   24.70    8.80
  -1 -13  -7    4.90   12.80
  -1 -13  -7    5.50   12.90
   1 -13   7   -6.00   10.20
   1 -13   7  -21.90   11.50
  -1 -13  -7    4.50    9.30
   1 -13   7  -15.90   10.70
   1  14  -7   -9.90   13.10
  -1  14   7  -19.40   15.00
  -1  14   7    7.00   12.10
   1  14  -7  -17.10   16.40
   1  14  -7   21.90   15.00
   1 -14  -7   14.10   11.60
  -1 -14   7   17.10   13.30
   1 -14  -7   20.60   13.90
  -1 -14   7    1.10   12.10
   1 -14  -7    0.00    6.10
  -1 -14   7    6.80   12.40
   1 -14  -7   -9.50   13.60
   1 -14  -7   -9.10    6.50
   1  14  -6   14.60   15.40
  -1  14   6   -3.60   10.60
   1  14  -6   34.50   14.80
   1  14  -6    7.50   11.00
  -1  14   6    0.00   14.80
  -1 -14   6    4.40   11.40
  -1 -14   6   -6.70    9.80
   1 -14  -6   -8.20    4.60
   1 -14  -6   20.20   13.60
   1 -14  -6   -3.60    4.80
   1 -14  -6  -17.40    9.70
  -1 -14   6   12.30   12.30
   1 -14  -6    1.40   12.90
  -1  14   5   -0.30    7.40
  -1  14   5    6.30    9.50
   1  14  -5   29.70   13.90
   1  14  -5   35.50   13.80
   1  14  -5   10.80   10.40
  -1  14   5    9.50   13.00
  -1 -14   5   19.50   11.20
  -1 -14   5   14.40    8.00
   1 -14  -5   14.60   12.00
  -1 -14   5    9.10   14.70
  -1 -14   5   17.70   10.10
   1 -14  -5   19.40    9.40
  -1  14   4    6.70   10.40
   1  14  -4   -4.40   12.20
  -1  14   4   -4.10   18.60
   1  14  -4    7.40    8.50
  -1  14   4    7.70    6.90
   1  14  -4    3.20   10.70
  -1 -14   4    7.20   10.70
  -1 -14   4   12.50    7.40
   1 -14  -4    1.60   11.10
   1 -14  -4   10.40    8.60
  -1 -14   4    9.20   10.70
   1 -14  -4   -3.80   10.60
   1 -14  -4    7.90    4.10
  -1  14   3    4.70    7.90
   1  14  -3   11.50   11.00
  -1  14   3   11.90   11.30
  -1  14   3    9.60    4.90
  -1  14   3   11.10    6.40
   1  14  -3    3.00    7.10
   1 -14  -3   -7.10    7.20
   1 -14  -3    7.50    9.30
   1 -14  -3   -1.00    9.60
  -1 -14   3   -6.90    8.60
  -1 -14   3   12.50    6.80
  -1 -14   3    5.70    9.10
  -1 -14   3   -7.90    6.50
   1 -14  -3    4.00    5.50
  -1  14   2   20.00   11.90
  -1  14   2   23.40    7.00
   1  14  -2   19.20   11.60
  -1  14   2   11.00    9.50
   1  14  -2   17.10    6.90
  -1  14   2   12.30    3.80
   1  14  -2    9.00    9.50
  -1 -14   2   11.50    6.40
   1 -14  -2   18.70    6.00
  -1 -14   2   17.20    6.90
  -1 -14   2   19.10    9.70
   1 -14  -2   11.90    9.60
   1 -14  -2    6.90    7.50
   1 -14  -2   16.20   10.60
   1  14  -1   79.49    8.90
  -1  14   1   76.09   12.60
  -1  14   1   66.99   10.50
  -1  14   1   81.69    9.20
   1  14  -1   72.49   12.10
   1  14  -1   88.59   15.00
   1 -14  -1   55.29   11.50
  -1 -14   1   68.79    9.10
   1 -14  -1   77.39    8.80
  -1 -14   1   74.79   13.50
   1 -14  -1   70.99   12.30
  -1 -14   1   76.29    8.00
   1 -14  -1   90.49   10.00
   1  14   0   69.29   11.80
  -1  14   0   48.00   11.10
  -1  14   0   44.10   11.30
   1  14   0   50.89    7.80
   1  14   0   46.20   13.00
  -1  14   0   50.19    7.90
  -1 -14   0   40.80   11.60
  -1 -14   0   36.20    8.40
   1 -14   0   43.80   10.70
   1 -14   0   61.19   12.20
   1 -14   0   33.70    7.90
  -1 -14   0   46.00    6.50
   1 -14   0   59.69    8.90
   1  14   1   62.39   10.90
  -1  14  -1   70.59   13.40
  -1  14  -1   91.49   12.90
   1  14   1   74.89    5.80
   1  14   1  110.69   11.70
   1 -14   1   84.79   13.60
   1 -14   1   80.59   10.50
  -1 -14  -1   98.69   13.90
   1 -14   1   71.99   11.50
  -1 -14  -1   83.29    9.40
  -1 -14  -1   98.59   10.60
   1 -14   1   71.79    9.60
   1  14   2   -0.50   11.10
   1  14   2   -1.00    8.70
   1  14   2    3.40    4.10
  -1  14  -2   -0.50    5.70
  -1  14  -2    2.50    9.50
   1  14   2   10.20    6.20
  -1  14  -2    3.40   10.60
   1 -14   2    8.10    9.00
  -1 -14  -2   -9.80    8.30
   1 -14   2   -5.40    8.50
   1 -14   2   -1.80    7.00
   1 -14   2    3.70    6.50
  -1 -14  -2   -8.40    8.70
  -1 -14  -2   -4.10    6.80
  -1 -14  -2   -1.00    4.80
   1  14   3    7.30    4.80
   1  14   3    1.30    8.40
  -1  14  -3   10.40    6.90
   1  14   3    0.40    6.00
  -1  14  -3   -8.00    8.80
   1  14   3   14.40   11.10
  -1  14  -3   -1.90   11.00
  -1 -14  -3    0.90   10.30
   1 -14   3    6.60    6.80
  -1 -14  -3    3.10    5.60
   1 -14   3   -2.00    7.50
  -1 -14  -3    2.20    8.50
   1 -14   3    4.30   10.20
   1 -14   3    6.30    9.50
   1  14   4   21.90   12.90
   1  14   4   22.80   12.10
  -1  14  -4   27.50    8.70
   1  14   4   16.60    6.20
   1  14   4   19.20    6.80
  -1  14  -4   34.40   12.00
  -1  14  -4  -10.30   11.50
   1 -14   4   26.00   11.50
  -1 -14  -4   20.60   11.80
   1 -14   4   20.30   11.10
  -1 -14  -4   27.30   12.90
  -1 -14  -4   16.70    6.60
   1 -14   4   27.90    8.30
  -1 -14  -4   14.70    9.40
   1 -14   4   19.50    9.40
  -1  14  -5   39.00   16.00
   1  14   5   35.20   12.00
   1  14   5   30.30   13.50
  -1  14  -5   43.70   12.50
   1  14   5   43.20    8.20
  -1  14  -5   41.10   10.80
   1  14   5   43.30    8.20
  -1 -14  -5   62.39   14.40
   1 -14   5   23.30   11.00
   1 -14   5   40.80   11.90
   1 -14   5   50.29   12.50
  -1 -14  -5   70.99   13.80
   1 -14   5   44.50    9.60
  -1 -14  -5   54.59   11.00
  -1 -14  -5   42.20    8.60
  -1  14  -6    2.20   14.60
   1  14   6   18.40   15.10
  -1  14  -6   27.10   12.80
   1  14   6   10.00   13.00
   1  14   6   13.80    8.20
  -1  14  -6   -9.30   11.20
   1 -14   6   10.60   10.10
  -1 -14  -6   30.00   15.20
  -1 -14  -6   20.70    8.50
   1 -14   6   -3.70   11.20
  -1 -14  -6  -14.40   10.00
  -1 -14  -6   22.40   14.20
   1 -14   6  -16.40   11.40
  -1  15   5  -19.00   14.90
  -1  15   5    6.40   12.00
  -1  15   5    3.90    8.40
   1  15  -5   16.80   14.60
   1 -15  -5    1.50   13.50
   1 -15  -5   13.60    9.40
   1 -15  -5    7.50   12.60
  -1 -15   5    9.10    8.30
  -1 -15   5   15.10   11.10
  -1 -15   5   16.70   13.40
  -1 -15   5   -9.50   13.90
  -1  15   4   51.89   13.80
   1  15  -4   54.09   11.20
  -1  15   4   61.29   15.80
   1  15  -4   72.09   14.90
   1  15  -4   87.19   18.30
  -1  15   4   70.89    7.70
  -1 -15   4   67.79   11.00
  -1 -15   4   79.69   10.60
  -1 -15   4   70.79   15.60
  -1 -15   4   60.89   14.80
   1 -15  -4   75.79   12.20
   1 -15  -4   61.89   14.90
   1  15  -3   15.40   13.00
   1  15  -3   28.30    9.00
   1  15  -3    7.90   13.50
  -1  15   3   12.40    5.00
  -1  15   3   -3.00   10.30
  -1  15   3   15.50   12.40
  -1 -15   3   19.30    8.50
   1 -15  -3   -3.60    8.50
   1 -15  -3   24.00   11.70
   1 -15  -3    5.50    5.80
  -1 -15   3   15.40   14.40
   1 -15  -3  -10.30   11.20
  -1 -15   3    9.40   12.20
  -1  15   2    7.10   10.60
  -1  15   2   11.50    3.70
  -1  15   2    4.10   11.50
   1  15  -2   -1.70   11.40
   1  15  -2   27.00   13.70
  -1 -15   2    4.50    8.00
  -1 -15   2   -8.30   10.30
   1 -15  -2   -4.00    6.60
   1 -15  -2   16.90   11.30
  -1 -15   2    3.30   19.70
   1 -15  -2    3.50    9.10
  -1 -15   2    1.80    6.60
   1 -15  -2   14.90   12.30
  -1  15   1    7.90   11.90
  -1  15   1    7.50    9.90
   1  15  -1    0.80    7.30
   1  15  -1   18.70   13.00
   1  15  -1  -13.50   10.00
   1 -15  -1   11.10    7.30
   1 -15  -1  -10.10    9.40
   1 -15  -1   -5.90    8.00
  -1 -15   1    6.60   11.10
  -1 -15   1   11.20    7.90
  -1 -15   1   -3.00    6.00
  -1 -15   1    6.60   12.50
   1 -15  -1   -7.40   10.30
   1  15   0   11.00   12.40
  -1  15   0   22.20   13.30
   1  15   0    6.20    6.80
  -1  15   0    0.60    9.00
  -1  15   0   19.10    9.90
   1  15   0   -4.30    9.90
   1 -15   0   -7.80   10.40
  -1 -15   0   12.50    7.90
   1 -15   0    2.10   10.10
  -1 -15   0    2.00    5.40
   1 -15   0    9.40    8.80
  -1 -15   0   30.10   19.10
  -1 -15   0    6.70   11.30
   1 -15   0   11.70    8.00
  -1  15  -1   24.40   11.90
   1  15   1   13.20   10.90
  -1  15  -1   -1.20    7.30
   1  15   1    4.40   12.90
   1  15   1    0.30    7.20
   1  15   1    6.30    3.00
  -1  15  -1   -1.70    9.00
   1 -15   1  -18.90    9.30
  -1 -15  -1    3.80    7.90
  -1 -15  -1    0.10   13.10
   1 -15   1    8.70   10.50
   1 -15   1    1.90    8.10
  -1 -15  -1    1.20    5.20
   1 -15   1   -0.80    7.50
  -1 -15  -1    2.60   10.00
   1  15   2   20.40    7.60
   1  15   2   17.30   11.30
  -1  15  -2   -1.80   11.10
   1  15   2   32.00   14.90
  -1  15  -2    7.80   12.50
   1  15   2   13.60    4.60
  -1  15  -2   18.60    9.00
  -1 -15  -2   -7.30   11.60
  -1 -15  -2   11.10   12.70
  -1 -15  -2    2.60    8.80
  -1 -15  -2    4.90    5.20
   1 -15   2    3.40    8.10
   1 -15   2   14.40    8.60
   1 -15   2    7.80   11.50
   1 -15   2   -5.00   10.60
  -1  15  -3    5.10    7.70
   1  15   3   15.10    7.20
   1  15   3  -13.10   11.10
   1  15   3    7.70    5.40
  -1  15  -3   12.70   13.30
   1  15   3   14.00   14.30
  -1  15  -3   -1.50   10.90
  -1 -15  -3   12.90   12.20
  -1 -15  -3    2.30   10.70
   1 -15   3   26.50   11.60
  -1 -15  -3   16.60    5.60
   1 -15   3    7.70    8.20
   1 -15   3   -3.70    9.20
   1 -15   3    4.90   11.90
  -1 -15  -3   31.00    8.90
   1  15   4   22.90    7.90
   1  15   4    6.00   13.50
  -1  15  -4   16.00   11.90
  -1  15  -4   22.70    9.00
   1  15   4   12.00    6.70
   1  15   4   44.40   13.20
  -1 -15  -4   12.40   10.40
  -1 -15  -4    6.80    5.70
   1 -15   4   20.70   12.70
   1 -15   4    4.10   11.50
   1 -15   4    8.20    8.90
  -1 -15  -4   19.10   14.60
  -1 -15  -4    9.50   12.70
   1 -15   4    1.60    9.40
  -1  15  -5   -4.30   11.70
   1  15   5    5.80   13.20
  -1  15  -5  -27.50   14.20
   1  15   5    3.80    7.50
  -1  15  -5   21.60   10.30
   1  15   5   10.60   16.70
   1  15   5   10.70    7.90
   1 -15   5   -2.20    9.20
   1 -15   5   23.60   13.80
  -1 -15  -5   27.30   15.20
  -1 -15  -5  -14.70    6.30
  -1 -15  -5  -23.20   12.20
  -1 -15  -5    5.00   10.40
   1 -15   5  -12.00    9.10
  -1 -15  -5   -5.10    4.70
   1 -15   5    8.40   11.90
   1  16  -4   34.50   18.50
  -1  16   4   11.40    6.50
  -1  16   4    5.60   15.90
  -1  16   4    0.70    9.20
   1  16  -4   10.30   14.00
  -1  16   4  -24.70   10.80
   1  16  -4    0.60   11.20
   1 -16  -4   -3.30   11.40
  -1 -16   4   34.80   11.70
  -1 -16   4   23.80   14.40
  -1 -16   4    4.60   14.60
   1 -16  -4   -7.60    4.60
   1 -16  -4    2.00   13.00
  -1 -16   4    1.40    8.90
   1 -16  -4   -2.10   13.70
  -1  16   3    3.70   12.30
  -1  16   3   24.80    9.70
   1  16  -3   33.70   10.60
  -1  16   3   44.60   16.50
   1  16  -3   28.20   16.30
  -1  16   3   18.40    5.50
   1  16  -3   23.90   14.70
  -1 -16   3   15.60   14.10
  -1 -16   3   28.20   14.20
   1 -16  -3   23.20   13.50
  -1 -16   3   21.10   10.00
   1 -16  -3   19.80   13.40
   1 -16  -3   26.50   11.20
   1 -16  -3   17.00    6.50
  -1 -16   3  -10.60    8.80
   1  16  -2   -4.30    9.30
   1  16  -2  -12.80   13.50
  -1  16   2  -15.30    9.90
   1  16  -2  -13.50   13.30
  -1  16   2    1.30   14.30
  -1  16   2    8.00    8.90
   1 -16  -2    3.30    9.80
   1 -16  -2   -2.10    7.40
  -1 -16   2   12.80   12.50
   1 -16  -2   -7.20   14.70
  -1 -16   2   -6.10    8.90
   1 -16  -2    2.70   11.90
  -1 -16   2   24.90   14.20
   1  16  -1   21.70   12.80
   1  16  -1   20.20   17.10
  -1  16   1   39.40    9.60
  -1  16   1   51.99   13.90
  -1  16   1   31.90   15.70
   1  16  -1   27.80    9.40
   1 -16  -1   56.39   11.40
  -1 -16   1   38.20   10.50
  -1 -16   1    7.40    6.30
   1 -16  -1   46.60   14.30
   1 -16  -1   19.60    8.30
   1 -16  -1   37.40   13.30
  -1 -16   1   17.20   13.10
  -1 -16   1   33.50   15.00
   1  16   0   20.00   13.10
   1  16   0   37.00   16.00
  -1  16   0    2.20    9.10
  -1  16   0   10.20   11.70
  -1  16   0   32.30   17.70
   1 -16   0   39.50   14.30
   1 -16   0   25.90   12.70
  -1 -16   0   26.40   10.00
   1 -16   0   43.90   11.40
  -1 -16   0    2.90   13.90
  -1 -16   0   53.69   14.90
   1 -16   0   20.50    9.80
  -1  16  -1   62.99   26.60
  -1  16  -1   22.90   10.10
   1  16   1   37.10   17.30
  -1  16  -1   38.20   12.90
   1  16   1   39.40   13.90
   1 -16   1   42.40   12.80
   1 -16   1   52.69   10.90
   1 -16   1   42.60   11.00
   1 -16   1   52.69   12.80
  -1 -16  -1   50.69   11.10
  -1 -16  -1   47.00   16.00
  -1 -16  -1   38.50   15.30
  -1  16  -2  -14.30    9.20
   1  16   2   21.50   12.40
  -1  16  -2  -18.60   13.80
   1  16   2   11.50    8.80
  -1  16  -2   -4.10   11.10
   1  16   2   -6.30   14.60
   1  16   2   -4.30    4.20
   1 -16   2    5.40    9.60
   1 -16   2   -5.80   11.80
  -1 -16  -2   -3.40    4.40
   1 -16   2  -13.70    9.50
  -1 -16  -2    0.20    9.70
  -1 -16  -2  -28.30   12.40
  -1 -16  -2    0.90   14.10
   1 -16   2  -12.40   12.80
   1  16   3   17.60   14.00
  -1  16  -3   13.50    8.60
  -1  16  -3    5.70   13.40
  -1  16  -3   25.20   16.00
   1  16   3   21.70   16.40
   1  16   3   13.30    6.10
   1  16   3   16.50    9.70
  -1 -16  -3    5.00    4.70
   1 -16   3   21.20   10.40
   1 -16   3   -8.70   12.60
  -1 -16  -3   10.40   10.70
   1 -16   3    5.10   13.90
   1 -16   3   12.20    9.90
  -1 -16  -3    5.10   13.90
  -1 -16  -3    9.10   14.10
   2   0 -12   55.69   16.00
  -2   0  12   42.70   14.40
   2   0 -12   39.70   11.90
  -2   0  12   36.80    7.80
  -2   0  12   36.30   13.00
   2   0 -12   -2.50   12.40
  -2   0  11    2.90    5.90
  -2   0  11    2.50   10.90
   2   0 -11   10.50    9.80
  -2   0  11  -14.80    9.40
   2   0 -11    1.70    9.90
   2   0 -11    7.90   10.60
   2   0 -10  299.17   33.00
  -2   0  10  351.86   23.00
  -2   0  10  363.96   13.40
   2   0 -10  384.56   23.70
  -2   0  10  345.97   22.10
  -2   0  10  330.17   15.50
   2   0  -9    9.70    8.70
  -2   0   9    0.90    3.10
  -2   0   9    8.30    7.60
  -2   0   9    3.90    4.50
  -2   0   9   -1.70    7.30
   2   0  -9    2.50    6.70
  -2   0   8   37.40    5.00
  -2   0   8   28.10    6.90
   2   0  -8   30.50    7.50
   2   0  -8   45.50    8.50
   2   0  -8   29.90    6.60
  -2   0   8   37.60    8.40
  -2   0   8   41.60    4.10
   2   0  -7    1.60    5.20
   2   0  -7    3.30    4.30
  -2   0   7   -0.40    4.60
  -2   0   7    5.60    5.20
  -2   0   7   -3.50    2.40
  -2   0   7    0.40    3.10
   2   0  -7    1.90    4.90
  -2   0   6   11.40    2.50
  -2   0   6   13.00    5.10
   2   0  -6   15.30    4.90
   2   0  -6   13.00    4.50
   2   0  -6   16.90    4.60
  -2   0   6   10.90    4.70
  -2   0   5    0.00    1.70
  -2   0   5    4.60    3.30
   2   0  -5    3.10    3.00
  -2   0   5   -1.90    2.40
   2   0  -5    1.60    3.40
   2   0  -5    0.40    3.10
  -2   0   4  236.18   10.70
  -2   0   4  229.78    8.20
  -2   0   4  236.98   10.50
  -2   0   4  235.58    9.70
   2   0  -4  230.28   10.50
   2   0  -4  238.88    8.30
   2   0  -4  237.38    9.70
   2   0  -3    3.60    2.10
  -2   0   3    1.50    1.30
  -2   0   3    5.20    2.30
   2   0  -3    2.60    1.40
   2   0  -3    2.80    2.00
  -2   0   3    5.70    2.30
   2   0  -3    4.20    2.20
  -2   0   3    3.40    1.90
   2   0  -2   70.59    4.10
  -2   0   2   67.69    4.10
   2   0  -2   73.99    3.90
  -2   0   2   67.29    4.20
  -2   0   2   69.69    3.80
   2   0  -2   71.49    4.30
   2   0  -2   68.29    3.50
  -2   0   2   69.79    3.40
  -2   0   1    0.50    0.50
  -2   0   1    0.40    0.90
  -2   0   1    0.60    0.80
   2   0  -1    0.20    0.70
  -2   0   1    0.90    0.90
   2   0  -1   -0.20    0.50
   2   0  -1   -0.80    0.60
  -2   0   1    0.30    0.70
   2   0  -1    0.80    0.90
   2   0  -1    0.80    0.90
  -2   0   1    1.40    1.00
  -2   0   0 1745.03   48.00
  -2   0   0 1737.03   47.60
  -2   0   0 1796.42   47.80
   2   0   0 1740.53   47.90
   2   0   0 1737.83   48.00
  -2   0   0 1755.12   47.90
   2   0   1   -0.40    1.10
  -2   0  -1    1.30    1.10
  -2   0  -1    2.80    1.40
   2   0   1    0.20    1.10
   2   0   1    0.80    1.20
  -2   0  -1    0.60    0.80
  -2   0  -1    1.20    1.00
   2   0   1    1.00    0.70
  -2   0  -1    1.90    1.20
   2   0   1    1.30    1.00
  -2   0  -2 5787.42  159.38
   2   0   2 5757.02  160.48
  -2   0  -2 5838.02  160.88
   2   0   2 5891.21  161.08
   2   0   2 5749.02  157.38
  -2   0  -2 5910.21  159.88
   2   0   2 5771.52  158.58
   2   0   3    4.50    2.70
  -2   0  -3    2.70    1.70
  -2   0  -3    1.60    2.20
  -2   0  -3    1.70    2.30
   2   0   3    0.90    1.60
   2   0   4   90.69    7.30
  -2   0  -4   89.89    5.40
  -2   0  -4   93.49    7.40
   2   0   4   90.29    5.30
   2   0   4   88.49    7.10
  -2   0  -4   94.89    7.30
   2   0   5    2.30    2.50
  -2   0  -5    4.90    4.20
  -2   0  -5    2.90    2.60
   2   0   5    0.00    3.10
  -2   0  -5   -4.10    3.10
   2   0   5    0.80    3.70
   2   0   6   48.20    6.40
  -2   0  -6   57.39    6.00
   2   0   6   62.79    6.20
   2   0   6   52.99    7.20
  -2   0  -6   51.89    7.30
  -2   0  -6   40.50    6.00
  -2   0  -7    2.40    5.70
   2   0   7   -3.80    5.20
  -2   0  -7    5.40    6.20
   2   0   7   -2.00    4.70
   2   0   7    1.90    3.60
   2   0   8  147.29   14.20
   2   0   8  169.78   17.20
   2   0   8  171.38   10.30
  -2   0  -8  154.68   15.20
  -2   0  -8  182.78   15.40
  -2   0  -9    3.70    7.20
   2   0   9    4.50    4.90
  -2   0  -9   -4.30    7.40
   2   0   9    1.80    8.00
   2   0  10   67.39   12.10
   2   0  10   59.39    7.80
  -2   0 -10   60.39   13.00
   2   0  10   80.19   14.20
  -2   0 -10   59.69   11.60
  -2   0 -10   46.90   11.70
   2   0  11  -14.10    9.70
  -2   0 -11   12.40   12.50
  -2   0 -11   -6.30   12.80
   2   0  11   17.20   11.20
   2   0  11    8.00    7.10
  -2   0 -11   13.50   12.20
   2   0  12    3.00   14.10
  -2   0 -12   16.80   14.20
  -2   0 -12   -2.30   12.80
  -2   0 -12   24.70   16.20
   2   0  12   25.40    8.60
   2   0  12    4.50   14.70
  -2   1  12    2.20   11.70
   2   1 -12   -1.00   11.30
   2   1 -12   -8.00   12.80
   2   1 -12  -29.40   11.90
  -2   1  12   -3.90   12.70
  -2   1  12    3.60    6.20
   2  -1 -12    6.80   11.10
   2  -1 -12   23.10   14.00
  -2  -1  12    0.10    7.10
   2  -1 -12  -24.60   12.90
  -2  -1  12   -1.00   11.40
  -2  -1  12   -3.60   12.40
   2   1 -11    3.00   11.10
   2   1 -11    7.40   11.30
   2   1 -11  -24.30    9.70
  -2   1  11    4.60    9.50
  -2   1  11    3.70    4.10
  -2   1  11   -2.00    5.20
  -2   1  11    5.30    9.70
   2  -1 -11    0.80   10.50
  -2  -1  11  -18.70    8.70
  -2  -1  11    5.20    6.10
   2  -1 -11   17.60   11.80
  -2  -1  11   17.60   10.70
   2  -1 -11   -8.20    9.10
   2   1 -10   47.10   11.70
  -2   1  10   86.29    8.90
  -2   1  10   64.99   11.20
   2   1 -10   59.39   10.90
  -2   1  10   80.19   12.40
  -2   1  10   80.79    7.30
   2  -1 -10   56.89   10.20
  -2  -1  10   74.39    8.10
  -2  -1  10   47.80   10.40
  -2  -1  10   60.99   10.70
   2   1  -9  154.98   15.30
  -2   1   9  159.58    9.70
  -2   1   9  181.28   16.30
   2   1  -9  154.78   17.00
  -2   1   9  174.28    8.70
  -2   1   9  169.28   15.60
   2   1  -9  157.28   15.90
   2  -1  -9  153.88   14.80
   2  -1  -9  180.08   16.90
  -2  -1   9  151.38   15.50
  -2  -1   9  146.39   10.40
   2  -1  -9  155.08   15.90
  -2  -1   9  125.19   15.20
  -2   1   8   15.60    6.50
  -2   1   8   14.60    6.30
  -2   1   8   19.70    3.60
   2   1  -8   30.80    7.80
  -2   1   8   21.90    4.00
   2   1  -8   14.90    7.10
   2   1  -8   24.90    6.40
  -2  -1   8   31.70    8.40
   2  -1  -8   22.70    6.40
   2  -1  -8   22.60    7.40
  -2  -1   8   25.10    4.80
   2  -1  -8   18.40    7.90
  -2  -1   8   31.30    3.90
  -2  -1   8   25.00    7.40
   2   1  -7 1090.69   36.60
  -2   1   7  948.51   35.10
   2   1  -7 1085.49   34.60
  -2   1   7 1034.10   31.00
  -2   1   7 1035.70   36.40
  -2   1   7 1059.59   30.90
   2   1  -7 1068.69   37.10
  -2  -1   7 1047.40   36.10
  -2  -1   7 1045.30   31.90
   2  -1  -7 1027.20   34.10
   2  -1  -7 1029.70   36.70
  -2  -1   7 1047.70   36.50
   2  -1  -7 1028.80   36.00
  -2  -1   7 1069.59   30.60
  -2   1   6   76.49    5.30
   2   1  -6   80.29    5.20
  -2   1   6   89.79    8.90
  -2   1   6   85.79    5.30
  -2   1   6   85.79    8.50
   2   1  -6   95.09    8.30
   2   1  -6   69.99    8.90
  -2  -1   6   76.39    8.80
  -2  -1   6   79.59    5.20
  -2  -1   6   74.99    8.50
   2  -1  -6   78.39    7.80
   2  -1  -6   76.09    8.80
   2  -1  -6   79.89    9.20
  -2   1   5  103.19    8.30
   2   1  -5  105.69    8.40
   2   1  -5  113.59    8.70
   2   1  -5  103.89    5.40
  -2   1   5  107.69    5.50
  -2   1   5  101.19    7.90
   2   1  -5  105.99    7.50
  -2  -1   5  110.99    7.40
   2  -1  -5  110.19    8.10
  -2  -1   5  110.79    8.50
  -2  -1   5  107.79    8.60
   2  -1  -5  103.39    8.50
  -2  -1   5  104.79    5.40
   2  -1  -5  107.49    7.20
  -2   1   4  680.93   21.90
   2   1  -4  673.63   21.30
  -2   1   4  676.23   19.70
   2   1  -4  668.53   19.60
   2   1  -4  634.54   22.50
  -2   1   4  696.83   22.40
   2   1  -4  657.13   22.30
   2  -1  -4  662.93   20.90
  -2  -1   4  650.43   22.40
  -2  -1   4  658.73   19.60
   2  -1  -4  634.94   21.80
  -2  -1   4  625.54   20.90
  -2  -1   4  654.83   22.30
   2  -1  -4  670.73   22.40
  -2   1   3   44.70    3.80
   2   1  -3   49.50    4.70
   2   1  -3   44.80    4.10
   2   1  -3   47.10    5.00
   2   1  -3   47.40    3.30
  -2   1   3   45.80    4.30
  -2   1   3   45.20    4.40
  -2   1   3   46.80    3.10
  -2  -1   3   52.19    3.30
   2  -1  -3   44.20    3.60
  -2  -1   3   49.80    4.00
   2  -1  -3   41.70    4.50
  -2  -1   3   52.39    4.80
  -2  -1   3   50.59    4.70
   2  -1  -3   46.50    3.70
   2  -1  -3   42.10    4.30
   2   1  -2    3.30    1.40
   2   1  -2    2.20    1.70
  -2   1   2    1.50    1.40
   2   1  -2    1.30    1.60
  -2   1   2    2.40    1.50
  -2   1   2    1.80    1.20
   2   1  -2    0.50    1.40
  -2   1   2    2.60    1.20
  -2   1   2    0.50    1.00
  -2  -1   2    1.40    1.60
   2  -1  -2    3.70    1.30
   2  -1  -2    4.10    1.60
  -2  -1   2    3.30    1.50
  -2  -1   2    4.10    1.40
  -2  -1   2    2.40    1.60
   2  -1  -2    2.70    1.60
   2  -1  -2    3.50    1.50
  -2   1   1  482.25   13.90
  -2   1   1  464.15   13.90
   2   1  -1  481.35   14.40
  -2   1   1  468.45   13.50
   2   1  -1  477.35   14.30
  -2   1   1  445.86   13.70
   2   1  -1  463.45   14.30
   2   1  -1  506.55   14.20
  -2   1   1  482.95   13.60
  -2  -1   1  479.95   14.40
  -2  -1   1  462.15   14.00
  -2  -1   1  494.95   14.40
  -2  -1   1  469.35   14.30
   2  -1  -1  469.95   13.90
   2  -1  -1  464.35   13.50
  -2   1   0  729.73   20.50
  -2   1   0  706.43   20.60
  -2   1   0  723.03   20.70
   2   1   0  735.93   20.90
   2   1   0  741.53   20.80
   2   1   0  757.52   19.90
  -2   1   0  729.63   20.60
   2   1   0  649.34   21.00
  -2  -1   0  752.22   21.00
  -2  -1   0  755.32   19.90
  -2  -1   0  751.22   21.20
   2  -1   0  744.13   20.50
  -2  -1   0  756.72   20.80
  -2  -1   0  729.03   21.20
   2  -1   0  718.13   20.60
  -2   1  -1   32.70    2.50
  -2   1  -1   38.20    2.60
   2   1   1   42.00    3.30
  -2   1  -1   34.40    1.90
  -2   1  -1   34.60    2.50
   2   1   1   38.40    2.90
   2   1   1   39.90    3.00
   2  -1   1   34.80    2.60
  -2  -1  -1   38.50    3.30
  -2  -1  -1   40.70    2.90
   2  -1   1   34.20    2.60
  -2  -1  -1   39.60    3.00
   2   1   2   96.79    4.20
  -2   1  -2  100.39    4.70
  -2   1  -2   92.59    3.10
   2   1   2  102.59    5.50
  -2   1  -2   88.39    5.10
  -2   1  -2   89.99    5.10
   2   1   2  100.79    5.60
  -2  -1  -2  101.29    5.30
   2  -1   2   93.79    5.00
  -2  -1  -2  102.09    5.70
   2  -1   2   96.79    4.70
   2  -1   2   89.69    5.10
   2  -1   2   87.09    4.50
  -2  -1  -2   97.69    4.20
   2   1   3   16.00    3.40
   2   1   3   12.10    2.70
  -2   1  -3   11.10    2.40
  -2   1  -3   13.40    3.10
   2   1   3   15.60    2.10
  -2   1  -3   13.40    3.00
   2  -1   3   10.00    2.20
   2  -1   3    9.30    2.70
  -2  -1  -3   10.40    2.60
  -2  -1  -3   19.10    3.60
  -2  -1  -3   13.20    2.00
   2  -1   3    6.60    2.40
  -2   1  -4   44.00    4.60
  -2   1  -4   47.30    6.30
   2   1   4   44.00    4.00
   2   1   4   45.40    6.00
   2   1   4   50.99    6.50
  -2   1  -4   47.50    6.10
   2  -1   4   43.10    4.60
  -2  -1  -4   50.59    6.20
   2  -1   4   53.99    6.00
  -2  -1  -4   33.30    4.70
   2  -1   4   45.90    6.10
  -2  -1  -4   49.70    4.20
  -2   1  -5   13.00    4.70
  -2   1  -5    8.90    3.80
   2   1   5   23.40    5.30
   2   1   5   12.30    2.80
  -2   1  -5   11.70    3.10
  -2  -1  -5   15.70    2.90
  -2  -1  -5   20.70    4.90
  -2  -1  -5   23.40    5.30
   2  -1   5   10.40    4.10
   2  -1   5   12.00    4.40
   2  -1   5   12.60    3.40
  -2   1  -6  114.79   11.00
   2   1   6  103.79   10.40
   2   1   6  117.19   10.40
  -2   1  -6  119.39   10.90
   2   1   6  127.69    4.60
   2   1   6  124.19    7.30
   2  -1   6  106.99   10.20
  -2  -1  -6  134.99    7.70
  -2  -1  -6  141.99   11.10
  -2  -1  -6  134.89   11.40
   2  -1   6  111.59   10.30
   2  -1   6  126.29    8.00
  -2   1  -7  151.98   13.10
   2   1   7  127.69   12.50
  -2   1  -7  148.79   13.10
   2   1   7  142.79   12.60
   2   1   7  132.69    8.40
   2  -1   7  140.39   12.30
  -2  -1  -7  134.89   12.40
  -2  -1  -7  130.99   12.70
   2  -1   7  139.09   12.80
   2  -1   7  140.69    9.20
   2   1   8  105.49   13.30
   2   1   8  119.89   16.30
  -2   1  -8  102.99   13.80
  -2   1  -8  106.89   14.10
   2   1   8  119.09    9.10
   2  -1   8  130.09   13.50
   2  -1   8  121.39    9.80
  -2  -1  -8  125.09   14.40
  -2  -1  -8  117.59   13.40
   2   1   9  101.99    9.80
   2   1   9   97.49   12.80
   2   1   9  106.69   12.50
  -2   1  -9   87.79   11.90
  -2  -1  -9   96.99   13.80
   2  -1   9  112.19   10.80
   2  -1   9  119.59   15.10
  -2  -1  -9   95.69   13.10
   2   1  10  -10.80    9.30
   2   1  10    3.90    5.80
  -2   1 -10    2.70    9.50
  -2   1 -10   15.20   10.60
  -2  -1 -10    6.30    9.60
   2  -1  10    1.60    8.00
   2  -1  10    3.60    8.70
  -2  -1 -10   -0.20    9.60
   2  -1  10   -3.50    8.20
  -2  -1 -10  -15.70    8.80
  -2   1 -11   14.60   13.00
  -2   1 -11   28.10   13.60
   2   1  11    9.30   11.70
   2   1  11    1.50   11.80
  -2   1 -11    0.20   12.30
   2  -1  11   -4.80   11.10
  -2  -1 -11    3.70   11.30
  -2  -1 -11    9.20   11.70
   2  -1  11   -0.40    7.00
   2  -1  11  -12.90   11.00
  -2  -1 -11   -7.10   10.50
   2   1  12   27.00   15.00
   2   1  12   11.70   14.30
  -2   1 -12  -17.20   15.30
   2   1  12    5.30    7.70
  -2   1 -12   48.40   14.50
  -2   1 -12    3.00   13.60
   2  -1  12   37.80   14.90
  -2  -1 -12   12.00   15.50
  -2  -1 -12    6.60   15.70
   2  -1  12   -3.00    9.00
  -2  -1 -12    8.60   14.90
   2  -1  12    5.30   14.80
   2   2 -12   15.20   13.60
  -2   2  12   -1.60    5.90
  -2   2  12    1.20   11.90
  -2   2  12    6.40   11.80
   2   2 -12   12.70   13.90
   2   2 -12    9.70   14.10
  -2   2  12    4.70    5.20
   2  -2 -12    9.30   13.60
   2  -2 -12    1.60   12.30
  -2  -2  12   21.90   13.60
  -2  -2  12    5.70   10.50
  -2  -2  12   -9.90    7.70
   2  -2 -12   -8.90    8.80
   2  -2 -12    2.30   12.10
  -2   2  11   40.10    6.30
  -2   2  11   28.20   10.90
  -2   2  11   44.20   12.60
  -2   2  11   37.40    5.60
   2   2 -11   34.60   12.10
   2   2 -11   47.50   14.20
   2   2 -11   17.70   11.60
  -2  -2  11   47.10    9.90
   2  -2 -11   35.20   10.50
  -2  -2  11   46.10   12.60
   2  -2 -11   41.10   11.90
   2  -2 -11   30.70   12.70
  -2  -2  11   44.90   11.80
   2  -2 -11   29.60    8.90
  -2   2  10   46.50   10.30
  -2   2  10   52.49    5.40
   2   2 -10   37.60   10.60
  -2   2  10   47.80   10.70
   2   2 -10   43.80   11.60
  -2   2  10   47.70    5.80
   2  -2 -10   43.00   11.60
   2  -2 -10   47.50   11.10
  -2  -2  10   53.99   12.80
  -2  -2  10   78.29   12.30
  -2  -2  10   54.89    7.70
  -2   2   9   10.20    3.90
   2   2  -9   14.50    9.20
   2   2  -9   16.80    8.90
  -2   2   9   16.00    7.40
  -2   2   9   12.90    4.00
  -2   2   9   13.90    7.60
  -2  -2   9    8.20    7.60
  -2  -2   9    8.00    5.30
   2  -2  -9   14.70    6.90
  -2  -2   9    8.00    7.40
   2  -2  -9   10.90    8.50
  -2   2   8  321.37   18.30
  -2   2   8  330.37   12.50
  -2   2   8  334.07   12.40
  -2   2   8  338.37   18.90
   2   2  -8  343.87   17.60
   2   2  -8  343.67   19.40
   2  -2  -8  312.67   18.50
  -2  -2   8  350.46   18.90
  -2  -2   8  324.37   18.80
   2  -2  -8  334.47   19.50
   2  -2  -8  337.97   17.10
  -2  -2   8  329.77   14.50
  -2   2   7  206.88   13.70
  -2   2   7  229.08   14.30
   2   2  -7  212.08   14.60
   2   2  -7  230.88   13.00
  -2   2   7  219.08    9.20
   2   2  -7  214.98    8.80
   2   2  -7  200.28   14.10
  -2   2   7  202.68    8.70
   2  -2  -7  207.58   12.50
  -2  -2   7  216.78   14.40
  -2  -2   7  202.48   14.10
   2   2  -6   48.90    6.00
   2   2  -6   51.19    7.70
  -2   2   6   59.89    4.30
  -2   2   6   65.69    8.40
  -2   2   6   62.69    5.00
   2   2  -6   40.10    4.60
  -2   2   6   66.49    7.60
   2  -2  -6   52.89    6.30
  -2  -2   6   41.50    6.40
   2  -2  -6   52.49    6.50
   2  -2  -6   62.69    8.90
  -2  -2   6   43.80    7.00
  -2   2   5  176.78   10.10
   2   2  -5  158.18   10.50
  -2   2   5  178.08   10.20
  -2   2   5  175.68    7.20
   2   2  -5  165.68    9.40
   2   2  -5  154.88    7.10
  -2   2   5  167.18    6.20
   2  -2  -5  171.28    8.30
   2  -2  -5  162.18    9.70
  -2  -2   5  163.18   10.40
  -2  -2   5  148.89   10.10
   2  -2  -5  171.78   10.40
   2  -2  -5  162.58    8.90
  -2  -2   5  168.78    9.20
   2   2  -4   96.89    7.90
  -2   2   4  102.09    7.00
   2   2  -4   91.49    7.30
   2   2  -4  105.19    6.90
  -2   2   4   94.29    7.00
   2   2  -4   96.19    5.10
   2  -2  -4   98.79    6.00
  -2  -2   4   88.49    7.10
  -2  -2   4   95.89    6.40
   2  -2  -4  103.29    6.90
  -2  -2   4   90.89    7.30
   2  -2  -4   99.59    5.80
   2   2  -3  165.78    8.20
   2   2  -3  150.08    6.20
   2   2  -3  152.78    4.90
  -2   2   3  153.08    7.50
   2   2  -3  156.18    8.10
   2   2  -3  152.18    7.20
  -2   2   3  146.19    7.10
  -2  -2   3  150.88    8.00
   2  -2  -3  140.79    7.40
  -2  -2   3  156.78    8.10
   2  -2  -3  151.88    6.40
   2  -2  -3  152.98    6.30
  -2  -2   3  148.89    7.10
   2  -2  -3  156.98    7.30
  -2   2   2 2252.37   61.59
   2   2  -2 2285.67   61.59
  -2   2   2 2243.18   61.29
   2   2  -2 2213.78   62.29
   2   2  -2 2184.98   61.09
   2   2  -2 2145.99   62.19
  -2   2   2 2168.58   60.49
  -2   2   2 2260.77   60.99
   2  -2  -2 2146.59   60.49
   2  -2  -2 2216.18   61.29
   2  -2  -2 2196.18   60.49
  -2  -2   2 2215.28   62.29
   2  -2  -2 2151.88   60.89
   2  -2  -2 2189.48   61.59
  -2  -2   2 2162.88   62.19
  -2  -2   2 2212.68   61.39
  -2  -2   2 2287.97   59.99
  -2   2   1  682.33   19.60
  -2   2   1  681.63   20.30
  -2   2   1  706.03   20.40
   2   2  -1  730.33   21.20
   2   2  -1  737.63   21.00
   2   2  -1  693.43   21.30
  -2   2   1  730.13   19.70
  -2   2   1  700.53   20.10
  -2   2   1  701.03   20.10
   2  -2  -1  696.43   20.40
   2  -2  -1  708.33   20.10
   2  -2  -1  698.43   20.10
  -2  -2   1  712.73   21.10
  -2  -2   1  701.43   20.00
  -2  -2   1  728.03   21.40
  -2  -2   1  712.53   20.90
   2  -2  -1  726.23   19.60
   2  -2  -1  675.13   19.70
   2   2   0 1318.77   35.00
  -2   2   0 1246.78   35.00
  -2   2   0 1287.47   34.90
   2   2   0 1275.27   35.70
   2   2   0 1238.28   36.00
  -2   2   0 1269.67   34.70
   2   2   0 1285.27   35.60
  -2   2   0 1227.08   34.50
  -2  -2   0 1278.17   36.00
  -2  -2   0 1236.28   35.60
  -2  -2   0 1288.17   35.10
   2  -2   0 1269.47   35.00
   2  -2   0 1228.58   34.80
  -2  -2   0 1210.38   35.50
   2  -2   0 1206.78   34.50
  -2   2  -1  118.09    4.40
  -2   2  -1  119.59    5.00
  -2   2  -1  120.39    4.80
   2   2   1  123.19    5.10
   2   2   1  114.49    5.50
   2   2   1  108.39    5.70
  -2   2  -1  113.69    5.00
   2  -2   1  116.59    4.50
   2  -2   1  123.99    4.90
   2  -2   1  117.09    4.90
  -2  -2  -1  112.09    5.50
  -2  -2  -1  119.69    3.60
  -2  -2  -1  111.89    5.90
  -2   2  -2  391.06   13.40
  -2   2  -2  383.26   13.20
  -2   2  -2  402.66   12.70
   2   2   2  388.46   13.50
   2   2   2  387.46   14.10
  -2  -2  -2  384.46   11.90
   2  -2   2  400.56   12.40
  -2  -2  -2  392.46   14.10
   2  -2   2  404.56   13.40
   2  -2   2  376.86   12.60
   2  -2   2  396.16   13.10
  -2  -2  -2  404.66   13.70
  -2   2  -3  761.62   23.70
  -2   2  -3  728.73   22.40
   2   2   3  730.33   24.20
   2   2   3  717.83   23.70
  -2   2  -3  740.83   23.80
  -2  -2  -3  728.23   24.30
  -2  -2  -3  703.53   23.50
   2  -2   3  754.12   23.80
   2  -2   3  760.72   22.40
  -2  -2  -3  729.53   21.50
   2  -2   3  754.52   23.40
   2   2   4 1531.75   46.40
  -2   2  -4 1533.65   45.90
  -2   2  -4 1490.35   44.00
   2   2   4 1536.55   45.70
   2   2   4 1493.05   42.80
  -2  -2  -4 1551.84   43.00
  -2  -2  -4 1529.25   45.80
   2  -2   4 1516.75   43.90
   2  -2   4 1511.35   45.50
   2  -2   4 1561.14   46.10
  -2  -2  -4 1484.45   46.50
   2   2   5  436.66   18.40
   2   2   5  439.86   17.90
  -2   2  -5  435.56   18.20
  -2   2  -5  441.56   18.10
   2   2   5  419.56   14.30
  -2  -2  -5  435.16   14.50
   2  -2   5  475.95   17.90
  -2  -2  -5  440.56   17.90
   2  -2   5  439.56   18.00
  -2  -2  -5  417.56   18.40
   2  -2   5  428.76   15.50
   2   2   6   58.99    8.40
   2   2   6   47.90    5.40
  -2   2  -6   56.39    8.30
  -2   2  -6   43.40    6.90
   2   2   6   65.99    8.20
   2  -2   6   44.80    6.90
  -2  -2  -6   51.69    7.80
  -2  -2  -6   47.90    7.70
   2  -2   6   54.39    7.10
   2  -2   6   44.30    5.40
  -2  -2  -6   50.99    5.60
  -2   2  -7   17.00    6.10
  -2   2  -7    7.00    6.00
  -2   2  -7    9.00    5.50
   2   2   7   15.40    6.20
   2   2   7   23.40    4.10
   2   2   7   19.40    6.20
  -2  -2  -7   23.20    4.30
   2  -2   7    8.00    5.90
   2  -2   7   16.40    6.20
  -2  -2  -7   17.40    7.30
   2  -2   7   10.80    4.90
  -2  -2  -7   16.60    5.70
   2   2   8   15.50    2.40
  -2   2  -8   10.20    7.50
  -2   2  -8   22.70   12.30
   2   2   8   13.00    4.30
   2   2   8   16.10    7.70
  -2   2  -8   18.40    7.80
  -2  -2  -8   10.10    7.40
  -2  -2  -8   15.80    8.00
   2  -2   8    9.80    5.30
   2  -2   8   10.80    7.40
  -2   2  -9   13.30    8.00
   2   2   9   14.20    4.90
   2   2   9    8.90    8.60
   2   2   9    9.40    8.00
  -2   2  -9   15.70    9.30
  -2  -2  -9   16.00    9.10
   2  -2   9   12.40    5.70
  -2  -2  -9   13.60    9.40
   2  -2   9    8.50    7.00
  -2   2 -10  163.78   19.50
  -2   2 -10  147.79   19.10
   2   2  10  165.58   19.90
   2   2  10  158.08   11.60
   2   2  10  169.78   19.50
  -2  -2 -10  175.78   19.00
   2  -2  10  146.79   19.20
  -2  -2 -10  149.79   19.80
   2  -2  10  175.28   14.10
  -2  -2 -10  155.18   20.60
  -2   2 -11   -5.90   11.70
  -2   2 -11    2.40   11.50
  -2   2 -11    3.30   11.70
   2   2  11   23.10   13.00
   2   2  11   -7.60    5.50
   2   2  11  -16.10   11.10
   2  -2  11    9.00    7.80
   2  -2  11   -6.10   10.80
  -2  -2 -11    2.50   11.70
   2  -2  11   -9.40   10.60
  -2  -2 -11    8.40   13.30
  -2  -2 -11  -11.80   11.30
   2   2  12   18.50   14.60
   2  -2  12   -5.70   14.30
   2   3 -12  160.38   20.70
   2   3 -12  126.19   19.00
  -2   3  12  134.99   11.50
   2   3 -12  148.59   21.40
  -2   3  12  138.99   18.30
  -2   3  12  158.08   11.50
  -2   3  12  118.39   17.30
   2   3 -12  139.19   12.80
   2  -3 -12  165.78   20.00
   2  -3 -12  132.59   17.30
  -2  -3  12  145.99   16.50
  -2  -3  12  135.19   18.20
   2  -3 -12  122.99   19.20
  -2  -3  12  125.89   16.40
   2  -3 -12  119.89   14.10
   2   3 -11   -6.60    5.10
  -2   3  11    1.10    4.80
   2   3 -11    4.60   10.40
   2   3 -11   -2.50   10.20
   2   3 -11    4.00   10.00
  -2   3  11   -9.50   10.60
  -2   3  11    3.30    4.70
  -2   3  11    6.70   10.70
   2  -3 -11    4.40    9.40
   2  -3 -11  -20.70    9.20
   2  -3 -11   -2.40    9.00
   2  -3 -11   -1.20    7.80
  -2  -3  11  -13.90    6.50
  -2  -3  11    6.70   11.10
  -2  -3  11   -2.10    9.10
   2   3 -10    6.80    8.80
  -2   3  10   10.80    8.10
   2   3 -10    4.00   10.40
  -2   3  10    6.50    4.30
  -2   3  10    2.80    3.90
  -2   3  10    5.60    8.90
   2  -3 -10   -1.90    8.40
   2  -3 -10    8.70    9.20
   2  -3 -10   -4.00    6.60
  -2  -3  10    7.20    8.90
  -2  -3  10    5.00    8.60
  -2  -3  10    9.80    6.10
   2   3  -9  253.77   19.30
  -2   3   9  251.47   18.20
  -2   3   9  220.68   17.90
  -2   3   9  239.78   10.00
  -2   3   9  228.28   11.00
   2  -3  -9  231.18   17.20
   2  -3  -9  248.88   14.70
  -2  -3   9  249.18   13.50
  -2  -3   9  230.08   18.10
   2  -3  -9  222.08   15.90
  -2  -3   9  203.88   21.80
   2  -3  -9  241.38   18.70
   2   3  -8   -1.30    6.10
  -2   3   8   17.60    7.20
   2   3  -8    7.70    5.80
   2   3  -8    8.70    3.20
  -2   3   8    5.20    2.70
  -2   3   8    7.80    6.00
  -2   3   8    8.40    3.30
   2   3  -8   15.40    7.40
   2  -3  -8    4.50    4.80
  -2  -3   8    2.00    4.40
   2  -3  -8   16.00    6.60
  -2  -3   8   12.10    6.80
  -2  -3   8    3.60    6.60
   2  -3  -8    0.60    5.70
   2  -3  -8   11.90    6.80
  -2   3   7   49.60    5.40
  -2   3   7   47.00    4.30
   2   3  -7   44.00    5.10
  -2   3   7   38.70    6.50
   2   3  -7   48.20    7.90
   2   3  -7   47.70    8.40
  -2   3   7   41.90    6.70
   2   3  -7   39.70    8.10
  -2  -3   7   45.60    8.40
   2  -3  -7   42.10    7.10
   2  -3  -7   44.50    6.10
   2  -3  -7   42.50    6.10
   2  -3  -7   33.30    6.10
  -2  -3   7   50.39    8.10
   2   3  -6  225.98    9.50
  -2   3   6  238.58    8.20
   2   3  -6  242.38   12.70
  -2   3   6  254.87   13.60
   2   3  -6  224.38   14.20
   2   3  -6  228.58    8.80
   2   3  -6  230.98   13.90
  -2  -3   6  216.28   13.40
   2  -3  -6  281.07   14.50
   2  -3  -6  264.97   12.00
   2  -3  -6  257.27   11.30
  -2  -3   6  230.78   14.20
   2  -3  -6  254.87   13.30
   2   3  -5  214.58   11.00
   2   3  -5  205.08    8.50
   2   3  -5  204.88    7.60
   2   3  -5  221.38   12.30
   2   3  -5  201.58   12.30
  -2   3   5  217.08   11.80
  -2   3   5  209.78   11.30
  -2   3   5  206.88    6.80
   2  -3  -5  212.08    9.80
  -2  -3   5  218.78   12.20
   2  -3  -5  210.38    9.40
  -2  -3   5  210.38   12.10
  -2  -3   5  224.98   10.70
   2  -3  -5  191.08   11.00
   2  -3  -5  208.48   11.90
   2   3  -4   68.39    4.90
   2   3  -4   66.29    3.50
  -2   3   4   80.29    6.50
   2   3  -4   69.69    7.20
  -2   3   4   76.19    6.90
  -2   3   4   72.99    2.70
   2   3  -4   60.09    7.30
   2   3  -4   71.29    6.20
   2  -3  -4   75.69    6.30
   2  -3  -4   75.59    6.70
  -2  -3   4   74.19    7.20
   2  -3  -4   71.39    5.20
   2  -3  -4   76.59    5.30
  -2  -3   4   70.79    6.30
  -2  -3   4   67.59    7.10
  -2   3   3   63.89    5.40
   2   3  -3   76.19    5.50
   2   3  -3   70.59    3.10
  -2   3   3   66.59    4.50
   2   3  -3   78.59    6.30
  -2   3   3   65.39    5.60
   2   3  -3   78.19    4.70
   2   3  -3   81.59    6.40
  -2  -3   3   70.69    3.20
  -2  -3   3   69.89    6.10
   2  -3  -3   58.99    5.40
   2  -3  -3   72.29    4.10
   2  -3  -3   70.19    4.60
  -2  -3   3   70.49    5.20
   2  -3  -3   69.29    5.30
   2   3  -2  235.28    9.40
   2   3  -2  246.78   10.40
  -2   3   2  263.17    8.90
  -2   3   2  248.88    9.20
  -2   3   2  260.57    9.60
  -2   3   2  260.77    7.20
  -2  -3   2  250.37    9.30
   2  -3  -2  249.28    7.90
  -2  -3   2  255.27    7.80
  -2  -3   2  244.08   10.20
   2  -3  -2  249.18    8.50
   2  -3  -2  256.77    8.90
  -2  -3   2  246.38   10.00
   2  -3  -2  256.97    9.20
   2  -3  -2  247.98    9.60
  -2   3   1  214.78    6.50
  -2   3   1  212.08    7.80
  -2   3   1  219.98    7.90
  -2   3   1  231.08    7.10
   2   3  -1  236.78    8.50
  -2   3   1  210.98    8.10
   2   3  -1  235.18    9.00
   2   3  -1  249.08    9.50
   2  -3  -1  223.88    7.70
   2  -3  -1  216.08    8.10
  -2  -3   1  231.88    8.40
   2  -3  -1  221.28    7.00
   2  -3  -1  211.28    7.70
   2  -3  -1  223.98    7.90
  -2  -3   1  241.88    9.40
  -2  -3   1  233.08    7.30
  -2  -3   1  248.38    9.00
  -2   3   0  152.08    6.00
   2   3   0  158.68    6.40
  -2   3   0  146.59    5.80
  -2   3   0  149.49    5.70
   2   3   0  154.48    6.80
  -2   3   0  154.28    5.10
  -2   3   0  159.78    5.70
   2   3   0  155.58    7.20
   2   3   0  160.18    5.70
  -2  -3   0  155.18    6.40
  -2  -3   0  152.38    5.70
  -2  -3   0  156.98    7.20
   2  -3   0  153.08    5.60
   2  -3   0  147.29    5.80
   2  -3   0  147.89    5.70
  -2  -3   0  163.48    6.90
  -2   3  -1   41.60    2.40
   2   3   1   46.20    3.40
  -2   3  -1   42.40    3.30
   2   3   1   48.20    4.50
  -2   3  -1   47.40    3.30
   2   3   1   43.70    1.90
  -2   3  -1   39.70    3.40
  -2   3  -1   36.60    3.50
   2  -3   1   38.90    3.20
   2  -3   1   40.40    3.20
   2  -3   1   38.90    2.40
   2  -3   1   36.70    3.40
  -2  -3  -1   45.60    4.10
  -2  -3  -1   43.60    1.90
   2  -3   1   41.70    3.40
  -2   3  -2  640.24   19.70
  -2   3  -2  634.14   19.50
  -2   3  -2  630.24   20.40
  -2   3  -2  625.04   20.40
   2   3   2  676.63   21.50
   2   3   2  648.94   20.70
   2  -3   2  616.34   20.20
  -2  -3  -2  658.33   18.20
   2  -3   2  619.24   18.80
  -2  -3  -2  691.63   20.90
   2  -3   2  622.24   20.10
  -2  -3  -2  632.34   21.30
   2  -3   2  637.94   19.60
   2   3   3  273.07   12.00
  -2   3  -3  297.27   12.20
  -2   3  -3  304.87   12.30
   2   3   3  277.07   12.70
  -2   3  -3  298.97   10.70
  -2   3  -3  298.97   11.00
   2  -3   3  307.77   11.00
   2  -3   3  303.87   10.40
  -2  -3  -3  282.67    9.60
  -2  -3  -3  272.87   12.00
   2  -3   3  309.67   12.10
  -2  -3  -3  266.07   12.60
   2  -3   3  325.37   12.40
   2   3   4  614.34   22.20
  -2   3  -4  582.24   21.60
   2   3   4  608.24   21.50
  -2   3  -4  587.64   21.50
   2  -3   4  601.74   19.80
   2  -3   4  595.24   21.10
  -2  -3  -4  597.34   18.20
  -2  -3  -4  601.14   22.30
  -2  -3  -4  644.84   21.70
   2  -3   4  592.24   21.40
  -2   3  -5   67.39    8.00
  -2   3  -5   60.69    8.40
   2   3   5   43.00    5.90
   2   3   5   59.99    7.70
   2  -3   5   60.79    7.70
   2  -3   5   59.99    8.30
  -2  -3  -5   51.99    7.70
   2  -3   5   58.39    6.60
  -2  -3  -5   66.19    8.40
  -2  -3  -5   59.59    5.00
   2   3   6  125.29   11.80
  -2   3  -6  130.89   11.60
  -2   3  -6  114.29   10.40
   2   3   6  113.29   11.40
   2  -3   6  126.59   11.00
  -2  -3  -6  111.59   11.70
   2  -3   6  126.29    8.80
  -2  -3  -6  113.59   11.10
  -2  -3  -6  127.39    7.00
   2  -3   6  126.89   10.90
   2   3   7  122.19   13.30
  -2   3  -7  107.89   11.80
  -2   3  -7  131.19   13.40
   2   3   7  129.49   13.40
  -2   3  -7  114.09   12.50
   2  -3   7  104.19   11.80
  -2  -3  -7  130.39   13.70
   2  -3   7  107.29   11.70
   2  -3   7  131.69    9.70
  -2  -3  -7  127.59   13.20
  -2  -3  -7  124.89    8.00
  -2   3  -8    5.90    7.20
   2   3   8    6.50    7.50
  -2   3  -8    2.60    7.00
  -2   3  -8    8.10    7.10
   2  -3   8    0.50    7.10
  -2  -3  -8   -2.40    6.90
   2  -3   8    1.20    5.20
  -2  -3  -8   -1.00    8.40
  -2   3  -9   19.40    9.70
  -2   3  -9   15.10   10.10
  -2   3  -9   10.70    9.20
   2   3   9   22.50    8.60
   2   3   9   28.40    9.40
   2   3   9   16.80    3.10
   2  -3   9   13.40    8.60
  -2  -3  -9   20.50   15.10
  -2  -3  -9   21.90    9.30
   2  -3   9   12.50    8.30
  -2   3 -10    5.90    9.90
  -2   3 -10    6.40   10.90
   2   3  10    4.90    2.80
   2   3  10    1.20    9.50
   2   3  10    3.10    9.60
  -2   3 -10    6.10   13.00
  -2  -3 -10   -7.90   10.70
   2  -3  10    5.50    8.80
  -2  -3 -10    8.20    9.20
   2  -3  10   -2.60    9.70
   2  -3  10    0.00    7.10
  -2  -3 -10   -5.30    8.80
  -2   3 -11   11.50   10.30
   2   3  11   30.40   12.40
  -2   3 -11   25.80   13.10
  -2   3 -11   24.60   12.10
   2   3  11    0.50   11.70
  -2  -3 -11   -9.30   10.20
  -2  -3 -11    4.80   13.60
   2  -3  11   19.20   12.90
   2  -3  11   19.00   12.00
   2  -3  11   11.20    9.00
  -2  -3 -11   -5.00   12.20
   2   4 -12   41.70    8.20
   2   4 -12   36.80   14.90
  -2   4  12   31.80   15.20
  -2   4  12   63.09   16.40
   2   4 -12   30.50   15.50
  -2   4  12   30.20    6.50
   2   4 -12   26.40   15.90
  -2  -4  12   43.00   10.00
  -2  -4  12   61.09   15.70
   2  -4 -12   31.80   10.80
   2  -4 -12   42.50   15.20
   2  -4 -12   38.60   13.00
  -2  -4  12   52.89   16.70
   2  -4 -12   35.10   13.20
  -2   4  11    7.60   11.10
  -2   4  11    3.80    5.10
  -2   4  11   -8.80    9.80
  -2   4  11    6.30    4.30
   2   4 -11    5.80    5.90
   2   4 -11   22.20   14.30
   2   4 -11   21.20   12.80
   2   4 -11    4.90   10.50
  -2  -4  11    5.80   10.10
  -2  -4  11   -3.20    7.30
   2  -4 -11   11.80    9.10
  -2  -4  11   18.20   11.20
   2  -4 -11    9.40    7.80
   2  -4 -11   32.80   13.00
   2  -4 -11    4.30   10.40
   2   4 -10    2.10    4.90
  -2   4  10    1.50    4.50
  -2   4  10    5.80    3.50
  -2   4  10   12.70    7.90
  -2   4  10   -2.10    8.60
   2   4 -10   11.30    9.60
   2  -4 -10    7.90    6.40
  -2  -4  10    8.50    7.80
   2  -4 -10    5.30    7.70
  -2  -4  10   18.10   10.10
   2  -4 -10    2.80    7.30
  -2  -4  10   -1.70    8.40
   2  -4 -10   -0.90   16.00
   2   4  -9   24.80    8.50
  -2   4   9   40.40    9.50
   2   4  -9   32.00    4.50
   2   4  -9   36.60    5.10
  -2   4   9   35.00    3.80
   2   4  -9   28.30    8.30
  -2   4   9   28.80    4.90
   2  -4  -9   28.50    9.70
   2  -4  -9   31.50    6.60
  -2  -4   9   35.00    9.90
   2  -4  -9   26.20    8.40
  -2  -4   9   24.40    6.40
   2  -4  -9   24.20    8.90
  -2  -4   9   47.10   10.50
   2   4  -8   -1.50    6.00
   2   4  -8   -8.20    6.40
  -2   4   8    4.00    6.80
   2   4  -8    2.10    3.30
  -2   4   8    3.30    2.30
  -2   4   8    5.60    3.50
   2   4  -8    4.30    3.40
   2   4  -8    5.70    6.60
  -2   4   8    3.40    6.90
   2  -4  -8    5.30    4.90
   2  -4  -8   10.50    6.10
   2  -4  -8   -1.10    6.40
   2  -4  -8   -0.30    7.40
  -2  -4   8   -0.70    6.30
  -2  -4   8    0.20    4.60
  -2  -4   8    5.00    6.60
   2   4  -7   80.29    5.60
   2   4  -7   61.19    7.90
   2   4  -7   78.49   10.40
  -2   4   7   82.59   11.10
  -2   4   7   70.29    8.70
  -2   4   7   68.29    4.10
   2   4  -7   60.59    9.20
   2   4  -7   68.59    6.20
   2  -4  -7   75.09   10.70
   2  -4  -7   67.49    8.90
  -2  -4   7   59.99    9.50
  -2  -4   7   45.60    7.00
   2  -4  -7   67.19    7.80
   2  -4  -7   75.59    8.00
   2   4  -6   88.99   11.00
  -2   4   6   70.59    9.60
  -2   4   6   87.79   10.10
   2   4  -6   87.99    5.10
   2   4  -6   93.99    9.30
   2   4  -6   95.89   10.80
   2   4  -6   87.89    6.20
  -2   4   6   87.49    3.70
  -2  -4   6   97.19   10.40
  -2  -4   6   96.49   10.30
   2  -4  -6   74.19    9.70
  -2  -4   6   75.59    8.90
   2  -4  -6   81.39    7.30
   2  -4  -6   80.69    7.80
   2  -4  -6   87.99    9.40
   2   4  -5 2161.38   59.69
  -2   4   5 2118.79   63.39
  -2   4   5 2144.59   64.19
   2   4  -5 2196.78   62.89
   2   4  -5 2181.48   60.79
   2   4  -5 2223.58   65.09
   2   4  -5 2075.09   64.79
   2  -4  -5 2089.79   63.39
  -2  -4   5 2232.28   62.69
  -2  -4   5 2203.48   64.69
   2  -4  -5 2046.80   61.19
  -2  -4   5 2197.58   64.79
   2  -4  -5 2158.88   64.49
   2  -4  -5 2118.19   61.39
   2   4  -4    8.60    3.80
  -2   4   4    8.50    2.70
   2   4  -4   12.70    2.80
   2   4  -4   10.60    3.50
   2   4  -4    9.50    3.60
  -2   4   4    8.00    3.30
   2   4  -4   11.70    2.00
  -2   4   4    8.40    3.30
  -2  -4   4   13.30    4.80
   2  -4  -4   10.80    2.70
  -2  -4   4   12.60    4.50
   2  -4  -4    8.20    3.60
  -2  -4   4   13.10    3.60
   2  -4  -4   14.00    2.70
   2  -4  -4    5.70    3.50
   2   4  -3  503.85   16.70
  -2   4   3  461.35   15.40
  -2   4   3  463.85   17.00
  -2   4   3  443.76   16.40
   2   4  -3  482.35   14.30
   2   4  -3  501.55   18.00
   2   4  -3  495.05   18.10
  -2  -4   3  509.35   18.10
   2  -4  -3  471.25   17.20
  -2  -4   3  477.05   14.30
   2  -4  -3  490.95   15.70
  -2  -4   3  491.95   17.70
   2  -4  -3  452.05   16.40
   2  -4  -3  468.45   14.80
  -2  -4   3  488.15   16.30
  -2   4   2  307.07   10.50
  -2   4   2  293.47   11.00
   2   4  -2  304.37   12.20
   2   4  -2  303.27   12.50
  -2   4   2  311.87   11.60
   2   4  -2  307.27   11.20
  -2  -4   2  308.87    9.60
   2  -4  -2  308.77   11.10
   2  -4  -2  293.27   11.50
   2  -4  -2  298.47    9.10
  -2  -4   2  305.57   12.00
  -2  -4   2  308.27   11.10
   2  -4  -2  304.67   10.40
   2  -4  -2  302.17   10.60
   2  -4  -2  311.07    8.80
  -2  -4   2  292.37   12.30
   2   4  -1   34.60    3.80
   2   4  -1   42.30    4.80
  -2   4   1   35.90    3.30
  -2   4   1   42.70    3.50
  -2   4   1   39.60    3.60
  -2   4   1   39.00    3.90
   2   4  -1   39.90    4.50
   2  -4  -1   39.10    2.60
  -2  -4   1   42.80    4.90
  -2  -4   1   38.60    4.30
   2  -4  -1   38.60    3.40
  -2  -4   1   38.60    2.60
   2  -4  -1   39.20    3.60
   2  -4  -1   39.80    3.70
  -2  -4   1   40.80    3.90
  -2   4   0  691.53   20.90
  -2   4   0  699.53   21.00
  -2   4   0  707.13   21.40
   2   4   0  716.53   21.30
   2   4   0  690.93   22.10
   2   4   0  714.13   20.40
  -2   4   0  707.73   19.60
   2   4   0  692.13   22.60
   2  -4   0  706.33   20.90
  -2  -4   0  709.23   21.20
  -2  -4   0  721.53   20.50
   2  -4   0  675.43   21.20
   2  -4   0  693.03   21.00
   2  -4   0  710.73   20.60
  -2  -4   0  698.63   22.10
   2   4   1 1158.18   35.80
   2   4   1 1172.38   35.10
  -2   4  -1 1147.29   34.50
  -2   4  -1 1179.78   33.80
   2   4   1 1212.28   32.50
  -2   4  -1 1191.98   34.30
  -2   4  -1 1192.48   32.60
  -2   4  -1 1187.68   33.20
   2   4   1 1207.68   33.70
  -2  -4  -1 1196.58   35.20
   2  -4   1 1223.78   33.90
   2  -4   1 1180.78   32.50
   2  -4   1 1186.48   34.20
   2  -4   1 1159.58   34.40
  -2  -4  -1 1164.58   34.20
   2  -4   1 1132.09   33.70
  -2  -4  -1 1149.78   35.70
  -2   4  -2  185.28    8.60
   2   4   2  192.68    9.00
   2   4   2  197.88    9.90
  -2   4  -2  186.18    7.60
  -2   4  -2  180.28    8.60
   2  -4   2  186.98    7.90
  -2  -4  -2  187.88    9.00
  -2  -4  -2  186.78    6.30
   2  -4   2  176.58    6.50
   2  -4   2  179.38    8.60
  -2  -4  -2  180.88    9.70
   2  -4   2  183.18    7.60
   2  -4   2  182.78    8.40
  -2   4  -3  365.66   14.60
   2   4   3  358.86   14.40
  -2   4  -3  367.86   14.40
   2   4   3  346.37   15.10
  -2   4  -3  369.86   12.70
  -2   4  -3  361.06   13.10
   2  -4   3  360.26   14.20
   2  -4   3  372.66   14.30
  -2  -4  -3  356.26   11.40
  -2  -4  -3  350.96   15.10
  -2  -4  -3  354.66   14.50
   2  -4   3  356.86   13.10
  -2  -4  -3  351.16   11.40
   2  -4   3  359.86   11.90
  -2   4  -4   25.60    5.20
   2   4   4   26.20    4.70
   2   4   4   40.70    6.40
  -2   4  -4   25.00    3.60
  -2   4  -4   32.20    5.70
  -2   4  -4   23.90    4.30
   2  -4   4   19.60    3.70
  -2  -4  -4   21.80    4.30
   2  -4   4   21.50    4.70
  -2  -4  -4   29.00    2.90
  -2  -4  -4   37.60    6.10
  -2  -4  -4   33.30    3.90
   2  -4   4   27.30    4.90
  -2   4  -5  741.33   27.00
  -2   4  -5  753.32   23.90
   2   4   5  744.53   26.70
  -2   4  -5  735.83   27.10
  -2   4  -5  750.82   25.40
   2   4   5  729.83   27.60
  -2  -4  -5  734.83   23.10
  -2  -4  -5  756.62   22.40
   2  -4   5  727.73   24.50
  -2  -4  -5  740.33   26.90
   2  -4   5  766.82   27.00
   2  -4   5  777.12   26.70
  -2  -4  -5  727.83   27.70
  -2   4  -6   22.60    5.90
   2   4   6   12.60    5.40
  -2   4  -6   24.40    5.90
   2   4   6   21.60    6.50
  -2   4  -6   20.80    6.80
  -2   4  -6   23.20    4.50
  -2  -4  -6   20.80    3.50
  -2  -4  -6   24.50    6.50
  -2  -4  -6   18.70    4.00
   2  -4   6   19.10    6.10
  -2  -4  -6   21.90    6.60
   2  -4   6   22.50    6.30
   2  -4   6   19.70    5.20
  -2   4  -7  603.74   23.40
  -2   4  -7  563.74   25.20
   2   4   7  589.74   25.80
   2   4   7  551.84   24.50
   2  -4   7  542.75   23.90
   2  -4   7  544.15   21.00
  -2  -4  -7  546.85   25.90
  -2  -4  -7  548.85   18.70
  -2  -4  -7  572.74   25.00
   2  -4   7  572.84   24.80
  -2  -4  -7  560.64   20.10
  -2   4  -8    5.90    6.90
  -2   4  -8    6.70    7.80
   2   4   8    2.90    7.50
   2   4   8   -1.80    6.50
   2  -4   8    8.40    5.80
  -2  -4  -8    6.50    5.20
  -2  -4  -8   -2.40    8.30
   2  -4   8    3.40    7.20
  -2  -4  -8    7.70    6.70
  -2   4  -9   -2.10    9.70
  -2   4  -9   18.00    8.70
   2   4   9    3.80    7.90
   2   4   9    6.00    9.00
  -2   4  -9    9.50    9.40
  -2  -4  -9    2.50    5.70
  -2  -4  -9  -14.90    8.90
   2  -4   9   -7.20    6.20
   2  -4   9    5.50    8.70
  -2  -4  -9   -0.80    8.20
   2   4  10   14.20    3.90
   2   4  10   23.10   11.60
  -2   4 -10    3.30   10.00
  -2   4 -10    9.10   10.50
  -2   4 -10    9.20   13.80
  -2   4 -10    3.00    6.90
   2   4  10   32.10   11.70
   2  -4  10   -3.80    7.40
   2  -4  10   -1.60    9.10
  -2  -4 -10    6.00    9.40
   2  -4  10   -4.70    9.90
  -2  -4 -10   22.50    9.90
  -2  -4 -10    4.30   11.20
  -2   4 -11    5.80   12.40
   2   4  11   32.80   12.90
  -2   4 -11   15.00   11.50
  -2   4 -11   13.00   14.20
   2   4  11   49.80   13.80
  -2   4 -11    9.80    8.70
   2  -4  11   36.30   13.40
  -2  -4 -11   21.00    9.80
  -2  -4 -11   38.60   12.30
   2  -4  11   15.70   11.80
  -2  -4 -11   21.70   15.00
  -2  -4 -11   24.70   12.20
   2  -4  11   13.50    9.40
  -2   5  12   33.90    7.40
   2   5 -12   33.70   16.80
  -2   5  12   32.20   15.20
  -2   5  12   22.80   14.70
   2   5 -12   -4.90   14.80
   2   5 -12   42.00   17.60
   2   5 -12   32.10    7.70
   2  -5 -12   23.80   13.60
  -2  -5  12   24.90   10.60
   2  -5 -12   25.20   16.90
  -2  -5  12   15.20   13.40
  -2  -5  12   37.50   13.60
   2  -5 -12   21.30   12.60
   2  -5 -12    7.00   10.30
   2   5 -11    9.40   14.60
  -2   5  11   11.50   11.40
   2   5 -11    2.90    5.50
   2   5 -11   12.70   12.30
  -2   5  11   -1.60    5.50
  -2   5  11   13.10   11.80
   2   5 -11    2.40   10.90
   2  -5 -11  -22.00    9.20
  -2  -5  11   -0.10    8.10
  -2  -5  11   12.60   10.90
   2  -5 -11   -1.30    7.60
   2  -5 -11    9.80   11.30
   2  -5 -11    6.60   11.70
  -2  -5  11   10.30   11.20
   2   5 -10   42.10   10.20
  -2   5  10   47.90    6.40
   2   5 -10   53.09    6.60
  -2   5  10   56.19   11.50
   2   5 -10   45.60    5.10
  -2   5  10   50.89   11.80
   2   5 -10   51.29   12.90
   2   5 -10   49.20   11.80
   2  -5 -10   48.30    8.20
   2  -5 -10   63.19   13.90
   2  -5 -10   47.30    9.50
   2  -5 -10   28.90    9.80
  -2  -5  10   42.50    8.70
  -2  -5  10   44.20   10.90
  -2  -5  10   30.30   10.40
   2   5  -9   69.39   10.70
  -2   5   9   73.59    8.30
  -2   5   9   61.99   11.30
  -2   5   9   71.09   11.60
   2   5  -9   73.69   12.90
   2   5  -9   77.79    7.50
   2   5  -9   59.29    7.10
  -2  -5   9   65.39   10.60
  -2  -5   9   58.19   11.30
   2  -5  -9   54.79   10.00
   2  -5  -9   88.69   13.00
  -2  -5   9   67.29    8.90
   2  -5  -9   67.09    8.30
   2  -5  -9   66.29   10.20
   2   5  -8   -4.90    6.00
   2   5  -8    1.80    3.70
   2   5  -8    0.50    3.30
   2   5  -8   -1.60    7.10
   2   5  -8   -2.10    7.10
  -2   5   8    7.70    7.30
  -2   5   8    3.50    6.10
  -2  -5   8   -1.40    6.40
   2  -5  -8   -1.00    6.80
  -2  -5   8    4.40    7.50
   2  -5  -8    9.20    5.90
   2  -5  -8    0.50    5.00
  -2  -5   8    6.70    5.50
   2  -5  -8   -6.50    9.50
  -2   5   7   66.19    9.90
   2   5  -7   57.79    6.40
   2   5  -7   66.79    8.80
  -2   5   7   55.69    8.50
   2   5  -7   56.89    5.70
   2   5  -7   74.79   10.30
   2   5  -7   51.29    8.80
   2  -5  -7   36.90    7.10
  -2  -5   7   54.59    8.70
   2  -5  -7   42.30    8.20
   2  -5  -7   59.59    6.80
  -2  -5   7   47.30    8.00
   2  -5  -7   51.89    6.60
  -2   5   6   14.00    6.20
   2   5  -6    6.20    3.40
   2   5  -6   12.60    5.60
  -2   5   6   10.90    5.60
   2   5  -6    5.20    6.40
   2   5  -6    8.40    4.60
   2   5  -6   13.10    2.90
   2  -5  -6   15.00    6.00
  -2  -5   6    7.00    4.90
   2  -5  -6    9.90    4.00
   2  -5  -6   15.50    5.40
   2  -5  -6    7.30    4.00
  -2  -5   6    8.00    4.60
  -2  -5   6    8.30    5.80
   2   5  -5   67.69    6.20
   2   5  -5   61.19    6.90
   2   5  -5   63.59    4.40
  -2   5   5   59.29    8.00
   2   5  -5   49.50    6.90
  -2   5   5   61.39    8.50
   2   5  -5   65.49    8.90
   2  -5  -5   66.19    6.40
  -2  -5   5   70.69    8.70
  -2  -5   5   79.59    9.30
  -2  -5   5   67.79    7.50
   2  -5  -5   60.19    8.10
   2  -5  -5   53.89    7.40
   2  -5  -5   57.59    6.10
   2   5  -4  570.84   20.70
   2   5  -4  555.14   22.20
   2   5  -4  540.45   22.10
  -2   5   4  642.94   22.10
  -2   5   4  626.34   19.50
  -2   5   4  639.94   21.30
   2   5  -4  589.44   17.90
  -2  -5   4  564.34   17.90
   2  -5  -4  663.43   21.40
  -2  -5   4  547.95   21.70
  -2  -5   4  570.84   20.30
   2  -5  -4  609.54   18.70
  -2  -5   4  567.34   22.20
   2  -5  -4  583.34   19.30
   2  -5  -4  621.04   22.10
   2   5  -3  147.09    6.10
  -2   5   3  154.58    7.20
  -2   5   3  153.88    8.30
   2   5  -3  140.99    8.20
   2   5  -3  141.89    9.30
   2   5  -3  142.39    9.60
  -2   5   3  156.48    9.10
   2  -5  -3  152.58    7.20
  -2  -5   3  147.59    8.10
   2  -5  -3  151.18    6.00
   2  -5  -3  159.48    8.50
  -2  -5   3  152.48    9.80
   2  -5  -3  159.48    9.20
  -2  -5   3  137.29    9.00
  -2  -5   3  149.49    6.20
   2   5  -2  931.91   30.70
  -2   5   2  990.10   29.90
  -2   5   2  966.30   29.30
  -2   5   2  971.70   28.30
   2   5  -2  936.41   30.20
   2   5  -2  967.80   29.10
  -2  -5   2  925.51   26.90
   2  -5  -2  933.71   26.40
   2  -5  -2  965.40   29.90
   2  -5  -2  997.60   28.40
   2  -5  -2  986.60   29.30
  -2  -5   2  961.20   28.80
   2  -5  -2  994.80   26.70
   2  -5  -2  954.00   28.40
  -2  -5   2  943.11   30.60
  -2  -5   2  944.71   27.50
  -2  -5   2  929.71   30.10
  -2   5   1  112.69    5.80
   2   5  -1  121.59    7.40
   2   5  -1  122.89    6.40
  -2   5   1  104.49    6.00
  -2   5   1  113.09    6.80
   2   5  -1  117.59    4.50
   2   5  -1  120.59    7.70
   2  -5  -1   99.99    6.00
  -2  -5   1  117.29    7.50
  -2  -5   1  120.49    4.70
   2  -5  -1  112.19    5.70
  -2  -5   1  115.89    5.30
  -2  -5   1  116.69    6.20
  -2  -5   1  125.69    7.20
   2  -5  -1  111.99    4.80
   2  -5  -1  111.89    6.50
   2   5   0   44.40    5.60
  -2   5   0   29.60    4.00
   2   5   0   36.00    3.00
   2   5   0   36.90    4.10
   2   5   0   39.70    5.20
  -2   5   0   33.20    3.80
  -2   5   0   32.80    2.20
  -2   5   0   32.80    4.50
  -2  -5   0   34.20    4.20
   2  -5   0   34.80    3.80
  -2  -5   0   37.60    4.90
   2  -5   0   36.10    3.60
   2  -5   0   36.30    4.00
   2  -5   0   35.90    4.30
  -2  -5   0   23.30    3.60
   2   5   1   17.60    2.50
  -2   5  -1   22.60    3.30
  -2   5  -1   16.10    1.80
   2   5   1   19.50    2.30
  -2   5  -1   17.00    3.00
   2   5   1   20.10    4.00
   2   5   1   15.00    3.10
  -2   5  -1   21.50    2.90
  -2   5  -1   18.10    2.30
  -2  -5  -1   19.50    3.70
   2  -5   1   15.00    2.60
  -2  -5  -1   21.60    3.80
   2  -5   1   14.70    3.10
   2  -5   1   17.10    3.00
   2  -5   1   14.40    2.80
  -2  -5  -1   23.10    3.20
  -2   5  -2   46.30    4.40
   2   5   2   57.69    6.20
  -2   5  -2   51.29    4.70
   2   5   2   55.89    7.10
  -2   5  -2   52.79    5.70
  -2   5  -2   56.29    6.00
   2   5   2   52.49    3.30
   2  -5   2   54.89    3.00
  -2  -5  -2   56.69    6.20
  -2  -5  -2   56.79    7.00
   2  -5   2   48.00    4.60
  -2  -5  -2   52.99    3.40
   2  -5   2   52.29    5.70
   2  -5   2   58.79    5.20
   2  -5   2   60.69    5.50
   2   5   3  184.58   10.60
  -2   5  -3  197.88   10.70
   2   5   3  203.68   11.50
  -2   5  -3  201.38    9.20
  -2   5  -3  195.88    8.70
  -2   5  -3  204.58   10.60
   2  -5   3  193.58    9.30
  -2  -5  -3  184.28   10.60
   2  -5   3  191.08    7.30
   2  -5   3  208.78   10.50
  -2  -5  -3  184.38   11.40
  -2  -5  -3  187.68    7.40
   2  -5   3  212.18   10.60
  -2   5  -4  150.78   10.70
  -2   5  -4  172.38   11.40
   2   5   4  198.08   11.50
  -2   5  -4  180.88    9.80
  -2   5  -4  175.78    8.80
   2   5   4  214.18   12.50
   2  -5   4  180.78   10.80
  -2  -5  -4  192.78   12.00
  -2  -5  -4  200.08   11.40
  -2  -5  -4  187.48    7.10
   2  -5   4  171.38    9.60
  -2  -5  -4  193.88    7.80
   2  -5   4  167.18   10.60
   2  -5   4  169.28    7.80
  -2   5  -5   71.59    6.90
  -2   5  -5   85.99    9.60
   2   5   5   70.09    8.90
  -2   5  -5   76.39    8.50
   2   5   5   67.69    9.40
  -2   5  -5   75.49    9.80
  -2  -5  -5   67.19    8.40
   2  -5   5   85.49    9.10
   2  -5   5   86.59    9.70
  -2  -5  -5   75.09    5.80
   2  -5   5   70.39    7.50
  -2  -5  -5   76.19    5.00
  -2  -5  -5   66.79    8.80
  -2   5  -6   54.09    4.20
  -2   5  -6   42.90    6.60
  -2   5  -6   61.99    9.00
   2   5   6   75.69    9.60
   2   5   6   80.09   11.10
  -2   5  -6   49.60    8.30
  -2   5  -6   65.49    6.50
   2  -5   6   54.89    8.00
  -2  -5  -6   64.99    5.50
   2  -5   6   53.19    8.00
  -2  -5  -6   61.69    6.70
   2  -5   6   55.39    6.90
  -2  -5  -6   61.29    8.10
  -2  -5  -6   62.89    9.10
   2   5   7   10.20    6.30
   2   5   7   12.90    6.60
  -2   5  -7    8.40    7.60
  -2   5  -7    5.40    6.40
  -2   5  -7    5.90    4.50
  -2   5  -7    9.60    5.90
  -2  -5  -7   12.70    4.30
  -2  -5  -7   12.40    8.60
   2  -5   7    9.50    5.10
  -2  -5  -7    7.90    3.40
   2  -5   7    8.20    6.30
   2  -5   7   15.40    6.80
  -2  -5  -7   12.60    7.00
   2   5   8   71.59   10.60
  -2   5  -8   92.29    9.70
  -2   5  -8   91.19   13.00
  -2   5  -8   78.99   10.30
   2   5   8   60.99   10.20
  -2  -5  -8  101.69   13.80
   2  -5   8   93.49   11.90
  -2  -5  -8   84.39    7.80
  -2  -5  -8   76.79    9.30
   2  -5   8   77.39   15.00
  -2  -5  -8   76.29   21.80
   2   5   9   36.90   10.00
  -2   5  -9   75.69   13.40
  -2   5  -9   37.60    8.80
  -2   5  -9   69.79   12.10
   2   5   9   60.79   12.70
  -2   5  -9   59.59   10.10
   2  -5   9   69.09    9.40
  -2  -5  -9   66.79   11.10
  -2  -5  -9   67.49    8.00
  -2  -5  -9   60.89   13.90
   2  -5   9   49.60    9.60
  -2   5 -10   -3.80   10.10
  -2   5 -10   22.30   12.40
  -2   5 -10   13.50   12.00
   2   5  10    0.00    9.90
   2   5  10   18.00    4.70
   2   5  10   30.50   12.00
   2  -5  10   24.40   10.10
   2  -5  10   12.40    8.80
   2  -5  10   -1.60    9.60
  -2  -5 -10   -3.60   12.00
  -2  -5 -10    6.00   11.40
   2   5  11   -8.20   12.60
  -2   5 -11  -16.60    8.50
  -2   5 -11  -17.10   14.10
  -2   5 -11    9.40   13.90
   2   5  11    5.50    4.30
   2   5  11   12.70   14.50
  -2   5 -11    6.70   13.70
  -2  -5 -11    5.10   12.50
  -2  -5 -11   15.40    8.40
  -2  -5 -11   -8.70   12.20
   2  -5  11   -2.80   12.30
   2  -5  11    3.20   13.20
   2  -5  11   -5.30    9.10
  -2  -5 -11  -22.40   13.30
  -2   6  12   27.50   13.20
  -2   6  12   16.50   15.10
   2   6 -12   36.20   17.90
   2   6 -12   -0.80   15.40
   2   6 -12   43.30   17.20
   2   6 -12   21.80    7.40
  -2   6  12   19.00    8.10
   2  -6 -12   13.10   12.70
  -2  -6  12   -6.30   12.70
  -2  -6  12    7.70   10.70
   2  -6 -12    4.40   10.30
   2  -6 -12   -2.30   14.80
   2  -6 -12   14.80   13.40
  -2  -6  12   -1.80   15.00
  -2   6  11   19.80    6.30
  -2   6  11   22.60   12.40
  -2   6  11   29.50   13.40
   2   6 -11   31.80   15.70
   2   6 -11   30.90    6.90
   2   6 -11   45.80   13.10
  -2  -6  11   21.30    9.70
   2  -6 -11   30.60   13.60
   2  -6 -11   31.70   14.30
   2  -6 -11   17.70    8.50
  -2  -6  11   30.70   12.20
   2  -6 -11   15.80   11.10
  -2  -6  11   36.60   13.50
   2   6 -10  -10.40    9.90
   2   6 -10   14.10    5.40
   2   6 -10   31.30   10.10
  -2   6  10    9.60    9.30
  -2   6  10   14.90    5.50
   2   6 -10   10.40    4.40
   2   6 -10   29.20   12.50
  -2   6  10   22.00   10.00
   2  -6 -10    2.40    7.10
  -2  -6  10    9.10   10.00
   2  -6 -10   -1.60    8.10
   2  -6 -10    8.00   10.70
  -2  -6  10   17.50   10.80
  -2  -6  10    4.80    7.30
   2  -6 -10   22.30   11.70
   2   6  -9   17.10    4.40
  -2   6   9   -3.40    8.20
   2   6  -9    6.30    9.10
   2   6  -9   17.10    9.60
   2   6  -9   23.00    8.20
   2   6  -9   20.50    4.90
   2  -6  -9   11.80    9.30
  -2  -6   9   17.40    9.40
   2  -6  -9   22.20    8.50
  -2  -6   9   11.20    8.00
  -2  -6   9    8.30    7.20
   2  -6  -9    6.80    7.60
   2  -6  -9   10.30    6.10
  -2   6   8    3.10    7.10
  -2   6   8   -8.70    6.50
   2   6  -8    8.70    8.90
   2   6  -8    8.10    6.80
   2   6  -8    2.00    7.70
   2   6  -8    1.50    3.70
   2   6  -8   -2.10    3.80
   2  -6  -8    0.50    5.10
   2  -6  -8   -0.60    7.00
   2  -6  -8   -3.80    6.60
  -2  -6   8    1.50    7.90
   2  -6  -8   -1.40    5.40
  -2  -6   8   -3.30    6.90
   2   6  -7  292.27   16.40
   2   6  -7  264.37   12.10
   2   6  -7  287.67   11.10
  -2   6   7  261.97   17.40
   2   6  -7  288.77   18.60
  -2   6   7  272.67   16.30
   2   6  -7  278.47   18.50
   2  -6  -7  247.58   17.60
  -2  -6   7  296.97   18.20
   2  -6  -7  276.77   13.30
  -2  -6   7  286.37   17.90
   2  -6  -7  270.57   16.70
   2  -6  -7  270.57   13.90
  -2   6   6   22.60    6.40
   2   6  -6   25.00    3.40
  -2   6   6   23.80    7.20
   2   6  -6   25.20    6.50
   2   6  -6   15.40    5.90
   2   6  -6   20.60    4.40
   2   6  -6   24.10    7.10
   2  -6  -6   28.70    6.80
  -2  -6   6   22.20    5.70
  -2  -6   6   16.30    6.70
   2  -6  -6   21.40    7.00
   2  -6  -6   24.90    4.70
   2  -6  -6   23.80    4.90
  -2  -6   6   20.70    7.20
   2   6  -5   64.69    8.80
  -2   6   5   69.19    9.20
   2   6  -5   80.19    9.80
   2   6  -5   61.99    7.10
  -2   6   5   60.09    8.20
   2   6  -5   66.79    5.00
   2  -6  -5   67.29    6.70
   2  -6  -5   64.59    6.30
  -2  -6   5   72.69    9.40
  -2  -6   5   75.29    9.20
  -2  -6   5   60.89    6.80
   2  -6  -5   55.59    7.60
   2  -6  -5   72.49    8.80
  -2   6   4   59.79    7.40
   2   6  -4   29.70    6.00
   2   6  -4   37.80    4.20
  -2   6   4   54.29    5.70
   2   6  -4   38.20    6.50
  -2   6   4   51.29    7.20
   2   6  -4   42.90    6.00
  -2  -6   4   30.80    4.90
  -2  -6   4   40.30    6.40
   2  -6  -4   54.39    6.50
   2  -6  -4   48.40    6.60
   2  -6  -4   42.60    4.50
   2  -6  -4   42.70    4.70
  -2  -6   4   38.40    4.40
  -2  -6   4   43.20    7.30
  -2   6   3 1120.99   33.90
  -2   6   3 1163.28   36.50
  -2   6   3 1083.19   35.30
   2   6  -3 1209.08   35.20
   2   6  -3 1174.78   36.80
   2   6  -3 1182.98   37.40
  -2  -6   3 1188.98   37.30
   2  -6  -3 1149.89   34.10
   2  -6  -3 1093.39   32.30
  -2  -6   3 1146.69   33.00
  -2  -6   3 1228.08   36.80
   2  -6  -3 1090.99   35.30
  -2  -6   3 1198.18   34.80
   2  -6  -3 1108.89   36.20
   2  -6  -3 1095.49   33.90
   2  -6  -3 1113.79   31.30
   2   6  -2  468.45   18.30
  -2   6   2  447.76   15.30
  -2   6   2  441.86   17.10
   2   6  -2  445.36   17.40
   2   6  -2  445.46   15.90
  -2   6   2  461.15   16.40
   2  -6  -2  463.75   13.60
  -2  -6   2  453.25   13.60
   2  -6  -2  455.85   15.40
  -2  -6   2  456.95   18.00
  -2  -6   2  450.65   17.40
  -2  -6   2  455.05   14.60
  -2  -6   2  469.45   15.80
   2  -6  -2  455.65   15.40
   2  -6  -2  469.15   17.30
   2  -6  -2  445.66   16.30
   2   6  -1  388.26   13.00
   2   6  -1  368.16   14.50
   2   6  -1  359.46   10.80
  -2   6   1  328.27   13.00
   2   6  -1  377.76   15.20
  -2   6   1  336.87   12.40
  -2   6   1  312.87   13.60
  -2  -6   1  365.86   12.80
   2  -6  -1  354.96   12.50
   2  -6  -1  334.37   13.50
   2  -6  -1  345.57   11.50
   2  -6  -1  317.17   12.90
  -2  -6   1  360.76   14.40
  -2  -6   1  352.66   12.00
  -2  -6   1  362.76   11.10
  -2  -6   1  367.06   15.00
   2   6   0  455.35   16.90
   2   6   0  461.65   13.90
  -2   6   0  425.46   13.00
   2   6   0  487.35   17.80
  -2   6   0  446.96   15.10
   2   6   0  481.35   15.30
  -2   6   0  441.76   16.20
  -2   6   0  424.36   15.60
  -2  -6   0  466.25   17.00
  -2  -6   0  451.45   15.10
  -2  -6   0  452.65   17.40
   2  -6   0  419.46   15.40
   2  -6   0  438.06   14.90
   2  -6   0  437.56   16.00
   2  -6   0  440.46   14.60
  -2   6  -1  256.07    9.00
   2   6   1  280.17   12.90
  -2   6  -1  237.98   10.70
  -2   6  -1  251.47   11.40
  -2   6  -1  244.88    7.60
  -2   6  -1  254.47   10.00
   2   6   1  250.97    8.60
   2   6   1  252.67   11.80
   2   6   1  266.97    9.50
  -2  -6  -1  259.57   11.90
  -2  -6  -1  263.77   10.40
  -2  -6  -1  254.47   12.50
   2  -6   1  271.47   10.20
   2  -6   1  247.28   10.60
   2  -6   1  255.57   11.20
   2  -6   1  261.67   10.10
  -2   6  -2  135.19    7.10
   2   6   2  142.19    7.10
  -2   6  -2  127.39    6.70
   2   6   2  144.29   10.10
   2   6   2  147.39    9.30
   2   6   2  144.79    5.70
  -2   6  -2  125.69    8.20
  -2   6  -2  123.89    8.60
   2  -6   2  139.09    7.70
   2  -6   2  133.29    8.70
   2  -6   2  132.39    8.20
  -2  -6  -2  135.19    9.00
  -2  -6  -2  146.09   10.40
   2  -6   2  121.99    7.20
  -2   6  -3  633.94   20.50
  -2   6  -3  614.94   20.10
  -2   6  -3  641.24   22.80
  -2   6  -3  630.64   22.40
   2   6   3  616.54   23.60
   2   6   3  598.54   22.50
   2  -6   3  624.24   22.30
  -2  -6  -3  589.44   23.60
  -2  -6  -3  594.84   22.50
   2  -6   3  643.94   22.10
   2  -6   3  597.74   20.70
   2  -6   3  628.84   20.20
  -2  -6  -3  598.34   18.70
   2  -6   3  644.54   18.30
   2   6   4   36.20    6.60
  -2   6  -4   31.50    6.20
   2   6   4   26.90    5.60
  -2   6  -4   32.80    5.80
  -2   6  -4   29.60    5.00
  -2   6  -4   30.00    4.60
  -2  -6  -4   26.90    5.50
   2  -6   4   32.60    6.00
  -2  -6  -4   23.20    6.40
   2  -6   4   20.30    5.20
  -2  -6  -4   27.40    2.90
  -2  -6  -4   32.10    3.50
   2  -6   4   36.60    5.40
   2  -6   4   29.10    3.40
   2   6   5  910.51   32.40
  -2   6  -5  940.01   30.70
  -2   6  -5  935.41   32.90
   2   6   5  891.31   33.20
  -2   6  -5  927.11   29.00
  -2   6  -5  948.11   32.80
   2  -6   5  957.90   32.20
   2  -6   5  890.41   27.80
   2  -6   5  886.01   29.80
  -2  -6  -5  899.11   27.70
  -2  -6  -5  908.01   26.80
   2  -6   5  957.90   32.50
  -2  -6  -5  885.01   33.60
  -2  -6  -5  911.51   32.30
   2   6   6   -3.20    6.80
  -2   6  -6    4.70    5.10
   2   6   6   -1.40    5.70
  -2   6  -6    7.00    4.50
  -2   6  -6    0.20    4.90
  -2   6  -6    4.70    6.50
   2  -6   6    0.70    3.60
  -2  -6  -6    2.30    3.50
   2  -6   6   -1.10    4.50
   2  -6   6   -6.40    5.50
   2  -6   6   -2.70    5.70
  -2  -6  -6   -0.10    6.60
  -2  -6  -6    1.40    6.00
  -2  -6  -6    2.00    2.70
  -2   6  -7   10.00    2.70
  -2   6  -7   15.10    8.30
   2   6   7   11.60    7.10
  -2   6  -7   12.90    5.10
  -2   6  -7    8.20    7.70
   2   6   7   13.50    7.30
  -2   6  -7    9.30    6.90
  -2  -6  -7   11.90    4.70
  -2  -6  -7   10.00    3.50
   2  -6   7   15.00    7.30
   2  -6   7   11.90    6.50
  -2  -6  -7    4.20    8.30
   2  -6   7   14.10    6.10
  -2  -6  -7   21.60    8.40
   2   6   8   74.19   11.30
  -2   6  -8   65.79   10.00
  -2   6  -8  102.39   10.60
   2   6   8   80.59   11.60
  -2   6  -8   67.79    9.90
  -2   6  -8   88.49   12.30
  -2  -6  -8  100.39    7.80
  -2  -6  -8   86.49   12.90
  -2  -6  -8   63.09   11.80
   2  -6   8   98.59   10.50
   2  -6   8   90.39   12.60
  -2  -6  -8   79.79    9.50
  -2   6  -9   -3.70    9.90
  -2   6  -9    8.20    6.00
   2   6   9   13.90    9.00
   2   6   9    2.40    9.40
  -2   6  -9    8.10    9.10
   2  -6   9   -6.10    6.90
  -2  -6  -9    2.20    6.00
  -2  -6  -9   -8.20   10.20
  -2  -6  -9    8.40    9.60
   2  -6   9    8.80    8.30
   2   6  10   14.50   11.30
  -2   6 -10   38.70   11.90
  -2   6 -10   19.20   11.50
  -2   6 -10   42.20   14.70
  -2  -6 -10   25.30   11.20
  -2  -6 -10   38.30   11.30
   2  -6  10   21.50   10.00
  -2  -6 -10   26.20   13.50
   2  -6  10   42.20   12.40
   2  -6  10   59.39   13.10
  -2   6 -11   10.10    9.50
   2   6  11   -3.90   14.60
  -2   6 -11   -1.40   15.70
  -2   6 -11   -4.80   14.20
   2   6  11   -4.10    5.30
   2   6  11  -20.10   13.20
  -2   6 -11   -4.40   13.90
  -2  -6 -11  -16.30   12.70
   2  -6  11   -1.40   10.40
   2  -6  11   24.10   14.00
  -2  -6 -11   20.90   12.50
  -2  -6 -11   15.20    9.20
   2  -6  11    1.50    9.10
   2  -6  11   -3.70   13.30
  -2  -6 -11   12.60   14.10
  -2   7  11    0.00    7.00
   2   7 -11    0.20    4.70
   2   7 -11  -14.70   13.30
  -2   7  11   -7.40   11.80
   2   7 -11   -8.50    9.90
  -2   7  11   27.30   13.30
   2   7 -11    5.40   14.70
   2   7 -11    4.40    6.00
   2  -7 -11   20.20    9.20
   2  -7 -11   13.70   13.90
  -2  -7  11   20.70    9.50
   2  -7 -11   10.60   11.70
  -2  -7  11    5.00   13.10
  -2  -7  11    5.80   11.40
   2  -7 -11    9.40   11.20
  -2   7  10   -5.80    9.80
   2   7 -10   -5.90    5.00
   2   7 -10   18.00   12.40
  -2   7  10    8.90    6.20
   2   7 -10   10.20   11.60
   2   7 -10   -0.40    4.40
   2   7 -10  -10.10   10.60
  -2  -7  10    0.30    7.70
  -2  -7  10   -0.60   10.80
   2  -7 -10   11.10   11.30
  -2  -7  10   25.70   10.80
   2  -7 -10   -0.80    6.90
   2  -7 -10   -5.20   10.70
   2  -7 -10   18.10    9.40
   2   7  -9   -1.00    9.70
   2   7  -9    4.00    4.60
  -2   7   9   -7.70    8.20
   2   7  -9   16.70   10.90
   2   7  -9   10.30    8.00
  -2   7   9   -2.20   10.30
   2   7  -9   -0.60    4.20
  -2  -7   9    3.60    7.50
  -2  -7   9   11.60    9.10
  -2  -7   9   18.30   16.80
   2  -7  -9   11.20    8.80
   2  -7  -9   14.90    9.70
   2  -7  -9    2.60    8.20
  -2   7   8   23.00    8.20
   2   7  -8   12.40    9.60
   2   7  -8   13.20    4.70
  -2   7   8   23.90    9.60
   2   7  -8    4.70    8.30
   2   7  -8    4.80    8.30
   2   7  -8   17.70    4.20
   2  -7  -8   21.40    6.50
   2  -7  -8    3.90    7.70
  -2  -7   8   14.70    8.50
  -2  -7   8   17.50    8.80
   2  -7  -8    8.30    5.80
  -2   7   7  265.47   18.00
   2   7  -7  267.47   12.50
   2   7  -7  263.87   16.90
   2   7  -7  247.38   10.90
   2   7  -7  270.97   19.30
  -2   7   7  254.97   17.00
   2   7  -7  253.07   18.00
  -2  -7   7  259.47   17.90
   2  -7  -7  256.07   18.20
  -2  -7   7  241.68   18.20
   2  -7  -7  256.17   13.20
   2  -7  -7  252.67   13.50
   2   7  -6   10.20    6.20
  -2   7   6   11.20    5.80
   2   7  -6   16.50    3.60
   2   7  -6   22.80    6.70
   2   7  -6   17.00    4.50
  -2   7   6    8.50    5.60
   2   7  -6   14.30    7.80
   2  -7  -6   10.90    4.50
   2  -7  -6    7.80    5.90
   2  -7  -6    7.40    5.80
  -2  -7   6   16.40    6.40
  -2  -7   6    9.20    6.30
   2  -7  -6   14.70    4.70
  -2  -7   6   13.90    6.90
   2   7  -5    1.90    2.70
   2   7  -5   -4.50    5.30
  -2   7   5    2.50    4.80
   2   7  -5   -3.60    5.20
  -2   7   5    4.80    3.60
  -2   7   5   -0.50    5.00
   2   7  -5    0.60    4.40
   2  -7  -5    1.90    3.40
   2  -7  -5    0.60    3.60
  -2  -7   5   -1.90    5.40
  -2  -7   5    4.40    4.50
   2  -7  -5    2.10    5.00
  -2  -7   5    2.20    4.70
   2  -7  -5    4.80    4.70
   2   7  -4   54.99    5.20
   2   7  -4   49.10    7.70
  -2   7   4   63.59    8.80
   2   7  -4   44.80    6.90
   2   7  -4   63.99    8.10
  -2   7   4   54.99    7.70
  -2   7   4   59.79    6.20
  -2  -7   4   54.59    5.20
  -2  -7   4   67.29    9.20
  -2  -7   4   64.99    8.80
   2  -7  -4   73.39    9.50
   2  -7  -4   63.09    8.30
   2  -7  -4   55.99    5.00
   2  -7  -4   55.59    6.30
  -2  -7   4   53.69    6.30
   2   7  -3  389.26   15.20
  -2   7   3  364.66   15.70
  -2   7   3  374.66   13.90
   2   7  -3  399.96   17.20
  -2   7   3  365.26   16.50
   2   7  -3  417.36   18.00
  -2  -7   3  401.46   17.00
   2  -7  -3  376.76   14.10
   2  -7  -3  372.66   16.70
  -2  -7   3  389.86   13.30
  -2  -7   3  394.76   17.40
   2  -7  -3  375.76   14.30
   2  -7  -3  367.76   11.30
   2  -7  -3  369.76   15.80
   2  -7  -3  368.36   11.80
  -2  -7   3  378.26   11.70
  -2  -7   3  430.76   15.10
  -2   7   2  413.86   14.80
  -2   7   2  435.76   17.20
   2   7  -2  409.76   17.80
   2   7  -2  406.66   17.30
   2   7  -2  433.76   15.60
  -2   7   2  417.06   16.10
  -2  -7   2  394.76   16.90
   2  -7  -2  423.36   16.80
  -2  -7   2  411.76   12.60
   2  -7  -2  429.86   16.10
  -2  -7   2  400.46   17.60
   2  -7  -2  419.56   14.90
   2  -7  -2  441.06   13.20
  -2  -7   2  425.56   15.20
  -2  -7   2  414.86   14.10
   2   7  -1  290.47   14.40
   2   7  -1  288.17   12.00
   2   7  -1  296.27    9.70
  -2   7   1  339.87   12.20
   2   7  -1  271.57   13.60
  -2   7   1  339.07   13.20
  -2   7   1  338.17   14.00
   2  -7  -1  324.47   12.10
   2  -7  -1  349.27   13.30
  -2  -7   1  294.67   12.00
   2  -7  -1  326.37   13.50
  -2  -7   1  303.97   11.40
   2  -7  -1  324.87   11.00
  -2  -7   1  281.87   13.60
  -2  -7   1  295.47   14.40
   2   7   0  110.29    9.30
  -2   7   0  105.79    6.70
   2   7   0  109.79    6.90
  -2   7   0  104.59    8.00
  -2   7   0  102.89    4.30
   2   7   0  106.39    5.10
  -2   7   0  103.39    7.50
   2   7   0  104.99    8.50
   2  -7   0  107.39    7.80
  -2  -7   0  110.89    6.80
  -2  -7   0  111.79    8.60
   2  -7   0  107.09    6.60
  -2  -7   0  117.99    9.20
   2  -7   0   97.79    6.20
   2  -7   0  100.69    7.40
   2   7   1   92.99    5.10
   2   7   1   81.79    5.40
  -2   7  -1  107.99    8.10
   2   7   1   95.19    9.10
  -2   7  -1  106.59    5.50
  -2   7  -1  104.79    7.80
  -2   7  -1   94.79    6.40
   2  -7   1  101.79    6.70
  -2  -7  -1   98.69    8.20
  -2  -7  -1   94.09    8.90
   2  -7   1  104.79    7.40
   2  -7   1   93.89    7.90
  -2  -7  -1   83.29    6.60
   2  -7   1   98.39    6.60
  -2   7  -2  275.87   11.00
  -2   7  -2  282.77   11.50
   2   7   2  300.87   14.90
   2   7   2  298.27   11.30
  -2   7  -2  265.87   13.30
   2   7   2  289.67   13.70
   2   7   2  294.47   10.00
  -2   7  -2  291.47   13.10
   2  -7   2  274.07   13.40
  -2  -7  -2  303.97   12.10
  -2  -7  -2  300.57   13.90
   2  -7   2  262.77   12.50
  -2  -7  -2  302.37   15.00
   2  -7   2  295.87   12.10
   2  -7   2  284.57   11.50
   2   7   3    8.20    4.80
  -2   7  -3   12.60    3.60
  -2   7  -3   14.70    3.70
   2   7   3    9.00    2.60
   2   7   3    9.00    4.90
  -2   7  -3   10.50    4.90
  -2   7  -3   15.30    4.80
  -2  -7  -3   15.70    4.80
  -2  -7  -3   14.50    2.80
   2  -7   3   14.30    4.10
   2  -7   3   11.00    3.60
  -2  -7  -3    7.70    4.90
   2  -7   3   12.90    1.80
   2  -7   3   12.00    3.90
   2  -7   3   11.50    4.30
  -2   7  -4   36.30    5.10
   2   7   4   32.70    6.10
  -2   7  -4   26.70    6.10
  -2   7  -4   33.60    6.40
   2   7   4   38.30    6.70
  -2   7  -4   37.20    5.10
   2  -7   4   30.40    3.30
  -2  -7  -4   39.20    4.10
  -2  -7  -4   46.20    7.10
  -2  -7  -4   43.20    7.90
   2  -7   4   30.60    5.90
   2  -7   4   28.90    5.20
   2  -7   4   26.50    5.70
  -2   7  -5   37.60    7.80
  -2   7  -5   29.30    7.10
  -2   7  -5   33.20    5.20
   2   7   5   29.40    8.10
  -2   7  -5   26.30    5.60
   2   7   5   35.50    7.20
  -2  -7  -5   29.90    7.40
  -2  -7  -5   37.90    8.30
   2  -7   5   29.50    5.50
   2  -7   5   37.20    6.70
  -2  -7  -5   37.50    4.40
  -2  -7  -5   31.80    3.40
   2  -7   5   25.40    6.60
   2  -7   5   38.40    4.10
   2   7   6    2.90    6.10
  -2   7  -6   -0.60    5.80
  -2   7  -6   -3.90    4.30
  -2   7  -6    4.20    6.40
   2   7   6   -4.10    5.80
  -2   7  -6   -3.00    5.40
   2  -7   6   -1.20    5.60
  -2  -7  -6    4.00    2.70
  -2  -7  -6   -3.90    5.60
   2  -7   6    5.10    6.60
  -2  -7  -6   -1.80    6.60
   2  -7   6    0.40    5.10
  -2  -7  -6    0.70    3.50
   2  -7   6   -5.50    3.40
   2   7   7   25.10    9.00
  -2   7  -7   22.50    5.90
  -2   7  -7   25.40    3.70
  -2   7  -7   29.30    9.40
  -2   7  -7   23.10    7.00
   2   7   7   24.90    9.10
  -2   7  -7   11.20    8.30
  -2  -7  -7   28.40    5.30
  -2  -7  -7   16.80    3.70
   2  -7   7   16.00    7.60
   2  -7   7   20.60    8.70
  -2  -7  -7   23.70    9.70
   2  -7   7   31.00    8.80
   2  -7   7   31.20    5.40
   2   7   8   -7.20    8.30
  -2   7  -8   -3.60    9.60
  -2   7  -8   -3.30    7.20
  -2   7  -8   -1.30    2.50
  -2   7  -8    1.90    8.10
   2   7   8    8.70    9.60
   2  -7   8   -0.40    6.90
  -2  -7  -8   -3.00    4.90
  -2  -7  -8    6.20    3.90
  -2  -7  -8   13.00    9.30
   2  -7   8    3.50    8.30
   2  -7   8    3.80    5.60
  -2  -7  -8    2.10    8.60
   2   7   9  180.78   20.70
   2   7   9  159.48   22.20
  -2   7  -9  174.68   19.10
  -2   7  -9  171.18   19.90
  -2   7  -9  169.08   13.90
  -2   7  -9  170.18   23.50
  -2  -7  -9  156.88   13.10
   2  -7   9  137.99   15.40
  -2  -7  -9  170.48   20.50
   2  -7   9  126.09   14.60
  -2  -7  -9  165.88   23.40
   2  -7   9  146.09   12.90
   2  -7   9  172.98   19.10
  -2   7 -10  -23.90   11.20
   2   7  10   -2.80   11.20
  -2   7 -10  -15.50   13.00
   2   7  10    1.50   12.90
  -2   7 -10   13.00   11.40
  -2   7 -10   -2.70    8.00
   2  -7  10  -15.50    7.50
   2  -7  10    6.80    9.20
  -2  -7 -10   -0.80    7.40
   2  -7  10  -14.40   11.90
  -2  -7 -10  -18.50   12.40
  -2  -7 -10    3.70   13.20
   2  -7  10    4.40   11.10
   2   8 -11   10.10    5.50
  -2   8  11    8.40   13.20
   2   8 -11  -16.90   12.90
   2   8 -11    8.30   14.70
   2   8 -11   10.40   16.40
   2   8 -11   -4.40    6.70
  -2   8  11   -0.50   13.80
   2  -8 -11   20.10    9.60
   2  -8 -11   28.40   13.00
  -2  -8  11   29.90   13.80
  -2  -8  11   10.20   12.20
   2  -8 -11   16.90   15.30
   2  -8 -11   14.30   14.90
  -2  -8  11   21.10   10.40
   2   8 -10   52.59    7.10
   2   8 -10   54.69    7.40
   2   8 -10   55.89   13.40
  -2   8  10   48.10   13.80
   2   8 -10   41.80   12.60
   2   8 -10   70.19   16.50
  -2   8  10   43.40   14.50
  -2  -8  10   30.00   11.60
   2  -8 -10   30.10   12.00
   2  -8 -10   28.50   12.80
  -2  -8  10   49.50   13.80
   2  -8 -10   57.19   11.60
  -2  -8  10   38.90   10.10
   2  -8 -10   58.99    9.90
   2   8  -9    8.10    5.10
   2   8  -9    6.20    5.20
   2   8  -9   11.60    9.70
  -2   8   9    5.60    8.80
   2   8  -9   12.50   11.20
   2   8  -9   -0.10    9.20
  -2   8   9   11.80   11.90
  -2  -8   9    2.20    7.60
   2  -8  -9    0.10    9.10
   2  -8  -9   -5.50    5.90
   2  -8  -9   -5.00    8.00
  -2  -8   9  -10.70    8.70
  -2  -8   9   17.10   11.00
   2  -8  -9   15.30   11.20
  -2   8   8   47.40   11.30
   2   8  -8   56.09   10.40
  -2   8   8   30.20    9.40
   2   8  -8   38.80    6.20
   2   8  -8   53.79   11.20
   2   8  -8   50.79    6.10
   2   8  -8   35.10   14.80
   2  -8  -8   42.40    7.30
   2  -8  -8   57.59   11.70
   2  -8  -8   52.49    8.30
  -2  -8   8   54.19   10.90
  -2  -8   8   41.30   10.80
   2   8  -7    9.60    9.10
   2   8  -7    9.00    4.20
   2   8  -7   10.30    8.20
   2   8  -7    0.90    4.40
   2   8  -7   10.70    7.60
  -2   8   7    4.30    7.50
   2  -8  -7   11.30    8.70
   2  -8  -7    9.70    5.20
  -2  -8   7    7.40    7.90
   2  -8  -7    8.30    5.10
  -2  -8   7    2.40    7.20
   2   8  -6   -4.40    6.50
   2   8  -6   13.70    6.80
   2   8  -6    5.40    3.40
   2   8  -6   12.00    6.50
  -2   8   6   10.20    7.10
  -2   8   6   22.10    6.90
  -2  -8   6    6.60    6.20
  -2  -8   6   17.90    6.50
   2  -8  -6   18.40    7.20
  -2  -8   6    8.70    6.30
   2  -8  -6   13.30    4.90
   2  -8  -6   14.30    4.70
   2  -8  -6   18.00    8.00
  -2   8   5  306.67   16.60
  -2   8   5  325.17   17.70
   2   8  -5  315.37   18.50
  -2   8   5  318.67   14.00
   2   8  -5  347.17   19.30
   2   8  -5  335.57   16.50
   2   8  -5  327.37   12.80
   2  -8  -5  335.77   14.10
   2  -8  -5  330.77   18.10
  -2  -8   5  363.06   18.30
   2  -8  -5  318.27   16.90
  -2  -8   5  328.77   12.80
  -2  -8   5  341.77   15.70
  -2  -8   5  344.57   19.00
   2  -8  -5  319.57   12.60
   2   8  -4   62.09    8.80
   2   8  -4   76.59   10.80
  -2   8   4   74.69   10.20
  -2   8   4   57.29    6.70
  -2   8   4   67.89    8.70
   2   8  -4   56.69    7.00
   2  -8  -4   71.89    7.30
   2  -8  -4   58.39    7.80
   2  -8  -4   64.59    5.10
  -2  -8   4   71.89    6.20
  -2  -8   4   75.59    9.20
   2  -8  -4   66.39    7.30
  -2  -8   4   57.89    4.00
  -2  -8   4   80.69   10.90
  -2  -8   4   69.99    8.50
   2  -8  -4   72.29    9.80
   2   8  -3    7.90    4.20
  -2   8   3    7.60    4.00
  -2   8   3    3.90    4.50
   2   8  -3    4.10    4.70
  -2   8   3    2.00    3.10
   2   8  -3   -0.30    5.20
  -2  -8   3    2.60    5.20
   2  -8  -3    3.00    1.80
   2  -8  -3    1.60    3.80
   2  -8  -3    2.20    4.50
   2  -8  -3    3.30    1.80
   2  -8  -3    1.20    3.50
  -2  -8   3    6.20    3.20
  -2  -8   3    3.00    1.60
  -2  -8   3    3.60    4.50
  -2  -8   3    4.30    3.70
   2  -8  -3    2.50    1.70
  -2   8   2  160.78   10.00
  -2   8   2  163.98   11.20
   2   8  -2  151.88   11.30
   2   8  -2  149.19   11.80
   2   8  -2  153.18    9.20
  -2   8   2  154.38    8.40
   2  -8  -2  155.48   10.60
   2  -8  -2  151.68    6.70
  -2  -8   2  140.69    8.60
  -2  -8   2  144.99   10.50
   2  -8  -2  148.39    8.50
   2  -8  -2  153.38   10.10
  -2  -8   2  153.38    7.80
  -2  -8   2  163.88   11.90
  -2   8   1   83.29    6.70
  -2   8   1   81.79    7.90
   2   8  -1   84.99    9.70
   2   8  -1   78.59    8.70
   2   8  -1   80.69    7.00
  -2   8   1   82.39    8.70
   2  -8  -1   78.79    8.30
  -2  -8   1   72.29    6.90
   2  -8  -1   84.69    6.80
  -2  -8   1   76.09    6.10
  -2  -8   1   77.19    9.70
  -2  -8   1   67.79    8.40
   2  -8  -1   86.39    8.10
   2  -8  -1   82.69    5.80
  -2   8   0 1372.96   42.50
  -2   8   0 1417.96   43.70
   2   8   0 1428.66   45.20
  -2   8   0 1375.26   38.60
   2   8   0 1388.86   43.70
   2   8   0 1426.86   39.40
   2  -8   0 1395.56   42.50
  -2  -8   0 1338.67   44.30
  -2  -8   0 1449.35   44.00
   2  -8   0 1339.77   42.80
   2  -8   0 1417.46   41.30
  -2  -8   0 1363.16   41.00
  -2  -8   0 1407.06   41.10
   2  -8   0 1401.06   40.80
  -2   8  -1   79.49    6.70
   2   8   1   79.09   10.00
   2   8   1   68.39    5.30
   2   8   1   60.19    8.50
   2   8   1   67.19    5.00
  -2   8  -1   64.49    5.10
  -2   8  -1   76.29    8.00
  -2   8  -1   67.19    8.20
   2  -8   1   69.09    8.20
  -2  -8  -1   71.09    6.60
   2  -8   1   85.59    7.60
   2  -8   1   63.19    6.60
  -2  -8  -1   67.29    9.30
   2  -8   1   73.89    6.80
  -2  -8  -1   62.39    8.40
  -2   8  -2  199.58   10.00
   2   8   2  223.78   14.00
   2   8   2  222.88   12.80
   2   8   2  215.68    8.40
   2   8   2  215.28    9.50
  -2   8  -2  183.68   11.80
  -2   8  -2  199.98    9.20
  -2   8  -2  193.08   12.10
   2  -8   2  186.28   11.90
  -2  -8  -2  205.98   13.60
  -2  -8  -2  229.38   12.70
   2  -8   2  180.28   11.00
   2  -8   2  186.98   10.40
   2  -8   2  206.08   10.00
  -2  -8  -2  222.08   10.60
  -2   8  -3    0.80    4.50
  -2   8  -3    4.90    3.70
   2   8   3    4.40    2.60
   2   8   3    5.70    5.10
   2   8   3    7.60    5.50
  -2   8  -3    2.30    3.60
  -2   8  -3    4.90    4.50
  -2  -8  -3    7.60    5.40
   2  -8   3   -2.90    4.00
   2  -8   3   -1.90    4.00
  -2  -8  -3    0.00    4.80
  -2  -8  -3    2.90    4.10
   2  -8   3    1.60    3.70
   2  -8   3    2.00    4.70
  -2   8  -4    4.50    4.00
  -2   8  -4    0.40    4.30
  -2   8  -4    2.80    5.90
   2   8   4   -0.20    5.60
   2   8   4    5.60    5.60
  -2   8  -4    2.80    5.40
   2  -8   4    1.80    4.20
   2  -8   4    3.90    2.00
  -2  -8  -4    1.80    5.70
   2  -8   4    0.80    4.90
   2  -8   4    3.10    5.00
  -2  -8  -4   -0.50    2.60
  -2  -8  -4    1.50    5.20
  -2   8  -5   -2.40    4.80
  -2   8  -5    6.30    5.70
   2   8   5    0.40    5.00
   2   8   5   12.00    6.20
  -2   8  -5   -1.00    3.80
  -2   8  -5   -1.50    6.10
  -2  -8  -5    0.00    3.30
   2  -8   5   -0.70    2.90
   2  -8   5    3.30    5.50
   2  -8   5    7.50    5.40
  -2  -8  -5    2.10    2.40
  -2  -8  -5    2.60    7.10
   2  -8   5    1.90    4.90
  -2  -8  -5    8.80    6.30
   2   8   6   -2.70    7.20
  -2   8  -6    2.00    5.20
  -2   8  -6   13.70    8.50
   2   8   6   -2.60    7.90
  -2   8  -6    4.60    4.90
  -2   8  -6   -0.10    6.70
   2  -8   6   -3.60    5.60
  -2  -8  -6   -6.20    7.70
   2  -8   6    0.30    3.50
  -2  -8  -6    2.50    2.80
  -2  -8  -6   -1.80    6.60
   2  -8   6    4.40    5.60
   2  -8   6    4.50    7.20
  -2  -8  -6    2.60    3.90
  -2   8  -7   65.89   12.70
  -2   8  -7   52.89   10.90
   2   8   7   50.59   11.10
  -2   8  -7   54.89    7.70
  -2   8  -7   36.10    8.60
   2   8   7   50.49   18.50
  -2  -8  -7   57.29    6.20
   2  -8   7   52.09    6.40
  -2  -8  -7   42.30    9.40
   2  -8   7   48.50   10.20
  -2  -8  -7   54.79    6.50
   2  -8   7   40.60    7.80
   2   8   8   20.10   10.20
  -2   8  -8   51.79   11.10
  -2   8  -8   38.40    7.30
  -2   8  -8   36.80    4.40
  -2   8  -8   27.10    9.60
   2   8   8   10.90    9.60
  -2   8  -8   40.10   10.90
  -2  -8  -8   23.50   11.70
   2  -8   8   26.50    8.70
   2  -8   8   49.30    6.90
  -2  -8  -8   36.70    6.60
  -2  -8  -8   24.90   10.30
   2  -8   8   52.69   11.60
   2  -8   8   43.60   11.40
  -2  -8  -8   34.00    4.80
  -2   8  -9   28.70   10.70
  -2   8  -9   32.00   11.60
   2   8   9   32.20   12.60
   2   8   9   32.10   12.60
  -2   8  -9   45.40   14.10
   2  -8   9   46.60   10.90
  -2  -8  -9   33.40    7.40
  -2  -8  -9   29.50   11.50
   2  -8   9   24.30   11.60
  -2  -8  -9   37.60   15.00
   2  -8   9   34.50    7.60
   2  -8   9   50.39   12.90
  -2   8 -10   82.59   11.20
  -2   8 -10   96.29   18.10
  -2   8 -10   66.49   14.60
   2   8  10   51.79   16.20
   2   8  10   66.29   15.90
   2  -8  10   60.59    9.50
   2  -8  10   58.69   12.40
  -2  -8 -10   81.89   18.00
  -2  -8 -10   64.09    9.80
  -2  -8 -10   81.89   17.10
   2  -8  10   60.89   16.00
   2  -8  10   77.29   15.00
   2   9 -10   17.00   10.70
  -2   9  10   -0.30   12.40
   2   9 -10   13.60   14.60
   2   9 -10    0.90    6.60
   2   9 -10    0.50    5.80
   2   9 -10    7.80   15.80
  -2   9  10   -1.30   13.80
   2  -9 -10   -4.80    8.40
   2  -9 -10    3.20   12.80
  -2  -9  10   15.80    9.30
  -2  -9  10  -23.00   10.50
   2  -9 -10   20.00   11.80
   2  -9 -10   19.20    9.90
  -2  -9  10    4.40   12.40
   2   9  -9   75.49   16.20
   2   9  -9   68.29   13.30
  -2   9   9   77.09   14.40
   2   9  -9   79.39   14.70
   2   9  -9   93.99    8.60
   2   9  -9   78.99    8.20
  -2   9   9   76.99   14.40
   2  -9  -9   87.29   15.20
  -2  -9   9   69.09   13.80
  -2  -9   9   71.29   10.80
   2  -9  -9   76.09   10.90
   2  -9  -9   81.59   13.80
  -2  -9   9   86.49   15.10
   2  -9  -9   75.79    9.90
   2   9  -8    8.60    5.70
   2   9  -8    4.80    4.70
  -2   9   8    8.40    8.70
  -2   9   8    6.60    9.30
   2   9  -8    2.80    8.40
   2   9  -8   13.60    9.80
   2   9  -8   13.80    9.70
  -2  -9   8   26.80   10.50
  -2  -9   8    2.10    8.40
   2  -9  -8   18.60    6.80
   2  -9  -8    1.80    6.20
   2  -9  -8    5.60   10.50
  -2  -9   8   10.40    7.40
  -2   9   7    9.80    7.30
  -2   9   7   -9.10    6.00
   2   9  -7    7.00    5.40
   2   9  -7   -0.10    4.20
   2   9  -7   -9.00    9.50
   2   9  -7    6.10    8.30
   2   9  -7    8.30    8.30
  -2  -9   7    4.00    8.00
  -2  -9   7    8.20    8.30
   2  -9  -7    1.90    7.80
   2  -9  -7    4.60    5.40
   2  -9  -7    2.50    5.50
  -2   9   6   51.69    8.70
   2   9  -6   64.99   10.90
   2   9  -6   71.09    6.40
   2   9  -6   56.99    9.50
   2   9  -6   59.99    8.70
  -2   9   6   50.19    9.70
   2  -9  -6   56.39    6.80
   2  -9  -6   62.49    6.50
   2  -9  -6   50.89   10.20
  -2  -9   6   81.49    9.60
  -2  -9   6  100.59   14.00
  -2  -9   6   75.19   10.80
   2   9  -5   15.70    7.70
   2   9  -5    7.00    7.10
  -2   9   5   11.20    5.90
  -2   9   5   23.80    7.40
  -2   9   5   15.70    4.80
   2   9  -5   10.60    6.00
   2   9  -5   16.20    4.00
  -2  -9   5   16.20    7.70
  -2  -9   5   13.30    2.70
  -2  -9   5   17.20    4.10
   2  -9  -5   10.80    4.40
   2  -9  -5    4.60    6.60
  -2  -9   5   13.00    5.80
  -2  -9   5   13.70    8.00
   2  -9  -5   14.70    5.90
   2  -9  -5   25.10    4.10
  -2   9   4    8.90    5.10
  -2   9   4    1.90    5.90
   2   9  -4    5.40    6.40
  -2   9   4    4.20    3.80
   2   9  -4   -5.90    5.00
   2   9  -4    1.10    6.20
  -2  -9   4   15.80    5.40
  -2  -9   4   -4.50    4.90
   2  -9  -4    4.30    5.10
  -2  -9   4    1.30    1.70
   2  -9  -4    6.00    6.30
  -2  -9   4   -2.80    5.70
  -2  -9   4    4.40    3.40
   2  -9  -4    6.30    2.70
   2  -9  -4   -2.40    4.40
   2  -9  -4    7.10    4.40
   2   9  -3   10.00    6.00
  -2   9   3   18.60    5.90
   2   9  -3   21.50    5.40
   2   9  -3   10.20    6.30
  -2   9   3   17.00    4.40
  -2   9   3   15.10    5.00
  -2  -9   3    7.30    5.80
   2  -9  -3   16.00    5.10
  -2  -9   3   13.60    5.80
   2  -9  -3   12.70    4.40
   2  -9  -3   15.70    2.50
  -2  -9   3   14.80    3.80
   2  -9  -3   24.50    6.20
  -2  -9   3   11.40    4.60
   2   9  -2    0.80    4.80
  -2   9   2    2.80    3.60
   2   9  -2    0.80    5.70
  -2   9   2    0.40    3.80
   2   9  -2    1.10    4.00
  -2   9   2   -0.70    4.50
  -2  -9   2    2.20    3.70
  -2  -9   2    1.50    3.30
  -2  -9   2    4.50    5.00
   2  -9  -2   -3.20    3.80
  -2  -9   2   -0.70    4.30
   2  -9  -2    0.50    2.50
   2  -9  -2   -1.40    4.10
   2  -9  -2   -4.60    4.20
  -2   9   1  172.88   11.60
  -2   9   1  223.88   10.80
  -2   9   1  196.68   12.80
   2   9  -1  232.98   11.10
   2   9  -1  256.47   13.60
   2   9  -1  240.98   14.70
   2  -9  -1  208.98    9.50
  -2  -9   1  250.77   13.50
  -2  -9   1  209.98   10.10
  -2  -9   1  238.48   10.90
   2  -9  -1  204.88   10.70
   2  -9  -1  185.88   12.20
   2  -9  -1  197.38   12.10
  -2  -9   1  237.88   14.50
  -2   9   0   32.10    3.30
  -2   9   0   26.40    6.00
  -2   9   0   24.50    4.60
   2   9   0   34.20    4.20
   2   9   0   30.00    3.20
  -2   9   0   31.70    6.00
   2   9   0   20.00    6.00
   2   9   0   40.20    6.90
   2  -9   0   27.50    5.30
   2  -9   0   28.80    5.80
  -2  -9   0   30.90    6.60
  -2  -9   0   21.40    5.40
   2  -9   0   32.10    4.80
   2  -9   0   31.60    4.70
  -2  -9   0   31.40    4.60
  -2  -9   0   38.80    4.90
  -2   9  -1  200.78   11.90
   2   9   1  169.58   12.10
  -2   9  -1  191.68   10.10
  -2   9  -1  197.48    8.00
   2   9   1  167.88    8.20
   2   9   1  170.68   13.70
   2   9   1  169.58    8.00
  -2  -9  -1  162.48    9.40
   2  -9   1  174.08    9.90
  -2  -9  -1  153.48   12.10
   2  -9   1  200.58   10.30
  -2  -9  -1  171.48   13.20
   2  -9   1  179.78   11.90
   2  -9   1  196.68   11.40
   2   9   2   61.79    5.50
   2   9   2   64.29    6.30
  -2   9  -2   59.69    7.70
  -2   9  -2   62.59    6.40
  -2   9  -2   66.89    9.10
  -2   9  -2   51.39    5.20
   2   9   2   54.19    7.80
   2   9   2   68.29    9.30
   2  -9   2   56.39    6.30
   2  -9   2   71.49    8.80
   2  -9   2   67.29    7.30
  -2  -9  -2   61.19    7.30
   2  -9   2   71.49    9.30
  -2  -9  -2   52.69    7.30
  -2  -9  -2   79.49   11.20
  -2   9  -3  599.44   24.20
   2   9   3  631.94   26.50
  -2   9  -3  613.84   21.00
   2   9   3  591.64   20.80
  -2   9  -3  607.64   21.30
  -2   9  -3  619.44   24.90
   2   9   3  566.04   24.40
   2   9   3  602.24   19.50
  -2  -9  -3  580.04   21.30
   2  -9   3  620.84   23.80
   2  -9   3  611.44   22.10
   2  -9   3  623.14   24.40
  -2  -9  -3  612.24   24.90
  -2  -9  -3  622.94   26.00
   2  -9   3  606.84   21.30
   2   9   4   69.69    9.80
  -2   9  -4   56.49    6.80
  -2   9  -4   59.09    6.60
  -2   9  -4   65.69    9.70
   2   9   4   53.99   10.50
  -2   9  -4   50.79    8.30
   2  -9   4   58.49    7.90
   2  -9   4   51.49    7.80
  -2  -9  -4   48.50    7.80
   2  -9   4   59.09    8.40
  -2  -9  -4   40.50    8.30
   2  -9   4   61.59    6.90
   2   9   5   52.09   10.90
  -2   9  -5   41.80    8.10
   2   9   5   31.00    7.00
  -2   9  -5   48.00    6.70
  -2   9  -5   39.70    9.10
  -2   9  -5   42.30    7.00
   2  -9   5   49.20    9.00
  -2  -9  -5   48.90    5.40
  -2  -9  -5   44.10    8.90
   2  -9   5   37.30    4.50
  -2  -9  -5   51.19    5.00
  -2  -9  -5   42.40   10.80
   2  -9   5   48.40    7.20
  -2   9  -6   16.70    5.40
  -2   9  -6   12.80    8.30
  -2   9  -6   16.20    6.80
   2   9   6   15.70   10.80
  -2   9  -6    4.30    7.20
   2   9   6    6.10    8.70
  -2  -9  -6   11.20    3.20
   2  -9   6    5.60    7.30
   2  -9   6    3.50    3.80
  -2  -9  -6   13.90    8.30
  -2  -9  -6    9.20    4.30
   2  -9   6   10.20    6.20
   2  -9   6    5.00    6.90
  -2  -9  -6    7.00    8.80
   2   9   7  152.78   18.60
  -2   9  -7  128.99   11.60
  -2   9  -7  142.89   16.00
  -2   9  -7  140.09   16.70
  -2   9  -7  145.09   19.80
   2   9   7  150.38   17.90
   2  -9   7  131.99   17.50
   2  -9   7  112.49   11.70
  -2  -9  -7  130.79    9.90
  -2  -9  -7  135.19   15.70
   2  -9   7  111.59   13.80
  -2  -9  -7  126.69    7.60
   2  -9   7  129.09    9.30
  -2  -9  -7  147.19   17.70
  -2   9  -8    2.10   11.90
   2   9   8   -0.90   10.20
  -2   9  -8   16.60    4.70
  -2   9  -8   12.10    6.50
  -2   9  -8    3.70    9.60
  -2   9  -8   20.20    9.80
   2   9   8   15.00   11.00
   2  -9   8   12.30    5.70
  -2  -9  -8   -2.00   10.70
  -2  -9  -8   14.60    4.20
   2  -9   8   25.90   10.50
  -2  -9  -8   20.50   11.70
  -2  -9  -8    5.20    5.50
   2  -9   8    3.80    8.40
   2  -9   8   13.20    8.50
  -2   9  -9   26.20    4.30
  -2   9  -9   39.30    9.00
   2   9   9   34.30   12.40
  -2   9  -9   40.70   25.80
   2   9   9   40.30   12.70
  -2   9  -9   22.40   11.40
  -2   9  -9   22.30   12.60
   2  -9   9   24.70   11.10
   2  -9   9   21.20   11.10
  -2  -9  -9   29.20   13.10
  -2  -9  -9   27.80    7.70
   2  -9   9   21.30   10.40
  -2  -9  -9   24.80   11.60
   2  -9   9   34.60    7.50
   2   9  10  -22.40   13.20
  -2   9 -10   27.50   15.60
   2   9  10   -3.40   13.50
  -2   9 -10  -21.70   13.70
  -2   9 -10   -3.40   12.40
  -2   9 -10   -3.10    9.00
   2  -9  10   11.60    7.70
  -2  -9 -10    3.40   15.30
  -2  -9 -10    5.60   13.50
   2  -9  10   -1.10   12.00
  -2  -9 -10   -3.70    8.40
   2  -9  10  -20.50   10.00
   2  -9  10   26.60   12.60
   2  10 -10   27.90   18.30
   2  10 -10   27.70    8.30
   2  10 -10   23.90   14.30
  -2  10  10   22.40   12.80
   2  10 -10   38.50   13.90
  -2  10  10   13.40   16.00
   2  10 -10   16.50    7.00
   2 -10 -10   24.00   15.40
  -2 -10  10   31.80   11.90
  -2 -10  10    5.90   13.30
   2 -10 -10   28.80    9.60
   2 -10 -10   20.10   11.30
  -2 -10  10   30.80   15.90
   2 -10 -10   13.70   13.90
   2  10  -9    7.40    6.20
   2  10  -9   12.00   12.80
   2  10  -9  -10.60    6.00
  -2  10   9   15.10   12.60
  -2  10   9   -8.90   10.30
   2  10  -9    8.00   11.60
   2  10  -9   -9.70   11.90
   2 -10  -9  -29.30   11.10
   2 -10  -9    1.80   13.00
   2 -10  -9   -2.10    7.70
  -2 -10   9   -0.50    9.10
  -2 -10   9    0.60   11.10
  -2 -10   9   14.30   11.80
   2 -10  -9    6.40    7.40
   2  10  -8   71.99    8.40
   2  10  -8   60.69    7.70
  -2  10   8   36.00   10.30
   2  10  -8   58.09   12.40
  -2  10   8   65.59   14.30
   2  10  -8   49.50   13.70
   2  10  -8   48.10   12.10
  -2 -10   8   61.49   13.60
   2 -10  -8   60.29   12.70
   2 -10  -8   36.00    8.80
   2 -10  -8   36.80   10.50
  -2 -10   8   45.30    9.20
  -2 -10   8   66.29   13.10
   2 -10  -8   50.99    8.70
  -2  10   7   10.30    9.90
   2  10  -7   -3.00    6.90
   2  10  -7   11.80    9.00
   2  10  -7   -4.40    5.00
  -2  10   7    3.10    7.20
  -2 -10   7    5.40    9.10
  -2 -10   7   12.50    8.30
   2 -10  -7   -5.40    8.00
   2 -10  -7    3.80    5.80
   2 -10  -7   12.10    6.20
  -2  10   6   10.30    5.30
   2  10  -6   14.20    8.50
   2  10  -6   10.90    4.50
   2  10  -6   11.00    8.30
  -2  10   6    6.50    6.50
  -2  10   6   -1.60    8.10
   2  10  -6   15.00    8.30
  -2 -10   6    9.50    6.40
   2 -10  -6    1.40    8.20
  -2 -10   6    5.00    8.50
  -2 -10   6    7.50    3.00
   2 -10  -6    1.40    4.10
   2 -10  -6    9.90    5.40
  -2 -10   6   13.50    8.20
  -2  10   5  103.59   12.60
  -2  10   5  115.79    9.70
  -2  10   5  134.59   14.80
   2  10  -5  120.29   15.40
   2  10  -5  117.79   15.30
   2  10  -5  125.79   13.00
   2 -10  -5  134.69   15.20
  -2 -10   5  108.49   14.90
   2 -10  -5  111.29    7.60
   2 -10  -5  103.59   10.00
  -2 -10   5   87.89   11.40
  -2 -10   5  117.49   11.60
   2 -10  -5  127.99   11.40
  -2 -10   5  114.69    9.00
  -2  10   4   28.00    7.10
  -2  10   4   22.90    7.30
   2  10  -4   27.40    9.10
  -2  10   4   31.20    5.40
   2  10  -4   26.70    7.00
   2  10  -4   36.70    9.10
  -2 -10   4   36.40    8.20
   2 -10  -4   31.90    6.90
   2 -10  -4   31.50    3.20
   2 -10  -4   24.50    3.30
   2 -10  -4   31.20    3.30
  -2 -10   4   33.90    7.50
  -2 -10   4   30.20    5.20
   2 -10  -4   31.70    8.20
  -2 -10   4   26.20    6.30
   2 -10  -4   28.40    5.90
   2  10  -3    2.10    5.90
  -2  10   3    4.00    5.00
  -2  10   3   14.80    6.30
   2  10  -3   10.40    5.60
   2  10  -3    3.10    6.80
  -2  10   3   11.50    4.80
  -2 -10   3    3.10    4.70
   2 -10  -3    5.50    2.70
   2 -10  -3    8.00    6.20
  -2 -10   3    6.90    5.50
  -2 -10   3    9.70    4.10
   2 -10  -3   11.50    5.90
   2 -10  -3   11.40    4.90
  -2 -10   3   13.20    6.60
  -2  10   2  356.26   18.50
   2  10  -2  357.26   18.80
   2  10  -2  347.37   15.50
   2  10  -2  352.76   19.50
  -2  10   2  366.96   17.60
  -2  10   2  370.96   15.20
  -2 -10   2  353.36   19.10
  -2 -10   2  369.16   15.40
   2 -10  -2  375.56   13.30
  -2 -10   2  356.86   18.10
  -2 -10   2  367.46   14.50
   2 -10  -2  381.26   15.80
   2 -10  -2  389.16   18.50
   2 -10  -2  356.66   17.30
   2  10  -1    3.60    5.60
   2  10  -1   -3.70    5.00
  -2  10   1    3.80    5.50
   2  10  -1    3.80    4.40
  -2  10   1    1.70    4.50
  -2  10   1   -1.00    4.20
  -2 -10   1   -4.20    5.50
  -2 -10   1   -3.50    3.70
   2 -10  -1   -0.30    4.50
  -2 -10   1   -3.90    3.70
  -2 -10   1    5.80    5.00
   2 -10  -1   -0.10    3.30
   2 -10  -1   -2.80    4.50
   2 -10  -1   -4.00    3.90
   2  10   0  367.46   18.20
   2  10   0  351.36   11.80
  -2  10   0  355.06   15.20
   2  10   0  342.37   13.40
  -2  10   0  342.37   16.70
  -2  10   0  352.76   17.80
   2  10   0  395.16   19.70
  -2 -10   0  367.86   17.90
   2 -10   0  329.07   17.10
   2 -10   0  354.76   16.80
   2 -10   0  353.96   14.70
  -2 -10   0  355.06   18.70
  -2 -10   0  337.17   14.10
   2 -10   0  354.26   14.40
  -2 -10   0  349.57   14.60
   2  10   1   27.90    7.90
  -2  10  -1   30.40    6.80
  -2  10  -1   32.20    3.80
   2  10   1   32.90    4.20
   2  10   1   33.70    7.40
   2  10   1   32.90    4.40
  -2  10  -1   26.50    6.80
  -2 -10  -1   39.70    8.40
  -2 -10  -1   32.60    7.50
   2 -10   1   28.30    5.30
  -2 -10  -1   25.80    5.00
  -2 -10  -1   27.20    5.20
   2 -10   1   29.30    6.20
   2 -10   1   28.00    5.10
   2 -10   1   28.50    6.60
  -2  10  -2   63.09    8.10
  -2  10  -2   79.49    9.60
   2  10   2   87.79    7.10
  -2  10  -2   82.89    7.50
   2  10   2   85.39    9.90
   2  10   2   89.59    6.70
  -2  10  -2   85.29    8.70
   2  10   2   95.89   13.60
   2 -10   2   73.99    8.40
   2 -10   2   85.59    9.40
   2 -10   2   78.59    9.90
   2 -10   2   74.99   10.20
  -2 -10  -2  100.39    8.50
  -2 -10  -2   95.99   11.90
  -2 -10  -2   88.69   11.00
  -2  10  -3    2.50    5.60
  -2  10  -3    4.00    4.40
   2  10   3    5.00    3.90
   2  10   3    5.30    3.20
  -2  10  -3    9.40    6.50
   2  10   3    1.20    7.00
  -2  10  -3    8.50    4.90
   2  10   3    1.40    6.40
   2 -10   3    6.80    5.30
   2 -10   3    3.30    6.10
   2 -10   3    0.00    4.80
   2 -10   3   -0.60    5.40
  -2 -10  -3    8.70    6.60
  -2 -10  -3    2.90    7.00
  -2 -10  -3    4.60    4.80
   2  10   4    1.90    4.60
   2  10   4    2.10    6.60
   2  10   4    6.40    3.70
   2  10   4   -5.60    7.50
  -2  10  -4   11.80    4.90
  -2  10  -4    3.70    5.10
  -2  10  -4    6.90    6.50
  -2  10  -4   -3.30    6.60
   2 -10   4    7.60    6.50
   2 -10   4   -7.50    5.40
   2 -10   4    2.10    5.10
  -2 -10  -4   -4.00    5.10
  -2 -10  -4    6.20    7.80
  -2  10  -5    3.10    7.00
  -2  10  -5    7.90    5.30
   2  10   5   -3.50    8.00
  -2  10  -5    6.50    7.00
  -2  10  -5    8.30    6.20
  -2 -10  -5    2.60    7.60
   2 -10   5   13.00    7.10
  -2 -10  -5   13.50    8.40
  -2 -10  -5    3.10    2.90
   2 -10   5   -3.10    5.90
   2 -10   5    6.30    7.00
  -2  10  -6   34.70    8.20
  -2  10  -6   35.50    6.90
  -2  10  -6   33.40   11.20
   2  10   6   19.40    8.40
  -2  10  -6   20.40    8.70
   2  10   6   15.30    8.50
  -2 -10  -6   40.40    5.60
  -2 -10  -6   34.60   10.40
  -2 -10  -6   32.10    4.10
   2 -10   6   29.10    3.60
   2 -10   6   36.70    8.40
   2 -10   6   25.80    9.80
   2  10   7   35.70   10.40
  -2  10  -7   36.60   12.50
  -2  10  -7   40.30    7.50
  -2  10  -7   47.60   10.00
  -2  10  -7   39.00   10.90
   2  10   7   56.29   12.50
   2 -10   7   51.09   11.10
   2 -10   7   40.40   10.60
  -2 -10  -7   19.20   10.50
   2 -10   7   35.80    8.90
   2 -10   7   57.59    7.00
  -2 -10  -7   46.00    6.70
  -2 -10  -7   44.30    4.50
  -2 -10  -7   45.40   12.10
  -2  10  -8    5.20   11.90
  -2  10  -8   -1.60    9.80
  -2  10  -8    3.10   10.90
   2  10   8   -8.90    9.90
   2  10   8   12.60   11.00
   2 -10   8   -4.90    5.10
   2 -10   8   18.30    8.90
  -2 -10  -8   -9.20   10.30
   2 -10   8   23.00   12.20
  -2 -10  -8    4.00    6.10
   2 -10   8   -8.50    9.40
  -2 -10  -8    4.70    3.60
  -2 -10  -8  -14.30   11.30
  -2  10  -9   12.80    8.70
  -2  10  -9   25.10   16.50
  -2  10  -9    9.80   12.30
   2  10   9   13.20   14.00
  -2  10  -9   12.60    5.20
  -2  10  -9  -21.80   11.50
   2  10   9   24.10   12.30
   2 -10   9   24.90   12.40
  -2 -10  -9    7.80   12.90
   2 -10   9   -6.50   13.00
  -2 -10  -9    5.90    6.80
   2 -10   9   22.00   11.30
  -2 -10  -9  -10.80   13.00
   2 -10   9    6.60    6.20
  -2  11   9   -3.90   14.30
   2  11  -9   19.70   13.20
   2  11  -9   15.20   15.40
   2  11  -9   -0.10    7.60
   2  11  -9   -5.70   12.90
  -2  11   9    2.40   11.60
   2 -11  -9   -0.40    8.80
   2 -11  -9    9.30   13.50
  -2 -11   9   32.40   13.80
   2 -11  -9   -0.60   13.40
  -2 -11   9   13.10   10.50
   2 -11  -9   -4.90    8.00
  -2 -11   9   29.60   14.20
   2  11  -8   24.40    8.00
   2  11  -8   14.00   10.90
   2  11  -8   17.90   12.10
  -2  11   8   20.20   11.20
   2  11  -8   33.10    7.40
   2  11  -8   26.80   13.60
  -2  11   8   52.09   14.60
   2 -11  -8   14.60   11.80
  -2 -11   8   30.90   12.50
  -2 -11   8   23.90    9.60
   2 -11  -8   25.20    7.60
  -2 -11   8    7.90   10.80
   2 -11  -8   24.50    7.40
   2  11  -7   93.39   13.70
  -2  11   7  105.39   13.10
  -2  11   7  138.29   16.90
   2  11  -7  163.68   23.00
   2  11  -7  133.49   19.00
   2 -11  -7  153.68   17.70
   2 -11  -7  113.49   11.10
   2 -11  -7   95.89   17.30
  -2 -11   7  112.99   14.40
  -2 -11   7  137.09   23.80
  -2 -11   7  105.89    6.60
  -2  11   6   -4.60    7.50
   2  11  -6    0.10   10.10
  -2  11   6    7.60    9.10
   2  11  -6    8.10    9.90
   2  11  -6    2.10    8.50
  -2 -11   6   -9.40   13.40
  -2 -11   6    2.10    7.00
   2 -11  -6    6.30    8.30
   2 -11  -6   -3.40    6.40
  -2 -11   6    9.90    8.30
   2 -11  -6   -0.30    5.70
   2 -11  -6   -6.20    4.40
   2  11  -5   -0.80    7.80
  -2  11   5    4.00    4.90
  -2  11   5    2.20    6.60
  -2  11   5    8.60    8.20
   2  11  -5   -2.80    7.20
   2  11  -5   -5.30    8.60
   2 -11  -5    4.80    6.50
  -2 -11   5    1.50    6.20
  -2 -11   5    6.10    9.00
   2 -11  -5    1.60    3.60
   2 -11  -5    3.10    3.50
   2 -11  -5    7.50    8.30
  -2 -11   5    4.40    4.90
  -2  11   4   43.20    6.40
   2  11  -4   44.70   10.50
  -2  11   4   35.70    9.10
   2  11  -4   48.30    8.00
   2 -11  -4   34.00    8.00
  -2 -11   4   34.90    7.20
   2 -11  -4   43.20   10.10
   2 -11  -4   37.80    4.20
  -2 -11   4   48.00    6.30
  -2 -11   4   43.30    9.40
  -2 -11   4   34.40    8.20
   2  11  -3   89.69    9.00
  -2  11   3  129.29   14.30
  -2  11   3   98.69    9.40
   2  11  -3   98.69   12.10
   2  11  -3  114.79   14.80
  -2  11   3  100.99   12.10
   2 -11  -3   86.29    9.90
  -2 -11   3   71.29   10.30
   2 -11  -3   99.39   12.80
   2 -11  -3   98.79    6.40
  -2 -11   3  124.69   14.30
   2 -11  -3  113.09   13.60
  -2 -11   3   92.59    9.90
  -2 -11   3  105.69    9.10
   2  11  -2   60.89    9.30
  -2  11   2  101.19   11.80
   2  11  -2   76.59    7.80
  -2  11   2   84.59    9.40
  -2  11   2  101.39   13.10
   2  11  -2   87.29   12.00
   2 -11  -2   82.39    7.30
  -2 -11   2   88.99   12.10
   2 -11  -2   66.99    7.50
  -2 -11   2   83.09    8.60
   2 -11  -2  109.09   12.60
  -2 -11   2   97.69   11.60
  -2 -11   2   85.59    9.00
   2 -11  -2   99.59   11.70
   2  11  -1   -3.00    5.90
   2  11  -1    4.60    6.20
   2  11  -1    4.30    4.80
  -2  11   1    5.40    5.30
  -2  11   1    5.80    6.10
  -2  11   1   10.30    6.20
   2 -11  -1    1.70    3.70
   2 -11  -1    3.20    6.00
   2 -11  -1    8.00    6.10
  -2 -11   1    8.40    6.90
  -2 -11   1    5.80    4.50
  -2 -11   1    8.40    5.90
  -2 -11   1    1.00    4.40
   2 -11  -1    4.50    4.60
  -2  11   0  110.99   12.70
   2  11   0  113.29   13.50
  -2  11   0  104.49    9.40
   2  11   0   87.29   11.00
   2  11   0   98.59    5.50
   2  11   0   89.69    7.90
  -2  11   0   87.79   10.90
  -2 -11   0   80.09   10.40
   2 -11   0   99.19    9.40
   2 -11   0   88.29   11.70
  -2 -11   0  108.89    9.10
   2 -11   0   81.29    8.70
   2 -11   0  101.39   12.20
  -2 -11   0  100.49    9.20
  -2 -11   0   89.49   12.50
   2  11   1   25.30    6.90
  -2  11  -1   57.39    8.70
   2  11   1   28.40    8.60
   2  11   1   42.50    5.10
  -2  11  -1   42.70    4.50
  -2  11  -1   42.40    8.70
   2  11   1   40.80    4.40
  -2 -11  -1   39.30    8.90
  -2 -11  -1   31.90    5.90
   2 -11   1   54.79    8.80
  -2 -11  -1   36.40    5.70
   2 -11   1   56.69    8.40
  -2 -11  -1   26.40    7.40
   2 -11   1   41.50    6.80
   2 -11   1   43.30    6.30
  -2  11  -2   44.80    8.30
   2  11   2   47.30    5.30
   2  11   2   48.10    9.50
  -2  11  -2   49.80    7.10
  -2  11  -2   45.00    5.60
   2  11   2   38.90    7.80
  -2  11  -2   52.49    9.50
   2  11   2   46.30    5.40
  -2 -11  -2   29.10    8.00
  -2 -11  -2   40.00    6.10
   2 -11   2   45.30    9.60
   2 -11   2   44.10    8.20
   2 -11   2   46.60    7.20
   2 -11   2   30.30    6.00
  -2  11  -3    0.10    5.70
  -2  11  -3   16.20    7.00
   2  11   3    9.50    7.40
  -2  11  -3    7.30    7.80
   2  11   3    9.80    4.20
   2  11   3    5.70    8.50
   2  11   3    5.10    3.90
  -2  11  -3    7.00    5.00
   2 -11   3   12.30    7.70
  -2 -11  -3    9.90    5.40
  -2 -11  -3   13.20    7.10
   2 -11   3   20.20    6.50
   2 -11   3    6.20    6.20
  -2 -11  -3    5.00    6.90
   2 -11   3    2.10    5.10
   2  11   4   -3.30    7.50
   2  11   4    6.20    4.00
   2  11   4   -0.10    5.00
  -2  11  -4   12.10    7.20
  -2  11  -4    4.80    5.90
  -2  11  -4    1.50    5.30
  -2  11  -4    7.90    8.20
   2  11   4    4.50    8.50
  -2 -11  -4    9.40    8.60
  -2 -11  -4    4.50    6.80
   2 -11   4    8.00    5.40
  -2 -11  -4   -0.80    5.30
   2 -11   4   11.50    7.00
   2 -11   4    3.30    7.00
  -2  11  -5   -4.20    8.40
   2  11   5   10.90    6.30
  -2  11  -5   10.60    7.20
  -2  11  -5    1.70    6.80
   2  11   5    9.40    8.70
  -2  11  -5   -1.10    5.00
   2  11   5   12.60   10.20
  -2 -11  -5    9.80    9.80
  -2 -11  -5   16.30    6.90
   2 -11   5    3.60    7.80
   2 -11   5    4.00    7.60
  -2 -11  -5   18.10    9.10
  -2  11  -6   42.60   11.60
   2  11   6   28.60    9.30
   2  11   6   36.70   11.20
  -2  11  -6   56.29   10.30
  -2  11  -6   37.50   12.50
  -2  11  -6   36.00   10.60
  -2 -11  -6   55.39   12.40
  -2 -11  -6   45.90   12.30
   2 -11   6   51.29   11.00
   2 -11   6   23.70    9.80
   2 -11   6   46.40    9.00
  -2 -11  -6   40.20    4.30
   2  11   7  111.79   14.80
   2  11   7  104.19   17.80
  -2  11  -7  117.99   13.80
  -2  11  -7  119.69   17.70
  -2  11  -7  146.09   19.20
  -2 -11  -7  101.79   14.60
   2 -11   7  145.89   20.10
  -2 -11  -7  111.29   11.20
   2 -11   7  138.09   19.00
   2 -11   7  121.99    6.60
  -2 -11  -7  124.89   18.20
  -2 -11  -7  114.69    7.00
   2 -11   7   91.09   11.70
  -2  11  -8    8.30   14.30
  -2  11  -8   18.20    8.60
   2  11   8  -14.20   11.20
   2  11   8   23.30   15.30
  -2  11  -8   -2.40   10.30
  -2  11  -8    1.50   11.00
   2 -11   8    4.60   11.40
  -2 -11  -8    0.00    6.60
  -2 -11  -8  -10.80   12.60
   2 -11   8    3.90   10.00
  -2 -11  -8    7.40   12.00
   2 -11   8    9.70   11.70
   2 -11   8    2.70    3.80
  -2  11  -9   13.10   12.60
  -2  11  -9   44.70   10.70
   2  11   9   42.80   17.10
   2  11   9   64.79   15.30
  -2 -11  -9   57.49   18.30
   2 -11   9   28.90   15.50
  -2  12   9   12.10   13.30
   2  12  -9  -24.40   16.40
  -2  12   9   24.60   15.30
   2  12  -9   41.80   14.90
   2  12  -9   11.20   15.80
  -2 -12   9   23.20   14.70
   2 -12  -9  -19.30   14.20
   2 -12  -9   -2.90    9.20
  -2 -12   9   -7.80   14.40
  -2 -12   9    4.90   10.60
   2 -12  -9   -2.70   13.60
  -2 -12   9   -0.80    3.80
   2 -12  -9   30.00    9.30
   2 -12  -9  -15.60    9.40
   2  12  -8   -2.10   12.10
   2  12  -8  -20.80   14.30
  -2  12   8   15.20   12.10
  -2  12   8    1.90    9.80
   2  12  -8  -19.60   12.40
  -2 -12   8   12.30   12.70
   2 -12  -8    8.60    9.90
  -2 -12   8   -6.30   10.30
   2 -12  -8   16.60    7.80
   2 -12  -8  -13.60   11.10
  -2 -12   8    5.50   11.80
   2 -12  -8    1.10    7.50
   2 -12  -8    2.70   13.90
  -2  12   7   44.60   10.60
   2  12  -7   21.60   12.30
   2  12  -7   -0.70   12.10
   2  12  -7   49.70   13.50
  -2  12   7   38.60   12.00
   2 -12  -7   28.70    9.00
   2 -12  -7   28.20    8.10
  -2 -12   7   24.50   10.70
   2 -12  -7   46.70   13.40
   2 -12  -7   36.20    6.70
   2 -12  -7   51.69   13.60
  -2 -12   7   14.40   13.00
   2  12  -6    8.70   11.40
  -2  12   6    5.40   10.20
  -2  12   6    1.70    6.00
   2  12  -6   10.60   10.10
  -2  12   6    2.00    8.60
   2  12  -6    8.40    9.60
   2 -12  -6    2.20    7.70
  -2 -12   6   27.70   12.00
  -2 -12   6    0.00    8.80
   2 -12  -6    2.60    9.40
  -2 -12   6    0.50    5.60
   2 -12  -6    8.30    4.60
   2 -12  -6    3.50    4.60
   2 -12  -6    8.80    9.50
   2  12  -5   25.30   10.40
  -2  12   5   22.70    9.20
  -2  12   5   28.10    6.70
   2  12  -5   27.70   12.20
  -2  12   5   34.30   11.30
   2  12  -5   40.60    9.50
   2 -12  -5   28.10    3.70
   2 -12  -5   17.30    7.50
  -2 -12   5   35.30    6.80
   2 -12  -5   35.50   10.60
   2 -12  -5   25.40    4.10
  -2 -12   5   38.90    8.10
  -2 -12   5   29.10   11.20
  -2  12   4   45.20   10.60
   2  12  -4   49.90   10.10
   2  12  -4   61.69    9.10
   2  12  -4   46.80   10.70
  -2  12   4   44.20    9.10
  -2  12   4   56.09    7.40
   2 -12  -4   56.39   10.10
  -2 -12   4   57.49    7.20
  -2 -12   4   48.70   10.70
   2 -12  -4   55.19    5.10
   2 -12  -4   39.30    7.40
  -2 -12   4   63.69    8.30
   2  12  -3  124.09   17.30
  -2  12   3  139.49   14.90
   2  12  -3  137.59   12.60
  -2  12   3  155.78   17.10
  -2  12   3  149.59   11.60
   2  12  -3  150.98   16.90
  -2 -12   3  131.19   10.90
   2 -12  -3  132.89    8.10
   2 -12  -3  103.59   13.30
  -2 -12   3  156.88   11.90
  -2 -12   3  163.98   16.50
   2 -12  -3  139.29   12.80
   2 -12  -3  153.58   16.00
  -2  12   2    5.80    8.10
   2  12  -2    0.80    9.50
   2  12  -2    1.20    5.80
  -2  12   2    8.60    5.60
   2  12  -2   11.00    8.40
  -2  12   2    5.20   10.70
  -2 -12   2   -2.40    7.70
   2 -12  -2    4.30    5.90
   2 -12  -2   10.60    4.20
  -2 -12   2    7.50   11.20
  -2 -12   2    7.00    5.20
   2 -12  -2    3.90    6.80
  -2 -12   2   12.60    5.30
   2 -12  -2   11.00    6.70
  -2  12   1    4.40    7.00
  -2  12   1    3.20    5.20
  -2  12   1    2.60    6.90
   2  12  -1   -5.20    7.10
  -2  12   1    0.70    2.20
   2 -12  -1    2.10    6.70
   2 -12  -1   -1.40    4.20
   2 -12  -1   14.50    7.00
  -2 -12   1    1.80    4.90
  -2 -12   1   -1.70    4.80
  -2 -12   1    1.50    7.30
  -2 -12   1    7.00    7.80
   2  12   0  142.69   16.20
   2  12   0  136.99   19.00
  -2  12   0  126.49   13.60
   2  12   0  132.29    6.40
  -2  12   0  134.39   11.70
   2  12   0  135.69    9.60
  -2  12   0  184.88   15.70
   2 -12   0  136.19   13.10
  -2 -12   0  137.39   15.40
  -2 -12   0  161.98   11.20
  -2 -12   0  144.59   15.60
  -2 -12   0  132.79   10.20
   2 -12   0  125.59   10.40
   2 -12   0  144.39   14.70
   2 -12   0  123.79   14.00
   2  12   1   23.40    3.90
  -2  12  -1   19.40    4.10
   2  12   1   33.00    9.70
   2  12   1   23.50    4.90
  -2  12  -1   28.80    9.30
   2 -12   1   18.00    5.70
   2 -12   1    6.40    7.00
  -2 -12  -1   33.10    8.40
   2 -12   1   21.40    7.70
  -2 -12  -1   16.00    7.30
  -2 -12  -1   27.70    5.60
   2 -12   1   20.10    6.90
  -2 -12  -1   22.00    6.30
   2  12   2  135.79    9.10
  -2  12  -2  138.89    9.50
  -2  12  -2  157.08   17.00
   2  12   2  145.19    9.50
   2  12   2  168.78   16.00
  -2  12  -2  136.99   14.60
   2  12   2  136.79   17.80
   2 -12   2  103.59   13.60
  -2 -12  -2  122.49   10.90
   2 -12   2  128.49   13.80
   2 -12   2  120.89   12.00
  -2 -12  -2  155.18   15.70
  -2 -12  -2  134.89   12.20
  -2 -12  -2  142.59   15.80
  -2  12  -3   19.20    8.20
   2  12   3   33.90    5.90
  -2  12  -3   27.10    6.50
   2  12   3   34.90   11.40
   2  12   3   19.80    8.30
  -2  12  -3   23.60    9.50
  -2  12  -3   23.00    6.60
   2  12   3   29.50    5.30
  -2 -12  -3   18.10    8.20
   2 -12   3   14.60    7.10
   2 -12   3   33.00    9.10
  -2 -12  -3   23.30    9.80
   2 -12   3   22.80    7.70
  -2 -12  -3   26.10    6.70
  -2  12  -4   60.79   10.00
   2  12   4   98.89    9.00
   2  12   4   64.59   10.60
   2  12   4   81.59   10.30
  -2  12  -4  105.09   13.70
  -2  12  -4   89.79   12.50
  -2  12  -4   80.49    9.10
   2  12   4   78.99   13.60
   2 -12   4   76.59   10.20
   2 -12   4   93.79    9.60
   2 -12   4   79.39   11.70
  -2 -12  -4   80.39   12.60
  -2 -12  -4   68.79   11.80
  -2 -12  -4   96.09   11.80
  -2  12  -5   93.89   11.40
   2  12   5  155.18   21.20
  -2  12  -5  128.19   16.70
   2  12   5  133.89   12.40
  -2  12  -5  116.89   14.40
   2  12   5  148.69   18.70
  -2 -12  -5  143.49   13.50
  -2 -12  -5  141.39   19.30
   2 -12   5  122.79   17.40
  -2 -12  -5  102.29   14.30
   2 -12   5  118.09   12.20
   2 -12   5  125.49   16.60
  -2  12  -6   14.40    9.20
   2  12   6    8.50    7.70
   2  12   6   28.20   12.50
   2  12   6    5.20    9.50
  -2  12  -6   -0.60   11.60
  -2  12  -6   18.00    9.40
  -2  12  -6  -11.00    6.80
  -2 -12  -6   26.90   12.50
   2 -12   6   23.90    9.10
   2 -12   6    1.10    9.80
  -2 -12  -6   15.20    3.90
  -2 -12  -6   15.10    8.00
   2 -12   6    2.30   10.40
  -2 -12  -6   15.80   11.40
   2  12   7   24.10   12.80
  -2  12  -7   28.30    8.50
  -2  12  -7   -1.30   10.60
   2  12   7    1.70    8.60
  -2  12  -7   13.80   12.70
   2  12   7   -3.60   13.20
  -2  12  -7   -4.50   10.50
  -2 -12  -7   24.40   14.00
   2 -12   7   -2.40   10.20
   2 -12   7   11.70   11.50
   2 -12   7   20.30   10.50
  -2 -12  -7   25.70   13.70
   2  12   8   13.50   17.30
   2  12   8   18.80   10.00
  -2  12  -8   16.50   12.10
  -2  12  -8   23.00   13.10
   2  12   8    5.70   13.90
  -2  12  -8   12.80   15.60
  -2  12  -8   12.40   10.60
  -2 -12  -8   32.50   15.10
  -2 -12  -8   29.40   14.60
   2 -12   8    3.20   13.90
   2 -12   8   14.30   13.60
  -2 -12  -8   32.20    8.20
   2 -12   8   27.70   12.50
   2  13  -8    9.00    8.60
   2  13  -8   16.30   14.70
   2  13  -8   -0.50   15.90
   2  13  -8   30.60   14.50
  -2  13   8   41.00   13.50
  -2  13   8   34.60   15.50
   2 -13  -8   -3.90    6.50
   2 -13  -8  -11.60   13.80
  -2 -13   8   -6.50   14.40
  -2 -13   8   31.90   12.20
   2 -13  -8   28.50   11.40
   2 -13  -8   -3.50    6.80
   2 -13  -8   32.40   15.00
  -2 -13   8  -15.80   14.10
   2  13  -7   -2.50   12.40
  -2  13   7    7.60   13.80
   2  13  -7   12.20   10.70
  -2  13   7   -1.30    9.80
   2  13  -7   28.70   15.70
   2 -13  -7   10.20   12.70
  -2 -13   7   -1.50   10.50
  -2 -13   7   18.80   11.60
   2 -13  -7   15.00   12.00
   2 -13  -7   -1.50   10.10
   2 -13  -7    5.90    5.30
   2 -13  -7    4.00    5.00
  -2 -13   7   10.80   12.50
  -2  13   6   35.80   10.60
   2  13  -6   50.69   12.80
   2  13  -6   67.59   15.50
   2  13  -6   48.00   12.00
   2 -13  -6   44.90    9.80
  -2 -13   6   57.99   14.10
   2 -13  -6   41.00    5.00
   2 -13  -6   45.50   12.60
  -2 -13   6   47.90   12.30
   2 -13  -6   52.49   12.20
   2 -13  -6   40.50    5.40
   2  13  -5   42.10   12.80
  -2  13   5   12.40    9.10
  -2  13   5   26.30   12.50
   2  13  -5   26.90    9.70
   2  13  -5   10.10   10.00
  -2  13   5   17.00    6.60
   2 -13  -5   15.80    8.00
   2 -13  -5   13.70   10.70
  -2 -13   5    9.80   19.60
  -2 -13   5   18.20    9.00
  -2 -13   5    9.40    6.80
   2 -13  -5   19.30   10.50
  -2 -13   5   23.00   10.00
   2  13  -4  104.79   17.30
  -2  13   4   58.89    7.90
   2  13  -4   73.19   10.40
  -2  13   4   75.69   10.90
  -2  13   4   86.69   13.40
   2  13  -4   62.29   12.20
   2 -13  -4   78.49    6.20
   2 -13  -4   84.29   12.40
  -2 -13   4   71.19    9.70
  -2 -13   4   39.90   11.40
  -2 -13   4   67.09   12.50
   2 -13  -4   66.89   12.20
   2 -13  -4   87.49   10.30
  -2 -13   4   74.29    8.90
  -2  13   3    3.60    6.10
  -2  13   3   10.50    8.00
   2  13  -3   13.10    7.20
   2  13  -3   -6.20    9.10
  -2  13   3   19.30    9.80
   2  13  -3   -2.20    9.40
  -2 -13   3   -0.20    6.30
  -2 -13   3    1.40    8.70
   2 -13  -3    7.00    7.80
   2 -13  -3   10.20    8.20
   2 -13  -3   -1.00    4.10
   2 -13  -3    7.70    6.90
  -2 -13   3   -5.00    5.70
  -2  13   2   65.29   12.20
   2  13  -2   61.19   10.30
  -2  13   2   55.09   10.50
  -2  13   2   61.99    8.00
   2  13  -2   46.80    8.30
   2  13  -2   73.09   13.20
   2 -13  -2   66.29    9.50
  -2 -13   2   53.29    7.40
   2 -13  -2   62.69    6.70
   2 -13  -2   59.99   10.30
  -2 -13   2   57.99    8.30
  -2 -13   2   65.29   11.30
   2  13  -1   10.30    5.50
  -2  13   1   14.50    2.30
   2  13  -1   10.20    8.70
  -2  13   1   20.00    7.60
  -2  13   1   14.80    9.60
  -2  13   1    9.10    6.10
   2  13  -1    7.60    8.40
   2 -13  -1   11.50    5.30
  -2 -13   1   17.80    6.00
   2 -13  -1   13.70    6.40
  -2 -13   1   22.40    9.20
   2 -13  -1   12.80    8.60
  -2  13   0   12.70    6.50
   2  13   0   16.20    9.00
   2  13   0   12.30    9.30
   2  13   0    8.00    5.20
  -2  13   0   -2.60    8.60
  -2  13   0   15.10    8.00
  -2 -13   0    9.90    5.50
  -2 -13   0    7.10    6.40
   2 -13   0    6.90    6.60
   2 -13   0   12.10    6.00
  -2 -13   0   -5.60   10.20
  -2 -13   0   15.20    9.20
   2 -13   0    6.40    8.50
  -2  13  -1   -3.50    8.20
   2  13   1    6.40    7.00
  -2  13  -1   13.90    6.60
  -2  13  -1    5.20    7.60
   2  13   1    7.20    3.50
   2  13   1   -5.20    8.50
   2  13   1    7.80    5.30
   2 -13   1    6.80    6.80
   2 -13   1    3.10    7.90
  -2 -13  -1    6.80    6.50
  -2 -13  -1    1.30    8.40
   2 -13   1    2.00    6.30
  -2 -13  -1   15.60    9.60
  -2 -13  -1   -2.00    5.40
   2  13   2  -11.00    7.10
  -2  13  -2  -14.30    8.30
   2  13   2   -2.80    9.90
   2  13   2    3.90    4.90
   2  13   2    2.30    4.20
  -2  13  -2   -7.20    4.70
  -2  13  -2    5.90    7.80
  -2 -13  -2    2.80    8.10
  -2 -13  -2   -0.70    9.00
  -2 -13  -2   -3.40    6.50
   2 -13   2    0.00    6.00
  -2 -13  -2    4.80    5.70
   2 -13   2   -7.90    6.30
  -2  13  -3   -8.00    9.50
  -2  13  -3   12.80    6.30
   2  13   3   13.70   10.00
   2  13   3    3.70    5.00
   2  13   3    3.20    5.30
   2  13   3    6.50   10.20
  -2  13  -3    0.60    8.40
  -2 -13  -3    3.60    8.80
   2 -13   3   -0.80    6.40
   2 -13   3    3.80    8.40
  -2 -13  -3    1.60    6.00
  -2 -13  -3    1.10    6.80
   2 -13   3    6.30    6.60
   2 -13   3   -0.30    8.00
  -2  13  -4   58.59   13.00
   2  13   4   49.30   13.70
  -2  13  -4   43.80    8.60
   2  13   4   50.69    7.00
  -2  13  -4   35.40    8.40
   2  13   4   46.30    7.40
   2  13   4   26.50    9.10
  -2  13  -4   32.90   11.00
  -2 -13  -4   49.70   12.00
  -2 -13  -4   48.50    8.10
   2 -13   4   37.80    9.70
   2 -13   4   33.90   10.50
   2 -13   4   26.50    8.50
   2 -13   4   55.09    9.20
  -2 -13  -4   49.50   11.90
  -2  13  -5   31.00   10.90
   2  13   5    7.50   10.90
  -2  13  -5   20.90    9.10
   2  13   5   21.50   12.50
  -2  13  -5    7.80    7.90
  -2  13  -5    9.50   12.20
   2  13   5   12.90    6.80
   2 -13   5   14.40    9.90
  -2 -13  -5   30.40   12.20
   2 -13   5   26.30   10.00
  -2 -13  -5   20.50    8.50
  -2 -13  -5   42.00   11.80
   2 -13   5   -1.10    8.70
   2  13   6   12.70   13.40
  -2  13  -6    5.40   13.50
  -2  13  -6    1.80    8.50
  -2  13  -6    8.50   10.00
   2  13   6   15.00   12.60
   2  13   6    0.80    7.70
  -2 -13  -6   11.40    8.60
   2 -13   6   -8.30    9.80
   2 -13   6    7.60    9.20
  -2 -13  -6    0.30   12.00
  -2 -13  -6    5.20   12.30
  -2 -13  -6    0.60    3.60
   2 -13   6    5.40   10.70
  -2  13  -7   40.20   13.80
  -2  13  -7   24.30   13.30
  -2  13  -7   37.30   10.20
   2  13   7   25.70   13.70
   2  13   7   30.00    9.80
   2  13   7   55.49   16.80
  -2 -13  -7   44.30   15.00
   2 -13   7   -3.80   12.30
   2 -13   7   23.20   13.70
  -2 -13  -7   41.40   11.50
  -2 -13  -7   46.50   14.50
   2 -13   7   28.90   12.00
  -2  14   7   26.60   17.60
  -2  14   7   34.30   13.30
   2  14  -7   27.20   14.30
   2  14  -7   28.40   17.60
   2  14  -7   33.10   13.40
  -2 -14   7   21.50   10.80
   2 -14  -7   29.80   15.10
   2 -14  -7    0.00   10.50
   2 -14  -7   -0.60   13.80
  -2 -14   7   -5.60   12.20
  -2 -14   7   -0.60   12.30
   2  14  -6    9.10   15.10
   2  14  -6   25.10   13.30
  -2  14   6    9.20   13.80
   2  14  -6   21.80   11.60
  -2  14   6   32.50    9.20
  -2  14   6   11.70   11.70
  -2 -14   6   22.70   11.60
  -2 -14   6   26.00    7.80
   2 -14  -6   40.30   13.10
   2 -14  -6   13.30   10.30
  -2 -14   6   10.70   12.20
   2  14  -5  173.48   23.20
   2  14  -5  198.98   26.30
  -2  14   5  121.89   14.80
  -2 -14   5  118.19   15.70
  -2 -14   5  196.48   25.40
   2 -14  -5  173.58   22.70
  -2 -14   5  174.18   14.70
   2 -14  -5  157.18   22.20
   2 -14  -5  194.18   17.10
   2  14  -4  -13.20   11.00
   2  14  -4   -9.60   12.20
  -2  14   4  -13.00   10.30
   2  14  -4   -6.10    8.40
  -2  14   4   -4.00    9.10
   2 -14  -4   -2.20    3.60
  -2 -14   4    0.40    7.40
  -2 -14   4   -2.90    9.90
   2 -14  -4   12.00    9.20
   2 -14  -4   -0.20    9.50
  -2 -14   4   -8.20   10.70
  -2 -14   4    1.90    6.30
   2 -14  -4   16.90   10.80
  -2  14   3   21.30   10.10
   2  14  -3   41.80   13.20
   2  14  -3   24.70    9.00
  -2  14   3   53.99   13.40
   2  14  -3   15.40   10.70
  -2 -14   3   20.00    7.50
  -2 -14   3   28.50   11.10
   2 -14  -3    9.20    8.90
  -2 -14   3   19.30    7.30
   2 -14  -3   25.50   10.20
   2 -14  -3   19.50    5.30
   2 -14  -3   40.40    9.20
  -2 -14   3   36.30   20.20
   2  14  -2   75.49   14.60
  -2  14   2   52.39   10.50
   2  14  -2   44.40   10.70
   2  14  -2   56.49    8.80
  -2  14   2   49.30    6.10
  -2  14   2   41.50   10.60
  -2  14   2   66.09   13.70
  -2 -14   2   53.29    7.70
  -2 -14   2   29.00   10.30
   2 -14  -2   63.59   12.50
  -2 -14   2   79.39   13.00
   2 -14  -2   45.10    6.60
   2 -14  -2   49.90    8.90
  -2 -14   2   45.40    8.30
   2 -14  -2   56.79   11.60
   2  14  -1    8.30   10.60
   2  14  -1   -2.30    5.40
  -2  14   1    4.60   10.60
   2  14  -1   10.50   10.20
  -2  14   1   -5.70    7.60
   2 -14  -1   11.10    6.10
   2 -14  -1    9.00    8.40
  -2 -14   1  -16.70    9.30
  -2 -14   1   11.50    6.00
   2 -14  -1    5.70    7.50
  -2 -14   1    1.60    9.20
  -2 -14   1   17.80    7.30
   2 -14  -1   10.00    9.60
   2  14   0    8.40    6.20
  -2  14   0    4.80    8.10
  -2  14   0    7.30   10.30
   2  14   0    6.60   10.90
   2  14   0   -0.80    7.70
  -2 -14   0    3.20    5.90
  -2 -14   0    5.90    9.10
  -2 -14   0   -2.60    9.90
   2 -14   0    8.60    9.50
   2 -14   0   -7.60    8.80
   2 -14   0    8.30    7.40
   2 -14   0    9.90    6.10
  -2 -14   0   -5.40    7.10
  -2  14  -1   -4.40    9.50
  -2  14  -1   22.10    8.90
   2  14   1    6.50   12.20
   2  14   1    2.90    3.40
   2  14   1   -6.30    5.30
   2  14   1   -6.40    7.90
   2 -14   1   11.80    8.90
   2 -14   1   -5.10    6.00
  -2 -14  -1   -0.70    7.00
   2 -14   1    5.70    7.40
  -2 -14  -1    0.10    9.20
   2 -14   1    0.40    9.00
  -2 -14  -1   -6.00    6.00
  -2  14  -2    1.50    9.20
   2  14   2   -6.10    8.70
   2  14   2    5.70    5.70
   2  14   2    6.90   13.00
   2  14   2    6.50    4.90
  -2  14  -2    7.60    5.40
  -2  14  -2    9.50   10.70
   2 -14   2    7.60    9.80
   2 -14   2  -12.40    8.40
  -2 -14  -2   11.90    7.80
   2 -14   2    2.40    7.20
  -2 -14  -2   13.40    9.90
  -2 -14  -2    6.70    6.40
   2 -14   2   10.80    7.60
  -2 -14  -2   -4.70   10.40
   2  14   3   26.20   12.50
   2  14   3   29.40    6.30
   2  14   3   31.80    6.60
  -2  14  -3   50.29   11.30
  -2  14  -3   46.60   13.40
  -2  14  -3   35.00    7.50
   2  14   3   31.40   10.20
  -2 -14  -3   30.90   11.00
  -2 -14  -3   36.90   12.70
   2 -14   3   36.10   10.60
  -2 -14  -3   23.80    9.20
   2 -14   3   42.60   11.70
  -2 -14  -3   31.40    7.20
   2 -14   3   35.60    8.80
   2 -14   3   42.50    9.60
   2  14   4    6.50   10.30
  -2  14  -4  -20.90   11.20
   2  14   4    3.40    6.10
   2  14   4    6.80    6.30
  -2  14  -4  -11.60    9.60
  -2  14  -4   -1.30    8.20
   2  14   4   -3.20   11.40
  -2 -14  -4   -5.60    9.50
  -2 -14  -4   -5.10    6.80
   2 -14   4    1.40    9.70
   2 -14   4   -7.80    7.90
   2 -14   4   -3.00    7.80
  -2 -14  -4   -6.00   10.80
   2 -14   4   -1.90   11.10
  -2 -14  -4    9.60    8.80
   2  14   5   93.49   18.50
  -2  14  -5   82.59   16.00
   2  14   5   81.69   11.20
  -2  14  -5   89.09   15.40
  -2  14  -5   87.59   12.20
  -2  14  -5   59.99   10.20
   2  14   5   37.30   12.80
   2 -14   5   65.19   13.20
   2 -14   5   77.39   12.10
  -2 -14  -5   82.59   14.70
   2 -14   5   93.39   15.00
  -2 -14  -5  107.09   16.20
  -2 -14  -5   70.89   10.30
  -2  14  -6   14.80    9.40
   2  14   6  -31.50   12.80
  -2  14  -6   -7.70   11.50
  -2  14  -6   -2.60   12.00
   2  14   6    2.60    7.90
  -2  14  -6   15.70   14.50
   2  14   6   18.30   15.00
  -2 -14  -6    3.20   13.80
   2 -14   6   -1.30   11.90
   2 -14   6    4.70   10.90
  -2 -14  -6   -1.40    9.70
  -2 -14  -6   14.60   14.00
  -2 -14  -6   -6.50    3.60
   2 -14   6  -26.50   11.20
  -2  15   5   -7.40   11.40
  -2  15   5   12.80   15.30
   2  15  -5  -10.30   12.60
   2  15  -5   -6.70   10.60
  -2  15   5    3.60    7.90
  -2 -15   5  -13.70   13.90
  -2 -15   5   -1.10    7.80
   2 -15  -5   17.80   11.30
   2 -15  -5    2.80   12.20
  -2 -15   5    8.90   13.10
   2  15  -4   -6.10   10.00
  -2  15   4   18.90    8.20
   2  15  -4   24.40   16.10
   2  15  -4  -13.60   11.70
  -2  15   4   -2.00   10.30
   2 -15  -4    3.30    3.70
   2 -15  -4   32.80   12.20
  -2 -15   4    2.10    7.40
  -2 -15   4    8.80   13.60
   2 -15  -4    8.90   12.80
   2 -15  -4   18.70   10.10
  -2 -15   4   -6.90   10.60
  -2 -15   4   -4.60    8.00
   2  15  -3  -20.00   13.30
  -2  15   3   -5.70   10.30
  -2  15   3    4.00    4.80
  -2  15   3    1.70    7.60
   2  15  -3   -4.00    9.30
   2  15  -3  -15.80   10.70
   2 -15  -3    3.80   10.20
   2 -15  -3   -2.30   10.60
  -2 -15   3   -8.50   10.80
  -2 -15   3    3.50    7.80
  -2 -15   3    3.10    7.90
   2 -15  -3   -5.30    5.30
   2 -15  -3    6.70    9.70
  -2 -15   3   20.30   11.90
   2  15  -2   21.70    8.50
   2  15  -2   -1.90    9.90
  -2  15   2   29.70   12.90
  -2  15   2   10.50    8.50
  -2  15   2   25.80    9.40
   2  15  -2    6.30   12.50
  -2  15   2    9.30    3.40
  -2 -15   2   -0.90   10.80
  -2 -15   2   16.60    8.10
   2 -15  -2    6.70    6.40
   2 -15  -2   26.20   11.50
  -2 -15   2   10.40    7.40
  -2 -15   2   17.30   11.40
   2 -15  -2   28.40   11.00
   2 -15  -2   22.40    8.90
   2  15  -1    5.30    6.90
   2  15  -1   26.00   12.40
   2  15  -1   25.30   11.10
  -2  15   1   -9.80   10.80
  -2  15   1   -4.50    9.50
  -2  15   1   12.90    7.60
   2 -15  -1    1.50   10.20
  -2 -15   1   17.10   11.30
   2 -15  -1   15.90    7.30
   2 -15  -1    2.50   10.90
  -2 -15   1   16.50   12.00
  -2 -15   1   22.10    8.20
   2 -15  -1   16.40    7.90
  -2 -15   1    2.80    6.50
  -2  15   0   18.10    8.80
   2  15   0   40.60   16.00
   2  15   0   -6.50   10.60
  -2  15   0   16.60    9.80
   2  15   0    0.80   12.00
  -2  15   0   21.00   12.50
  -2 -15   0   21.50    8.80
   2 -15   0   19.90    7.80
   2 -15   0   11.40    9.80
   2 -15   0   -0.30    8.20
  -2 -15   0   15.30    6.50
   2 -15   0    7.40   10.90
  -2 -15   0   21.70   12.30
  -2 -15   0   17.80   11.80
   2  15   1   13.90   10.60
  -2  15  -1   -3.10    8.40
   2  15   1    1.30   12.20
  -2  15  -1    5.30   11.40
   2  15   1    7.90    3.80
   2  15   1   -4.10    6.70
  -2  15  -1   -1.40    9.30
  -2 -15  -1   -4.10    5.90
   2 -15   1    3.20    7.80
   2 -15   1   -7.90    9.80
  -2 -15  -1   -3.60    8.40
   2 -15   1   12.10   10.90
  -2 -15  -1   25.80   12.10
  -2 -15  -1  -10.80   11.40
   2 -15   1   -6.40    7.60
  -2  15  -2  135.29   18.00
  -2  15  -2  135.69   16.50
   2  15   2  154.88   20.50
   2  15   2  130.89   12.40
  -2  15  -2  138.49   17.00
   2  15   2  110.69   15.00
   2  15   2  121.69    9.70
   2 -15   2  127.49   16.10
  -2 -15  -2  155.38   15.90
  -2 -15  -2  105.49   15.20
   2 -15   2  154.98   16.30
  -2 -15  -2  157.48   13.40
  -2 -15  -2  125.39   16.90
   2 -15   2  122.79   12.40
   2 -15   2  139.29   16.30
   2  15   3   27.80   14.70
   2  15   3   12.50    5.70
   2  15   3   -6.40    6.10
  -2  15  -3    7.20    7.30
  -2  15  -3    4.90   13.10
   2  15   3  -25.30   10.70
  -2  15  -3    5.70   11.40
   2 -15   3   15.90   12.10
   2 -15   3   -1.30   11.60
  -2 -15  -3    0.50    9.60
  -2 -15  -3    1.20   11.00
   2 -15   3   15.40    9.00
  -2 -15  -3   17.60    7.50
   2 -15   3   -7.20    7.50
  -2 -15  -3   13.60   13.20
  -2  15  -4   26.40   12.80
   2  15   4   70.49   14.60
   2  15   4   51.19    8.20
  -2  15  -4   33.80    9.60
   2  15   4   20.10   16.30
   2  15   4   50.39    8.30
  -2  15  -4   46.80   16.20
  -2 -15  -4   60.19   11.70
   2 -15   4   53.99   10.40
   2 -15   4   66.69   11.40
  -2 -15  -4   39.20    8.90
  -2 -15  -4   14.30   12.70
   2 -15   4    8.80   12.60
  -2 -15  -4   23.60   14.40
   2 -15   4   40.80   13.60
   2  15   5    3.00    8.40
   2  15   5   -3.30   15.90
   2  15   5   33.10   14.20
  -2  15  -5    6.00   10.50
  -2  15  -5   12.50   13.40
  -2  15  -5  -17.00   15.50
   2 -15   5   16.90   13.70
   2 -15   5    7.30   10.30
  -2 -15  -5   22.20   12.10
  -2 -15  -5  -17.30   14.00
  -2 -15  -5   47.40   14.60
  -2 -15  -5   -7.10    8.20
   2 -15   5   14.70   13.20
  -2  16   4   19.20   16.20
   2  16  -4  -30.60   13.80
  -2  16   4   -4.70    9.60
   2  16  -4   -3.90   16.40
   2  16  -4   25.50   13.10
  -2  16   4  -15.00   10.70
  -2 -16   4  -22.50   14.20
  -2 -16   4   13.40    9.40
   2 -16  -4    3.90   15.10
  -2 -16   4   14.50   14.10
   2 -16  -4   -3.80   11.90
   2 -16  -4  -26.10   12.90
   2  16  -3   60.29   18.00
  -2  16   3   45.80    5.80
  -2  16   3   38.40   17.80
  -2  16   3   34.80   12.30
  -2  16   3   24.00   10.50
   2  16  -3   46.10   15.60
   2  16  -3   55.69   11.00
  -2 -16   3   30.30   14.50
   2 -16  -3   46.40   10.50
  -2 -16   3   34.20   14.40
  -2 -16   3   41.50   10.20
  -2 -16   3   38.80   10.60
   2 -16  -3   57.09   15.20
   2 -16  -3   50.19   14.90
  -2  16   2   40.90   10.60
  -2  16   2   49.70   20.30
   2  16  -2    7.40   16.00
   2  16  -2   17.30    9.20
   2  16  -2   17.20   13.70
  -2  16   2   36.90   12.10
  -2 -16   2   26.90   15.00
   2 -16  -2   25.10    8.00
   2 -16  -2   27.90   13.00
  -2 -16   2   29.30    8.80
  -2 -16   2   60.39   10.50
   2 -16  -2   38.50   14.50
  -2 -16   2   35.00   14.50
   2 -16  -2   32.90   11.30
  -2  16   1   11.10   13.00
   2  16  -1   -6.20   12.30
  -2  16   1   23.60   12.20
  -2  16   1   28.30    9.60
   2  16  -1   12.80   15.00
   2 -16  -1    4.20    9.40
  -2 -16   1    7.40    9.60
   2 -16  -1   12.60    8.30
   2 -16  -1   25.00   13.00
  -2 -16   1   17.90    7.70
  -2 -16   1   12.70   12.80
   2 -16  -1   18.60   12.20
  -2 -16   1  -11.10   12.40
   2  16   0   -6.70    7.30
  -2  16   0    7.80    9.30
   2  16   0    2.60   15.00
  -2  16   0   -6.00   11.70
   2  16   0   -1.40   11.80
  -2  16   0  -11.70   13.60
   2 -16   0   -2.10    9.50
   2 -16   0    6.40    8.60
  -2 -16   0    9.60    6.70
   2 -16   0   -1.80   11.90
  -2 -16   0   -2.80    8.80
  -2 -16   0    6.40   13.60
  -2 -16   0   16.00   13.10
   2 -16   0   20.70   13.10
   2  16   1  -12.50   11.20
  -2  16  -1   -9.40    9.40
   2  16   1   13.50    8.40
  -2  16  -1    7.60   13.20
   2  16   1   10.80   15.80
  -2  16  -1   -3.60   12.20
   2 -16   1  -10.50   11.70
   2 -16   1    7.50    9.40
  -2 -16  -1    7.70   15.00
   2 -16   1    1.70    9.00
   2 -16   1   14.40   11.50
  -2 -16  -1   -3.00    6.10
  -2 -16  -1   -8.60    9.80
  -2 -16  -1   11.00   13.50
   2  16   2   20.20    5.60
   2  16   2   31.80   14.40
   2  16   2   15.40    8.10
  -2  16  -2   -0.50    9.20
  -2  16  -2   15.80   13.00
  -2  16  -2   18.20   15.50
   2  16   2   15.00   16.50
  -2 -16  -2   27.40   12.10
  -2 -16  -2    6.30   14.10
  -2 -16  -2   19.90   15.50
   2 -16   2   49.40   13.40
  -2 -16  -2    2.10    6.10
   2 -16   2   36.30   13.90
   2 -16   2   37.80   10.70
   2 -16   2   28.90   10.30
   2  16   3   25.40    8.30
   2  16   3   46.20   18.40
  -2  16  -3   52.09   15.70
  -2  16  -3   24.00   13.10
   2  16   3   32.60   15.60
   2  16   3   10.10    6.50
  -2  16  -3   14.00    8.20
   2 -16   3   13.50   10.20
   2 -16   3  -15.20   12.60
  -2 -16  -3   -1.90    7.00
  -2 -16  -3    2.60   10.90
  -2 -16  -3  -18.50   12.00
   2 -16   3   -0.80   10.00
  -2 -16  -3   21.20   13.60
   2 -16   3   19.90   13.00
  -3   0  12    2.80   10.70
   3   0 -12   13.20   12.70
  -3   0  12    1.30    6.70
   3   0 -12   -1.70   11.10
  -3   0  12  -11.30   11.20
   3   0 -12   19.30   13.60
  -3   0  11    2.90    5.80
   3   0 -11   -2.10    9.40
   3   0 -11  -12.70    9.20
   3   0 -11   -2.20   10.30
  -3   0  11   -4.80    9.50
  -3   0  11    0.20    4.40
  -3   0  11    7.30   10.00
  -3   0  10    3.30    8.40
  -3   0  10    9.30    8.10
  -3   0  10   12.40    5.20
  -3   0  10    1.80    3.70
   3   0 -10   21.60   10.30
   3   0 -10   12.10    8.60
   3   0  -9   -3.50    6.80
  -3   0   9    0.70    6.70
  -3   0   9   -7.90    6.60
   3   0  -9   -1.50    6.40
   3   0  -9    3.10    6.90
  -3   0   9    3.20    3.30
  -3   0   9    2.00    4.40
  -3   0   8    9.40    6.50
   3   0  -8   10.60    6.60
  -3   0   8   15.60    4.30
   3   0  -8   13.10    6.80
  -3   0   8    6.90    5.40
  -3   0   8   12.80    3.60
   3   0  -8   16.50    6.50
  -3   0   7    7.00    4.90
   3   0  -7   -1.20    4.40
  -3   0   7    2.70    2.90
   3   0  -7    1.50    4.90
  -3   0   7    0.90    4.20
   3   0  -7    7.80    4.70
   3   0  -6  724.13   26.40
  -3   0   6  733.43   22.00
   3   0  -6  713.83   24.40
  -3   0   6  681.63   25.80
   3   0  -6  686.93   25.70
  -3   0   6  716.53   25.70
  -3   0   5    1.90    2.10
  -3   0   5    2.60    3.20
   3   0  -5    1.30    3.40
  -3   0   5    1.50    3.20
   3   0  -5   -0.40    1.90
  -3   0   5    0.10    2.90
   3   0  -5   -0.90    2.70
   3   0  -4 4381.66  123.19
   3   0  -4 4495.75  125.69
  -3   0   4 4509.85  123.19
   3   0  -4 4540.25  124.29
  -3   0   4 4498.25  124.19
  -3   0   4 4583.84  125.59
   3   0  -4 4551.64  125.29
  -3   0   4 4502.85  125.19
  -3   0   3   -0.40    2.10
   3   0  -3    2.00    1.90
   3   0  -3    0.40    1.90
   3   0  -3    0.70    1.50
   3   0  -3    1.20    0.70
   3   0  -3   -0.20    1.90
  -3   0   3   -0.30    2.00
  -3   0   3   -0.20    1.50
  -3   0   3    2.00    2.10
   3   0  -2   17.60    2.20
  -3   0   2   16.00    2.40
  -3   0   2   15.40    1.20
  -3   0   2   16.70    2.50
   3   0  -2   15.80    2.30
   3   0  -2   17.00    2.50
  -3   0   2   15.70    2.00
   3   0  -2   19.10    2.10
   3   0  -2   18.40    2.40
  -3   0   2   17.60    2.40
   3   0  -2   17.30    1.20
  -3   0   1    0.60    1.10
   3   0  -1    1.20    1.10
   3   0  -1    0.50    1.00
  -3   0   1   -0.50    1.00
  -3   0   1    1.80    1.40
  -3   0   1    0.60    1.00
  -3   0   1    0.10    1.10
   3   0  -1    0.10    1.40
   3   0  -1   -0.80    1.30
  -3   0   0  186.68    6.00
  -3   0   0  186.58    6.70
   3   0   0  185.88    6.70
  -3   0   0  192.18    6.20
   3   0   0  185.38    6.20
   3   0   0  188.58    6.50
  -3   0   0  182.18    6.50
  -3   0  -1    1.70    1.30
  -3   0  -1    0.40    1.30
   3   0   1    1.30    1.40
   3   0   1    0.20    1.50
   3   0   1    1.20    1.20
  -3   0  -1    1.40    1.10
  -3   0  -1    2.50    1.40
   3   0   1    1.30    1.10
  -3   0  -1    1.00    1.30
  -3   0  -2 2828.22   79.29
   3   0   2 2822.92   77.29
   3   0   2 2848.71   78.79
   3   0   2 2908.21   78.89
  -3   0  -2 2856.51   78.99
   3   0   2 2838.62   79.29
  -3   0  -2 2876.61   78.29
   3   0   2 2780.92   78.19
  -3   0  -3    0.20    2.50
   3   0   3    0.60    0.90
  -3   0  -3    2.20    2.60
  -3   0  -3   -0.20    1.90
   3   0   3    1.60    2.40
   3   0   3   -1.00    2.30
   3   0   3    0.90    2.50
   3   0   3    0.10    2.10
   3   0   4   94.99    7.50
  -3   0  -4   95.79    6.10
   3   0   4   92.89    5.90
   3   0   4   99.59    7.60
  -3   0  -4   98.79    7.70
  -3   0  -4   92.79    7.90
  -3   0  -5    0.50    3.90
  -3   0  -5   -2.90    2.70
   3   0   5    2.10    2.80
  -3   0  -5    3.70    4.10
   3   0   5    1.30    3.70
   3   0   5    3.60    3.50
  -3   0  -6  246.78   14.40
  -3   0  -6  241.98   14.70
   3   0   6  234.58   11.00
   3   0   6  248.28   14.00
  -3   0  -6  247.28   11.30
   3   0   6  259.57   14.50
   3   0   7   -1.80    5.20
  -3   0  -7   -2.20    5.70
  -3   0  -7   -1.90    3.90
  -3   0  -7   -4.30    5.80
   3   0   7    0.70    3.80
   3   0   7    1.90    5.90
  -3   0  -8  126.19   14.70
   3   0   8  149.29   15.30
  -3   0  -8  139.59   15.20
   3   0   8  127.49   10.20
  -3   0  -9   -0.40    8.40
   3   0   9   -9.90    7.40
  -3   0  -9    7.50    7.90
   3   0   9    0.80    5.20
  -3   0 -10  142.69   15.90
   3   0  10  138.39   15.60
  -3   0 -10  125.79   15.00
  -3   0 -10  169.38   20.30
   3   0  10  104.69   14.10
   3   0  11   -5.70   10.90
   3   0  11   -2.50   11.80
  -3   0 -11    9.40   12.60
  -3   0 -11   10.20   13.40
  -3   0 -11   -8.10   11.30
   3   0  11    5.90    7.40
  -3   1  12   65.89   15.00
   3   1 -12   55.19   16.30
  -3   1  12   87.09    9.90
  -3   1  12   28.30   12.60
   3   1 -12   61.69   15.00
  -3   1  12   73.19    8.20
   3   1 -12   43.80   15.10
  -3  -1  12   56.49   15.10
   3  -1 -12   51.69   13.50
  -3  -1  12   57.39   14.90
   3  -1 -12   61.99   17.60
   3  -1 -12   76.89   15.60
  -3   1  11   88.79   13.80
  -3   1  11  124.19   16.20
   3   1 -11  125.49   15.90
  -3   1  11  118.29    9.80
   3   1 -11  147.39   20.70
   3   1 -11   74.29   13.50
  -3   1  11  120.99   10.80
   3  -1 -11  118.19   16.20
  -3  -1  11  103.89   15.30
  -3  -1  11  100.89   14.80
  -3  -1  11  118.09   12.20
   3  -1 -11  127.29   14.50
   3  -1 -11   87.09   14.00
  -3   1  10   55.99    6.60
   3   1 -10   26.80   12.00
   3   1 -10   44.10   11.90
  -3   1  10   39.70   10.00
  -3   1  10   48.20   10.50
  -3   1  10   62.39    7.50
  -3  -1  10   53.89    7.20
   3  -1 -10   53.69   10.90
  -3  -1  10   38.60   10.80
  -3  -1  10   36.40    9.10
   3  -1 -10   39.90    9.80
   3  -1 -10   34.40    9.30
  -3   1   9   26.90    4.80
   3   1  -9   29.10    8.90
  -3   1   9   15.80    7.70
   3   1  -9   38.20    8.80
   3   1  -9   33.50   13.70
  -3   1   9   28.80    9.00
  -3   1   9   32.70    4.60
  -3  -1   9   43.40    6.00
  -3  -1   9   32.60    4.80
   3  -1  -9   19.70    9.00
  -3  -1   9   40.40    9.20
   3  -1  -9   19.40    7.10
  -3  -1   9   42.30    9.40
  -3   1   8  103.69    7.30
  -3   1   8  113.09   12.30
   3   1  -8  129.39   13.30
   3   1  -8  120.09   14.00
  -3   1   8  106.39    7.40
   3   1  -8  112.29   12.00
  -3   1   8  111.89   12.50
  -3  -1   8  106.39    7.20
  -3  -1   8   97.39    8.20
   3  -1  -8  110.29   13.30
   3  -1  -8  116.69   11.10
   3  -1  -8  117.59   12.90
  -3  -1   8  110.69   12.70
  -3  -1   8  113.89   12.70
  -3   1   7   88.49    6.40
  -3   1   7  104.09    6.70
   3   1  -7   97.79   10.30
   3   1  -7   96.79   11.10
  -3   1   7  114.09   10.80
  -3   1   7  116.69   10.60
   3  -1  -7  115.19   10.10
  -3  -1   7  100.89   10.50
   3  -1  -7  120.79   11.10
  -3  -1   7  102.49   10.60
  -3  -1   7   98.49    6.60
   3  -1  -7  115.19   11.50
  -3   1   6  332.27   15.30
   3   1  -6  324.57   15.70
   3   1  -6  318.27   16.10
  -3   1   6  346.57   12.10
  -3   1   6  343.07   15.70
   3   1  -6  321.67   11.90
   3   1  -6  322.27   14.60
  -3  -1   6  335.27   15.80
   3  -1  -6  321.67   14.10
  -3  -1   6  343.37   12.00
   3  -1  -6  322.77   15.30
   3  -1  -6  334.77   16.10
  -3  -1   6  346.27   14.40
  -3  -1   6  321.17   15.50
   3   1  -5  209.98   11.50
  -3   1   5  195.68   10.60
   3   1  -5  205.48   11.00
   3   1  -5  190.08    9.80
  -3   1   5  186.78   10.70
  -3   1   5  194.08    8.00
   3   1  -5  193.98    8.20
  -3   1   5  192.08    9.50
  -3  -1   5  205.98    9.80
   3  -1  -5  190.68   11.10
   3  -1  -5  208.98   10.80
   3  -1  -5  203.28    9.70
  -3  -1   5  195.58   11.00
  -3  -1   5  188.58    8.00
  -3  -1   5  200.58   11.00
   3   1  -4   45.80    4.10
  -3   1   4   40.40    4.00
   3   1  -4   42.50    5.30
  -3   1   4   45.40    5.30
   3   1  -4   46.80    5.30
   3   1  -4   41.60    5.80
  -3   1   4   45.60    4.60
  -3   1   4   45.00    5.30
   3  -1  -4   46.80    4.80
   3  -1  -4   46.80    4.50
  -3  -1   4   45.90    5.90
  -3  -1   4   47.70    4.90
   3  -1  -4   50.29    5.70
  -3  -1   4   38.60    3.90
  -3  -1   4   44.50    5.60
   3  -1  -4   42.30    5.30
  -3   1   3  105.79    5.10
  -3   1   3  115.19    6.10
  -3   1   3  112.29    6.00
   3   1  -3   95.89    6.30
   3   1  -3  102.09    6.50
  -3   1   3  108.59    5.40
   3   1  -3  102.79    5.20
   3   1  -3  104.39    6.10
   3  -1  -3  122.99    6.30
  -3  -1   3  103.59    6.40
   3  -1  -3  108.69    5.60
   3  -1  -3  107.09    4.00
   3  -1  -3  114.89    6.10
  -3  -1   3  100.49    5.80
  -3  -1   3   90.29    5.00
   3  -1  -3  110.79    5.30
  -3  -1   3   97.09    6.30
   3   1  -2   44.10    4.00
  -3   1   2   42.00    3.10
  -3   1   2   45.40    3.20
   3   1  -2   43.50    4.00
   3   1  -2   42.90    4.00
  -3   1   2   40.10    2.20
  -3   1   2   42.40    3.40
  -3   1   2   42.80    3.20
  -3   1   2   39.80    3.30
   3   1  -2   35.60    3.30
  -3  -1   2   39.10    3.70
  -3  -1   2   41.10    3.80
  -3  -1   2   41.70    3.40
   3  -1  -2   48.50    3.40
   3  -1  -2   43.50    2.30
   3  -1  -2   43.00    3.30
   3  -1  -2   43.40    3.40
  -3  -1   2   42.30    3.90
   3  -1  -2   39.30    3.20
  -3   1   1  341.47   11.20
   3   1  -1  364.26   10.70
  -3   1   1  363.06   11.30
  -3   1   1  353.66   10.70
  -3   1   1  356.46   10.70
   3   1  -1  367.76   11.50
   3   1  -1  353.66   11.50
  -3   1   1  379.46   10.60
   3   1  -1  359.96   11.90
  -3   1   1  341.37   11.10
   3   1  -1  360.86   11.60
   3  -1  -1  365.06   10.80
   3  -1  -1  344.37   11.30
   3  -1  -1  352.46   11.30
  -3  -1   1  358.66   11.40
  -3  -1   1  369.46   11.90
  -3  -1   1  361.86   11.50
  -3  -1   1  365.66   11.30
   3  -1  -1  364.16   10.60
  -3  -1   1  378.96   11.80
   3  -1  -1  372.76   11.10
  -3   1   0 1378.66   38.60
  -3   1   0 1357.06   38.60
   3   1   0 1388.26   38.90
  -3   1   0 1392.46   38.60
   3   1   0 1378.76   39.10
   3   1   0 1434.66   38.90
   3   1   0 1431.56   38.90
  -3   1   0 1307.07   38.70
  -3  -1   0 1412.26   39.00
  -3  -1   0 1406.16   39.20
  -3  -1   0 1401.96   38.90
  -3  -1   0 1415.16   39.50
   3  -1   0 1357.86   38.80
  -3  -1   0 1413.46   37.80
   3  -1   0 1367.46   38.60
   3   1   1  262.87    9.00
   3   1   1  262.47    9.00
  -3   1  -1  250.97    8.10
   3   1   1  263.87    8.50
   3   1   1  254.37    9.30
  -3   1  -1  245.18    8.60
  -3   1  -1  248.78    8.60
  -3   1  -1  245.98    8.40
  -3   1  -1  247.18    8.30
   3  -1   1  242.88    8.70
  -3  -1  -1  276.37    9.10
  -3  -1  -1  259.27    9.40
   3  -1   1  239.58    8.40
  -3  -1  -1  283.67    9.10
   3  -1   1  252.67    8.60
   3  -1   1  249.08    8.00
   3   1   2  841.12   24.80
   3   1   2  824.42   25.50
   3   1   2  835.22   25.00
  -3   1  -2  841.72   24.80
  -3   1  -2  820.22   24.90
  -3   1  -2  822.02   24.30
  -3   1  -2  814.92   23.10
   3  -1   2  821.82   24.30
  -3  -1  -2  809.02   24.00
   3  -1   2  830.92   24.60
  -3  -1  -2  823.62   25.10
   3  -1   2  813.02   24.90
   3  -1   2  831.32   24.60
  -3  -1  -2  840.02   25.60
   3   1   3  307.57   12.10
  -3   1  -3  330.57   11.60
   3   1   3  320.97   13.10
   3   1   3  324.77   12.70
  -3   1  -3  344.87   13.00
   3   1   3  322.97   11.10
  -3   1  -3  330.47   12.60
   3  -1   3  346.37   12.90
  -3  -1  -3  324.27   11.10
  -3  -1  -3  318.57   12.70
   3  -1   3  327.17   11.50
   3  -1   3  333.97   12.00
   3  -1   3  349.37   12.50
  -3  -1  -3  319.87   13.20
   3   1   4    7.10    2.40
  -3   1  -4    5.10    3.30
   3   1   4    7.70    3.70
  -3   1  -4    8.90    3.50
   3   1   4    7.10    3.80
  -3   1  -4    6.60    2.60
  -3  -1  -4    5.40    2.40
  -3  -1  -4   13.00    3.60
   3  -1   4    3.90    3.00
   3  -1   4    5.20    3.30
  -3  -1  -4    2.60    3.10
   3  -1   4    6.20    2.60
   3   1   5   37.70    5.80
   3   1   5   35.90    4.20
  -3   1  -5   24.20    3.70
  -3   1  -5   26.40    5.90
   3   1   5   22.30    4.70
  -3   1  -5   15.70    4.50
   3  -1   5   26.90    5.20
  -3  -1  -5   38.90    6.70
  -3  -1  -5   29.50    3.80
   3  -1   5   20.70    5.00
  -3  -1  -5   45.40    6.60
   3  -1   5   19.90    3.60
  -3   1  -6  280.67   15.20
   3   1   6  261.97   14.70
   3   1   6  279.97   15.30
  -3   1  -6  272.17   12.40
   3   1   6  285.57   11.60
  -3   1  -6  253.47   14.80
   3  -1   6  271.97   14.80
  -3  -1  -6  265.77   14.80
   3  -1   6  281.87   15.30
  -3  -1  -6  276.87   15.90
  -3  -1  -6  290.37   11.80
   3  -1   6  292.17   12.20
   3   1   7    7.50    6.00
   3   1   7    1.70    3.60
  -3   1  -7    3.80    6.00
   3   1   7   -3.20    5.50
  -3   1  -7   -3.70    5.70
   3  -1   7   -0.60    5.20
  -3  -1  -7    3.50    4.00
  -3  -1  -7    2.80    6.10
  -3  -1  -7   -1.10    4.90
   3  -1   7    3.20    4.20
   3  -1   7    2.30    5.40
   3   1   8    1.30    4.70
  -3   1  -8    1.10    6.70
   3   1   8   -4.50    6.40
  -3   1  -8    1.70    6.60
   3  -1   8   -3.80    6.10
  -3  -1  -8   -0.40    7.00
   3  -1   8    3.40    4.80
  -3  -1  -8   -4.80    6.40
   3   1   9    7.80    5.60
  -3   1  -9    9.30    9.70
  -3   1  -9   -2.80    8.10
   3   1   9   -0.10    8.10
   3  -1   9    9.70    8.10
  -3  -1  -9   -6.80    7.70
  -3  -1  -9   -0.30    7.80
   3  -1   9    5.40    5.70
  -3   1 -10   12.80   10.00
  -3   1 -10  -11.70    9.90
   3   1  10  -10.00    9.40
  -3   1 -10  -19.40    9.00
   3   1  10   10.30    6.40
   3  -1  10   -6.60    6.70
  -3  -1 -10   -5.50    9.30
   3  -1  10   -0.10    9.50
  -3  -1 -10   -5.30    8.80
   3  -1  10   10.30    9.60
  -3  -1 -10   -1.60    9.70
  -3   1 -11    8.00   14.20
   3   1  11   20.90    7.50
  -3   1 -11   51.39   14.50
   3   1  11   24.60   14.30
   3   1  11   19.70   12.90
  -3   1 -11    6.30   11.30
   3  -1  11   14.30    8.10
  -3  -1 -11   21.00   12.80
  -3  -1 -11   16.80   13.30
   3  -1  11   12.20   12.30
   3  -1  11   34.00   13.70
  -3  -1 -11   -3.30   13.20
  -3   2  12  -10.00   11.60
  -3   2  12   19.80   13.00
  -3   2  12    6.40    5.90
   3   2 -12  -14.80   11.50
   3   2 -12  -13.70   10.30
  -3   2  12   11.40    6.10
   3   2 -12  -11.10   12.90
  -3  -2  12   -0.40   11.10
   3  -2 -12   13.50   13.50
  -3  -2  12   10.90   13.10
   3  -2 -12   -9.50   11.80
   3  -2 -12   -7.10    9.20
   3  -2 -12    3.30   12.20
  -3  -2  12    9.00    7.80
   3   2 -11   42.60   13.40
  -3   2  11   31.70    5.70
  -3   2  11   37.50    6.10
   3   2 -11   27.50   11.70
  -3   2  11   13.50   10.00
  -3   2  11   33.40   11.90
   3   2 -11    7.80   10.30
   3  -2 -11   11.30   10.50
   3  -2 -11    6.60    9.80
  -3  -2  11   16.90    7.20
   3  -2 -11   26.40   10.30
   3  -2 -11   14.70    7.60
  -3  -2  11   19.40    9.10
  -3  -2  11   35.90   12.30
  -3   2  10  170.38   10.10
   3   2 -10  161.08   19.30
  -3   2  10  165.88   17.80
   3   2 -10  128.19   20.40
  -3   2  10  171.68   17.30
  -3   2  10  164.48    9.70
   3  -2 -10  174.58   14.20
  -3  -2  10  157.28   12.70
   3  -2 -10  158.58   16.40
  -3  -2  10  176.88   19.10
  -3  -2  10  144.39   17.30
   3  -2 -10  159.08   17.70
   3  -2 -10  180.38   18.80
  -3   2   9  190.18   16.80
   3   2  -9  188.78   16.10
   3   2  -9  202.68   18.60
   3   2  -9  200.08   19.00
  -3   2   9  191.68    9.60
  -3   2   9  177.48   16.00
  -3   2   9  191.28   10.00
  -3  -2   9  199.48   12.00
   3  -2  -9  182.98   17.00
   3  -2  -9  192.58   17.30
  -3  -2   9  164.18   16.00
   3  -2  -9  206.28   15.30
   3  -2  -9  177.28   13.20
  -3  -2   9  204.98   17.00
   3   2  -8  102.49   12.70
   3   2  -8  124.99   13.50
  -3   2   8  113.09    7.70
  -3   2   8  115.49   12.90
  -3   2   8  107.79    7.00
   3   2  -8  102.59    7.30
  -3   2   8  100.29   12.20
   3  -2  -8  106.59   10.00
  -3  -2   8  123.29   12.90
   3  -2  -8  128.89   13.50
  -3  -2   8  111.79   12.90
   3  -2  -8  123.59   12.00
   3  -2  -8  117.99   12.80
   3   2  -7   49.50    8.70
   3   2  -7   44.60    4.50
  -3   2   7   34.50    7.20
   3   2  -7   49.30    7.60
  -3   2   7   36.20    3.70
  -3   2   7   35.70    4.30
   3   2  -7   41.80    8.10
  -3   2   7   43.00    7.70
  -3  -2   7   41.10    7.00
  -3  -2   7   29.50    6.40
   3  -2  -7   32.30    6.10
   3  -2  -7   36.10    5.80
   3  -2  -7   19.50    5.30
   3  -2  -7   20.30    5.80
  -3   2   6  347.47   12.50
   3   2  -6  354.56   12.60
   3   2  -6  346.27   16.50
   3   2  -6  347.17   15.20
   3   2  -6  324.17   16.70
  -3   2   6  351.36   15.70
  -3   2   6  355.36   16.20
  -3  -2   6  350.26   16.80
   3  -2  -6  341.57   14.30
  -3  -2   6  348.17   16.60
   3  -2  -6  347.77   13.90
  -3  -2   6  345.37   14.90
   3  -2  -6  349.57   16.30
  -3  -2   6  338.07   12.40
   3  -2  -6  338.87   15.50
   3   2  -5   21.40    4.50
  -3   2   5   18.30    4.30
  -3   2   5   13.00    3.80
  -3   2   5   15.40    3.00
   3   2  -5   23.50    5.20
   3   2  -5   15.90    3.80
   3   2  -5   22.40    3.20
   3  -2  -5   17.40    4.40
  -3  -2   5   20.50    3.00
  -3  -2   5   17.30    3.80
   3  -2  -5   17.90    3.50
  -3  -2   5   31.10    5.60
  -3  -2   5   24.60    4.60
   3  -2  -5   13.60    3.50
   3  -2  -5   14.30    4.40
  -3   2   4  105.89    5.80
   3   2  -4  122.79    6.20
   3   2  -4  115.19    3.80
   3   2  -4  123.99    7.50
   3   2  -4  122.19    8.40
  -3   2   4  101.59    7.00
  -3   2   4  107.89    6.20
  -3   2   4  105.19    7.10
   3   2  -4  118.09    8.10
  -3  -2   4  134.19    8.40
   3  -2  -4  107.09    7.00
  -3  -2   4  121.79    8.10
  -3  -2   4  118.89    7.20
   3  -2  -4  103.69    7.40
   3  -2  -4  113.49    6.40
  -3  -2   4  123.59    6.00
   3  -2  -4  111.39    6.20
   3   2  -3  242.38   10.80
  -3   2   3  253.17    9.00
  -3   2   3  260.57    9.80
   3   2  -3  255.27   10.00
  -3   2   3  244.58    8.90
   3   2  -3  246.08    9.20
  -3   2   3  248.28    9.20
   3   2  -3  251.77   10.90
   3  -2  -3  244.88    9.90
   3  -2  -3  241.88    8.20
  -3  -2   3  236.78   10.50
   3  -2  -3  252.17    9.70
   3  -2  -3  245.08    9.20
   3  -2  -3  247.78    8.90
  -3  -2   3  239.68   10.60
  -3  -2   3  248.78    9.80
  -3   2   2 1257.27   35.30
  -3   2   2 1184.18   34.50
   3   2  -2 1245.58   36.30
   3   2  -2 1224.98   36.20
  -3   2   2 1227.48   34.40
   3   2  -2 1276.07   35.80
  -3   2   2 1227.88   34.90
   3   2  -2 1256.47   35.30
  -3   2   2 1194.38   35.00
   3  -2  -2 1252.17   35.00
   3  -2  -2 1231.68   35.20
   3  -2  -2 1174.48   34.30
  -3  -2   2 1275.07   36.10
   3  -2  -2 1161.48   34.60
  -3  -2   2 1251.67   35.70
  -3  -2   2 1250.07   36.30
   3  -2  -2 1250.57   35.10
   3   2  -1 2649.83   72.79
  -3   2   1 2646.94   70.99
   3   2  -1 2720.03   72.59
  -3   2   1 2497.95   71.29
  -3   2   1 2571.54   71.69
  -3   2   1 2564.54   71.19
   3   2  -1 2588.04   72.09
   3   2  -1 2607.14   72.49
  -3   2   1 2569.54   71.39
  -3   2   1 2618.54   71.19
  -3  -2   1 2654.43   72.79
   3  -2  -1 2531.85   71.29
  -3  -2   1 2599.64   72.39
   3  -2  -1 2728.83   70.99
   3  -2  -1 2600.94   71.49
  -3  -2   1 2647.14   71.69
   3  -2  -1 2514.85   71.69
  -3  -2   1 2701.53   72.59
  -3   2   0  128.89    5.10
   3   2   0  139.29    6.00
  -3   2   0  131.69    4.30
   3   2   0  134.69    5.40
   3   2   0  131.79    6.30
  -3   2   0  124.79    4.20
  -3   2   0  122.99    5.20
  -3   2   0  133.39    5.10
   3  -2   0  136.49    5.40
  -3  -2   0  135.39    5.50
  -3  -2   0  129.59    6.10
  -3  -2   0  133.89    5.90
  -3  -2   0  133.99    6.20
   3  -2   0  130.29    5.10
   3   2   1  133.89    6.50
  -3   2  -1  108.39    5.20
   3   2   1  125.59    5.50
  -3   2  -1  109.79    4.80
   3   2   1  131.29    6.00
  -3   2  -1  109.49    4.80
  -3   2  -1  111.89    5.10
  -3   2  -1  105.39    5.00
   3  -2   1  106.09    4.80
   3  -2   1  105.29    4.90
  -3  -2  -1  124.69    5.90
  -3  -2  -1  120.39    5.60
  -3  -2  -1  127.49    6.40
   3  -2   1  120.69    5.20
   3   2   2   18.50    3.00
   3   2   2   23.40    3.80
   3   2   2   22.70    3.40
  -3   2  -2   19.00    2.00
  -3   2  -2   16.20    2.50
  -3   2  -2   17.50    2.80
   3  -2   2   17.60    2.60
   3  -2   2   18.90    2.50
   3  -2   2   16.60    2.40
  -3  -2  -2   25.70    3.50
  -3  -2  -2   18.20    2.10
   3  -2   2   19.70    2.90
  -3  -2  -2   18.80    3.40
  -3   2  -3   77.49    6.30
  -3   2  -3   84.19    6.20
   3   2   3   73.99    6.30
  -3   2  -3   77.39    5.40
  -3   2  -3   79.89    3.10
   3   2   3   71.39    5.60
   3   2   3   72.39    6.60
  -3  -2  -3   78.99    4.60
  -3  -2  -3   77.79    6.80
   3  -2   3   82.59    6.20
   3  -2   3   81.09    5.40
   3  -2   3   75.99    5.30
   3  -2   3   80.69    5.90
  -3  -2  -3   74.49    6.30
  -3   2  -4 1244.88   37.40
  -3   2  -4 1288.97   39.50
  -3   2  -4 1248.38   39.10
   3   2   4 1295.27   39.90
   3   2   4 1265.97   39.20
   3  -2   4 1258.07   37.60
  -3  -2  -4 1199.38   39.90
  -3  -2  -4 1263.77   36.50
  -3  -2  -4 1300.17   39.40
   3  -2   4 1245.18   37.30
   3  -2   4 1292.37   39.30
   3  -2   4 1299.07   38.90
  -3   2  -5  148.49   10.20
   3   2   5  137.09   10.80
  -3   2  -5  144.09   10.60
   3   2   5  137.39   10.30
  -3   2  -5  146.79    8.70
  -3  -2  -5  146.29    7.50
   3  -2   5  154.48    8.60
  -3  -2  -5  133.29   11.10
   3  -2   5  147.19   10.10
  -3  -2  -5  118.29   10.20
   3  -2   5  147.89   10.00
  -3   2  -6  203.08   13.40
   3   2   6  188.38   13.30
   3   2   6  187.18    9.30
  -3   2  -6  213.78   13.70
   3   2   6  191.68   13.60
   3  -2   6  209.98   12.70
  -3  -2  -6  209.78    9.70
  -3  -2  -6  212.78   14.30
   3  -2   6  203.18   10.60
   3  -2   6  219.98   13.40
  -3  -2  -6  196.38   13.30
   3   2   7   29.10    4.80
  -3   2  -7   45.10    8.70
   3   2   7   23.40    7.20
  -3   2  -7   27.00    7.10
   3  -2   7   32.70    7.50
   3  -2   7   40.10    7.60
  -3  -2  -7   30.20    4.90
  -3  -2  -7   27.00    8.10
   3  -2   7   19.00    5.30
  -3  -2  -7   10.70    5.80
  -3   2  -8   60.79   10.90
   3   2   8   50.69    9.90
   3   2   8   47.10    6.10
   3  -2   8   29.80    6.30
  -3  -2  -8   45.80    5.90
  -3  -2  -8   48.30   11.80
  -3  -2  -8   32.90    8.10
   3  -2   8   33.80    8.00
  -3   2  -9    1.10    8.90
   3   2   9    3.00    5.00
   3   2   9    1.50    8.40
  -3   2  -9  -11.40    7.00
  -3  -2  -9    1.90    7.80
   3  -2   9    3.80    8.30
  -3  -2  -9    6.70    9.20
   3   2  10    8.30    6.20
  -3   2 -10   20.10   10.60
   3   2  10    2.10    9.70
  -3   2 -10   14.30   10.80
   3   2  10    7.20   10.00
   3  -2  10    3.50    9.60
  -3  -2 -10   16.70   11.20
   3  -2  10    0.80    7.30
   3  -2  10   15.00   10.20
  -3  -2 -10    9.70    9.40
  -3   2 -11   26.70   14.60
  -3   2 -11   12.80   13.40
   3   2  11   20.60   13.90
  -3   2 -11   30.10   14.10
   3   2  11   37.60   13.20
   3  -2  11   31.70    9.00
  -3  -2 -11   48.70   15.40
   3  -2  11    8.90   12.90
  -3  -2 -11   22.90   15.50
   3  -2  11   22.10   11.90
  -3  -2 -11   22.70   14.00
   3   3 -12    5.80    5.90
  -3   3  12   -1.90   12.70
   3   3 -12   19.30   15.60
  -3   3  12   -0.70    5.20
   3   3 -12  -11.00   11.50
  -3   3  12    1.60    6.30
  -3   3  12    9.60   13.40
   3   3 -12    1.40   12.40
   3  -3 -12  -11.60   11.80
   3  -3 -12   18.10   12.60
  -3  -3  12    4.40    8.30
  -3  -3  12   10.70   12.50
   3  -3 -12   -2.60   11.30
   3  -3 -12    7.70   10.80
  -3  -3  12   16.20   11.50
  -3   3  11   18.10    4.90
   3   3 -11   14.00   11.50
   3   3 -11   32.90   12.00
  -3   3  11    6.70    9.90
  -3   3  11   22.00    5.70
   3   3 -11   -0.80   12.30
  -3   3  11    1.60   10.90
   3   3 -11   11.30    5.30
   3  -3 -11   -7.40    9.00
   3  -3 -11    3.90    7.90
   3  -3 -11   21.80   11.80
  -3  -3  11    7.60    9.70
   3  -3 -11   17.30   10.70
  -3  -3  11    5.30   10.20
  -3  -3  11   19.40    7.90
   3   3 -10   -8.20    4.10
  -3   3  10    3.00    8.20
  -3   3  10    0.80    3.80
  -3   3  10   -5.90    4.50
  -3   3  10    6.40    9.30
   3   3 -10    6.20    9.40
   3   3 -10   -1.00    8.90
  -3  -3  10   -3.40    6.00
   3  -3 -10    3.90    9.00
  -3  -3  10   -1.60    8.00
   3  -3 -10    6.40    6.50
   3  -3 -10   15.00    9.80
   3  -3 -10   -3.00    7.70
  -3  -3  10   -0.60    7.60
   3   3  -9   88.19   13.40
  -3   3   9   63.29   10.00
  -3   3   9   66.09   10.00
  -3   3   9   92.99    7.60
   3   3  -9   74.69    6.60
   3   3  -9   75.89    7.10
  -3   3   9   74.99    6.40
   3  -3  -9   48.60    8.80
   3  -3  -9   75.79    9.90
   3  -3  -9   64.59   11.00
  -3  -3   9   74.99    7.60
   3  -3  -9   78.99    9.00
  -3  -3   9   75.79   11.60
  -3  -3   9  103.89   13.10
   3   3  -8   33.50    7.80
  -3   3   8   56.69    9.00
  -3   3   8   44.30    8.00
   3   3  -8   45.10    7.80
   3   3  -8   59.79   10.30
   3   3  -8   49.50    4.90
   3   3  -8   54.69    5.30
  -3   3   8   47.80    5.00
  -3   3   8   59.09    6.90
   3  -3  -8   62.49    7.80
   3  -3  -8   63.89    8.40
   3  -3  -8   38.80    9.10
   3  -3  -8   55.79    9.60
  -3  -3   8   57.49    9.80
  -3  -3   8   48.90    8.10
   3   3  -7    4.10    5.90
   3   3  -7    1.60    4.90
   3   3  -7    4.50    2.40
  -3   3   7    8.30    2.40
  -3   3   7    9.70    4.80
   3   3  -7    2.20    3.00
  -3   3   7    6.60    3.30
   3   3  -7    5.00    5.10
  -3   3   7    7.30    5.10
   3  -3  -7    8.00    4.10
   3  -3  -7    3.40    4.70
  -3  -3   7    1.70    4.60
  -3  -3   7    7.20    5.60
   3  -3  -7    2.60    4.50
   3  -3  -7    8.00    5.20
  -3  -3   7    6.00    5.60
  -3   3   6  641.94   18.30
   3   3  -6  583.64   22.50
   3   3  -6  623.54   20.10
  -3   3   6  641.44   23.60
   3   3  -6  632.84   24.70
  -3   3   6  624.04   20.20
   3   3  -6  608.44   18.40
  -3   3   6  643.54   23.90
   3   3  -6  611.34   24.80
  -3  -3   6  625.54   22.40
   3  -3  -6  609.74   21.20
  -3  -3   6  633.84   24.50
   3  -3  -6  636.64   23.30
   3  -3  -6  646.14   21.70
  -3  -3   6  591.14   24.10
   3  -3  -6  626.44   24.10
   3   3  -5   26.80    5.20
   3   3  -5   27.60    5.90
   3   3  -5   19.30    3.30
   3   3  -5   22.60    5.20
  -3   3   5   16.60    4.60
  -3   3   5   15.90    4.50
   3   3  -5   20.30    2.00
  -3  -3   5   23.20    5.40
  -3  -3   5   23.80    4.80
  -3  -3   5   21.10    4.60
   3  -3  -5   16.10    3.50
   3  -3  -5   12.00    4.30
   3  -3  -5   16.10    4.50
   3  -3  -5   12.80    3.20
   3   3  -4  405.16   15.10
  -3   3   4  393.86   14.90
   3   3  -4  391.86   16.30
   3   3  -4  389.06   11.50
   3   3  -4  394.66   16.30
  -3   3   4  394.16   15.20
   3   3  -4  394.06   13.60
   3  -3  -4  397.06   14.90
  -3  -3   4  399.06   14.70
   3  -3  -4  401.36   13.90
   3  -3  -4  379.46   13.50
   3  -3  -4  393.56   15.40
  -3  -3   4  404.56   16.00
  -3   3   3 1513.95   43.70
  -3   3   3 1524.95   43.00
   3   3  -3 1540.25   45.80
   3   3  -3 1526.95   43.90
  -3   3   3 1538.65   44.20
  -3   3   3 1551.94   44.70
   3   3  -3 1530.35   45.80
   3   3  -3 1539.75   44.60
   3  -3  -3 1503.65   44.60
   3  -3  -3 1483.75   43.00
   3  -3  -3 1491.35   43.00
   3  -3  -3 1534.95   44.30
  -3  -3   3 1538.85   44.40
  -3  -3   3 1575.94   41.90
   3  -3  -3 1543.35   43.80
  -3  -3   3 1543.85   45.50
  -3  -3   3 1563.04   45.90
   3   3  -2  694.73   21.70
  -3   3   2  635.44   20.40
  -3   3   2  646.94   19.20
  -3   3   2  640.74   20.20
  -3   3   2  647.84   20.10
   3   3  -2  725.13   21.20
  -3   3   2  664.13   18.80
   3   3  -2  710.03   22.10
  -3   3   2  676.53   19.80
  -3  -3   2  683.13   21.80
  -3  -3   2  732.63   21.70
   3  -3  -2  667.53   19.70
   3  -3  -2  625.54   20.10
  -3  -3   2  712.73   21.10
   3  -3  -2  662.43   20.50
   3  -3  -2  666.53   20.20
   3  -3  -2  618.54   19.20
  -3   3   1   30.60    3.20
  -3   3   1   28.00    2.80
   3   3  -1   28.00    3.20
  -3   3   1   29.90    2.20
   3   3  -1   31.90    4.20
   3   3  -1   28.70    3.90
  -3   3   1   31.10    2.80
  -3   3   1   30.20    2.50
  -3   3   1   31.10    2.40
   3   3  -1   34.00    2.80
   3  -3  -1   33.50    3.00
   3  -3  -1   32.20    2.40
   3  -3  -1   28.90    2.50
  -3  -3   1   30.70    2.80
  -3  -3   1   30.10    3.80
  -3  -3   1   36.50    4.40
  -3  -3   1   34.10    3.80
   3  -3  -1   30.50    3.30
  -3   3   0 1127.09   31.50
  -3   3   0 1149.48   31.90
   3   3   0 1121.29   32.10
  -3   3   0 1151.38   31.70
   3   3   0 1117.29   33.70
  -3   3   0 1141.29   32.20
   3   3   0 1126.19   33.20
  -3  -3   0 1128.59   33.00
  -3  -3   0 1066.69   33.50
  -3  -3   0 1158.48   32.20
  -3  -3   0 1088.29   33.10
   3  -3   0 1127.59   31.40
   3  -3   0 1153.48   31.90
   3  -3   0 1114.49   32.20
  -3   3  -1   39.80    3.60
   3   3   1   44.70    3.80
   3   3   1   48.40    4.90
  -3   3  -1   41.40    3.50
  -3   3  -1   44.30    3.60
  -3   3  -1   43.10    3.60
   3   3   1   45.90    4.50
  -3   3  -1   47.90    3.10
  -3  -3  -1   52.29    3.90
   3  -3   1   46.30    3.20
   3  -3   1   46.20    3.30
  -3  -3  -1   48.70    4.70
  -3  -3  -1   46.90    5.00
   3  -3   1   46.90    3.70
  -3   3  -2    6.70    2.50
   3   3   2    4.60    3.00
   3   3   2    3.70    2.50
   3   3   2    3.90    2.40
  -3   3  -2    3.90    2.30
  -3   3  -2    5.20    2.30
  -3   3  -2    5.60    2.30
  -3  -3  -2    3.70    1.20
   3  -3   2    6.40    2.30
   3  -3   2    7.40    2.00
   3  -3   2    7.70    2.40
   3  -3   2    3.90    2.30
  -3  -3  -2    3.00    2.70
  -3  -3  -2    3.50    2.70
  -3   3  -3    1.10    2.80
   3   3   3    3.70    3.60
  -3   3  -3    2.20    2.80
   3   3   3    3.60    2.90
  -3   3  -3    2.30    2.50
   3   3   3    6.10    3.10
  -3  -3  -3    5.30    3.10
   3  -3   3    2.10    2.70
   3  -3   3    1.90    2.30
  -3  -3  -3    4.70    3.10
  -3  -3  -3    4.10    2.00
   3  -3   3    3.20    2.80
   3  -3   3    3.00    2.70
  -3   3  -4   12.30    4.00
   3   3   4   14.80    4.20
  -3   3  -4   13.90    4.10
   3   3   4   13.00    3.90
  -3   3  -4   12.30    3.40
  -3   3  -4   13.60    1.40
   3  -3   4    9.10    3.50
  -3  -3  -4   14.20    4.80
  -3  -3  -4   15.60    4.10
   3  -3   4   14.20    4.10
  -3  -3  -4   15.20    2.80
   3  -3   4    6.80    3.10
   3  -3   4    9.40    3.80
  -3   3  -5   65.79    8.70
   3   3   5   66.19    9.20
  -3   3  -5   78.59    8.80
   3   3   5   78.99    8.80
  -3  -3  -5   66.29    9.10
   3  -3   5   72.59    7.20
   3  -3   5   82.39    8.40
  -3  -3  -5   71.99    5.80
  -3  -3  -5   72.89    9.50
   3  -3   5   73.79    8.50
   3  -3   5   60.49    6.60
  -3   3  -6    8.10    5.30
  -3   3  -6    8.90    5.20
   3   3   6   12.60    5.40
   3   3   6   10.20    5.40
  -3  -3  -6    8.60    3.10
   3  -3   6    8.30    4.70
  -3  -3  -6   13.70    6.50
   3  -3   6    4.90    4.50
   3  -3   6    4.10    4.30
  -3  -3  -6    2.80    5.90
   3   3   7    6.20    6.30
   3   3   7    3.60    6.30
  -3   3  -7    8.10    6.40
  -3   3  -7    6.30    6.50
  -3  -3  -7    4.00    3.70
   3  -3   7   -0.20    4.80
  -3  -3  -7    4.10    7.70
  -3  -3  -7    6.50    6.30
   3  -3   7   -1.70    5.60
   3  -3   7    3.40    5.40
   3   3   8  276.47   18.80
  -3   3  -8  269.87   19.00
  -3   3  -8  255.37   17.20
  -3   3  -8  214.98   20.60
  -3  -3  -8  261.07   12.70
  -3  -3  -8  273.07   18.70
   3  -3   8  251.87   14.50
   3  -3   8  257.77   17.70
  -3   3  -9   11.70    8.70
   3   3   9    5.70    8.30
   3   3   9   10.90    2.70
  -3   3  -9   23.20   10.40
   3   3   9   11.90    9.80
  -3   3  -9    6.50    9.10
  -3  -3  -9    5.50   14.50
   3  -3   9   12.00    6.80
  -3  -3  -9   -4.50    8.80
   3  -3   9    3.30    8.30
  -3   3 -10    9.60   10.00
   3   3  10   24.90   10.60
  -3   3 -10   28.20   11.30
   3   3  10    8.70   11.10
   3  -3  10   17.40   11.00
   3  -3  10   21.70   11.30
  -3  -3 -10   10.30   11.00
  -3  -3 -10   22.90   12.60
   3  -3  10   22.50    8.00
  -3   3 -11   25.00   13.50
   3   3  11   27.50   13.70
  -3   3 -11   -1.50   12.40
   3   3  11    4.90   12.30
  -3   3 -11   26.50   13.70
   3  -3  11  -14.70    8.70
  -3  -3 -11   -7.60   10.90
  -3  -3 -11   10.90   13.10
  -3  -3 -11   13.70   14.00
   3  -3  11   12.50   12.50
   3  -3  11  -11.70   11.80
  -3   4  12   -3.20   12.70
   3   4 -12    0.60    6.20
   3   4 -12   13.20   14.40
  -3   4  12   -4.90    5.90
   3   4 -12   14.60   16.10
  -3   4  12   -7.90    4.50
   3   4 -12  -14.60   14.10
  -3   4  12   -3.20   12.00
   3  -4 -12    6.60   13.30
  -3  -4  12   -6.10   11.80
   3  -4 -12   16.30   10.00
  -3  -4  12   25.50   13.40
  -3  -4  12   11.30    8.60
   3  -4 -12   -3.60   12.00
   3  -4 -12    6.30   11.50
  -3   4  11  100.89   11.10
  -3   4  11   77.49   14.40
   3   4 -11  111.59    9.90
   3   4 -11   98.99   14.30
   3   4 -11  181.08   23.60
   3   4 -11  111.99   16.90
  -3   4  11  106.79    8.10
  -3   4  11  152.88   20.90
   3  -4 -11  102.89   16.60
  -3  -4  11  109.69   14.40
   3  -4 -11  123.99   14.50
   3  -4 -11  113.89   16.10
  -3  -4  11  118.09   11.60
   3  -4 -11  107.09   11.90
  -3  -4  11  112.69   16.10
  -3   4  10    2.40    9.20
  -3   4  10    1.70    8.60
  -3   4  10    6.50    3.30
   3   4 -10   13.50    9.80
   3   4 -10   -0.40    4.20
  -3   4  10    4.90    4.70
   3  -4 -10    4.40    8.10
   3  -4 -10   -0.20    7.10
  -3  -4  10    2.80    8.80
   3  -4 -10    5.90    9.20
  -3  -4  10    4.90    9.20
   3  -4 -10   -0.10    9.30
  -3   4   9  173.98   19.30
  -3   4   9  200.28   10.80
  -3   4   9  190.78    8.10
   3   4  -9  200.88   10.40
   3   4  -9  187.88   23.70
  -3   4   9  198.78   17.30
   3   4  -9  197.08    9.50
   3   4  -9  207.48   19.50
   3  -4  -9  213.88   17.10
   3  -4  -9  189.28   13.60
  -3  -4   9  205.78   17.80
   3  -4  -9  205.48   15.10
  -3  -4   9  221.08   18.50
  -3  -4   9  207.98   13.10
   3  -4  -9  192.68   17.50
   3   4  -8  198.18    8.60
  -3   4   8  202.68   15.50
  -3   4   8  207.98   15.50
  -3   4   8  205.18   10.50
   3   4  -8  192.08   17.40
  -3   4   8  203.28    7.50
   3   4  -8  180.58    9.80
   3   4  -8  190.08   16.60
   3   4  -8  210.38   15.00
   3  -4  -8  213.98   13.50
  -3  -4   8  182.48   16.10
  -3  -4   8  212.38   16.70
   3  -4  -8  213.68   15.30
   3  -4  -8  208.98   16.50
   3  -4  -8  219.98   12.80
   3   4  -7   81.29   10.80
  -3   4   7   69.79    3.80
  -3   4   7   68.39    6.90
  -3   4   7   72.79   10.40
   3   4  -7   79.59   10.70
   3   4  -7   62.29    7.90
   3   4  -7   73.59    4.90
   3   4  -7   79.59    6.90
  -3  -4   7   79.29    8.90
   3  -4  -7   77.09    9.20
   3  -4  -7   70.69    9.00
  -3  -4   7   79.19   10.20
  -3  -4   7   77.29   10.20
   3  -4  -7   73.29    8.20
   3  -4  -7   80.29    9.90
   3   4  -6   23.60    6.60
  -3   4   6   13.50    5.00
   3   4  -6   21.60    3.80
   3   4  -6   22.40    6.80
   3   4  -6   22.00    2.70
  -3   4   6   19.70    5.90
  -3   4   6   19.10    2.00
   3   4  -6   21.30    5.50
   3  -4  -6   19.10    4.30
   3  -4  -6   21.20    4.60
   3  -4  -6   17.30    6.10
  -3  -4   6   24.00    6.60
  -3  -4   6   23.50    5.60
  -3  -4   6   25.80    6.30
   3  -4  -6   18.40    5.20
  -3   4   5   46.90    6.10
  -3   4   5   38.20    5.90
   3   4  -5   56.29    3.50
   3   4  -5   56.89    5.90
   3   4  -5   63.89    8.10
   3   4  -5   64.39    6.80
   3   4  -5   63.09    7.80
  -3  -4   5   41.10    5.90
   3  -4  -5   57.49    6.00
   3  -4  -5   65.79    7.70
   3  -4  -5   55.39    6.00
  -3  -4   5   65.69    7.80
  -3  -4   5   46.50    5.50
   3  -4  -5   59.69    8.10
   3   4  -4  255.87   13.10
   3   4  -4  230.68   11.70
   3   4  -4  254.77   10.60
   3   4  -4  273.17   13.40
   3   4  -4  261.97    8.40
  -3   4   4  265.17   10.70
  -3   4   4  262.37   12.20
  -3   4   4  273.17   11.80
  -3  -4   4  260.07   11.40
   3  -4  -4  270.77   11.70
  -3  -4   4  272.87   13.10
   3  -4  -4  259.07    9.90
  -3  -4   4  269.57   13.00
   3  -4  -4  272.07   12.20
  -3   4   3  421.06   14.20
   3   4  -3  405.36   15.10
  -3   4   3  420.36   11.80
   3   4  -3  408.96   16.20
  -3   4   3  426.46   15.30
   3   4  -3  413.76   16.40
  -3   4   3  417.66   14.70
   3  -4  -3  407.86   13.00
  -3  -4   3  421.56   12.50
   3  -4  -3  422.76   15.30
   3  -4  -3  418.36   14.30
  -3  -4   3  435.66   16.60
   3  -4  -3  414.46   13.70
  -3  -4   3  412.96   15.00
   3  -4  -3  428.16   14.80
  -3  -4   3  408.66   16.00
   3   4  -2  123.59    7.70
   3   4  -2  116.89    6.80
  -3   4   2  123.29    4.40
  -3   4   2  121.09    4.40
  -3   4   2  120.69    6.00
  -3   4   2  119.29    6.50
   3   4  -2  109.39    7.40
  -3   4   2  127.69    6.10
  -3  -4   2  118.29    4.70
  -3  -4   2  114.99    5.10
  -3  -4   2  117.69    6.70
   3  -4  -2  122.39    6.00
   3  -4  -2  118.19    5.50
  -3  -4   2  114.69    7.60
   3  -4  -2  120.09    6.00
   3  -4  -2  121.89    6.50
  -3  -4   2  116.89    7.20
   3  -4  -2  120.69    4.40
  -3   4   1  494.25   15.60
  -3   4   1  474.35   15.00
  -3   4   1  474.15   15.20
   3   4  -1  504.45   16.30
  -3   4   1  494.35   15.50
   3   4  -1  502.65   17.30
  -3   4   1  463.25   13.70
   3   4  -1  506.75   16.90
  -3   4   1  486.15   14.60
   3   4  -1  490.05   14.80
   3  -4  -1  459.45   15.20
   3  -4  -1  479.15   15.00
  -3  -4   1  497.15   16.70
  -3  -4   1  491.45   14.90
  -3  -4   1  498.65   17.20
  -3  -4   1  477.55   16.00
   3  -4  -1  481.45   15.20
   3  -4  -1  473.05   14.40
   3   4   0   28.40    3.90
  -3   4   0   16.50    2.30
   3   4   0   23.90    3.60
  -3   4   0   16.60    2.40
  -3   4   0   17.80    2.00
  -3   4   0   17.30    2.30
   3   4   0   20.50    2.40
  -3   4   0   19.50    2.60
   3  -4   0   20.50    2.80
  -3  -4   0   25.90    3.10
  -3  -4   0   19.50    3.50
  -3  -4   0   20.90    3.20
  -3  -4   0   18.40    3.00
   3  -4   0   15.70    2.30
   3  -4   0   22.60    2.90
  -3   4  -1 2983.10   80.49
   3   4   1 2944.51   82.59
  -3   4  -1 2856.81   80.49
  -3   4  -1 2982.40   80.59
  -3   4  -1 2914.71   79.39
   3   4   1 2897.41   81.79
   3   4   1 2960.70   80.39
   3   4   1 2932.81   78.49
  -3   4  -1 2863.21   80.49
   3  -4   1 2826.12   80.19
   3  -4   1 2869.41   80.49
  -3  -4  -1 2875.21   82.49
  -3  -4  -1 2881.11   81.19
   3  -4   1 2851.61   80.49
  -3  -4  -1 2939.31   81.79
   3  -4   1 2889.01   79.39
   3  -4   1 2923.61   80.29
  -3   4  -2  123.69    6.70
  -3   4  -2  130.59    7.20
   3   4   2  148.49    7.20
  -3   4  -2  133.19    7.30
  -3   4  -2  129.39    7.00
   3   4   2  149.39    8.30
   3   4   2  135.99    8.60
  -3  -4  -2  138.39    8.10
  -3  -4  -2  125.99    8.80
   3  -4   2  127.49    7.10
   3  -4   2  126.99    7.20
   3  -4   2  129.59    5.70
  -3  -4  -2  136.79    4.70
   3  -4   2  130.19    6.80
  -3   4  -3  114.79    7.00
   3   4   3  115.89    7.40
  -3   4  -3  121.99    7.00
   3   4   3  133.79    8.50
  -3   4  -3  113.49    7.80
  -3   4  -3  112.49    8.10
   3   4   3  109.39    9.00
  -3  -4  -3  123.59    5.80
   3  -4   3  115.59    7.80
   3  -4   3  109.69    7.50
  -3  -4  -3  126.09    9.30
   3  -4   3  108.89    7.10
  -3  -4  -3  126.49    5.10
  -3  -4  -3  140.29    9.00
   3  -4   3  111.89    6.10
  -3   4  -4   54.39    7.30
   3   4   4   62.69    8.00
   3   4   4   69.09    8.30
  -3   4  -4   55.49    6.80
  -3   4  -4   59.39    6.10
   3  -4   4   49.30    7.00
  -3  -4  -4   64.29    8.40
   3  -4   4   51.69    6.20
   3  -4   4   46.80    5.10
   3  -4   4   57.19    5.60
  -3  -4  -4   62.89    4.80
  -3  -4  -4   67.39    8.00
  -3  -4  -4   59.09    4.60
  -3   4  -5  108.99   10.00
   3   4   5  103.19   10.90
  -3   4  -5   95.49    9.90
  -3   4  -5  108.59    7.90
   3   4   5  106.49   10.20
   3  -4   5  106.79    7.80
   3  -4   5  110.19    9.70
  -3  -4  -5  106.49   11.00
  -3  -4  -5  110.89    6.40
   3  -4   5  113.89    8.40
  -3  -4  -5  103.39    6.60
   3  -4   5  118.39    9.60
  -3  -4  -5   99.99   10.30
   3   4   6   15.80    5.70
  -3   4  -6   25.40    6.70
   3   4   6   19.20    6.40
  -3   4  -6   23.80    6.00
   3  -4   6   23.80    6.30
  -3  -4  -6   16.50    5.60
   3  -4   6   19.60    5.70
  -3  -4  -6   26.50    4.00
   3  -4   6   21.40    5.10
  -3  -4  -6   16.10    6.40
   3  -4   6   26.20    5.60
  -3   4  -7   67.29    8.90
  -3   4  -7   58.69    9.00
   3   4   7   59.99   10.70
  -3   4  -7   74.39   10.20
  -3  -4  -7   43.60    9.30
   3  -4   7   73.79    9.60
   3  -4   7   66.39    9.40
  -3  -4  -7   71.79   10.10
   3  -4   7   78.69    9.00
   3  -4   7   65.19    8.00
  -3  -4  -7   71.59    7.10
   3   4   8    8.30    6.90
  -3   4  -8   -2.30    7.60
  -3   4  -8   12.90    7.80
   3   4   8   -6.50    6.80
  -3   4  -8    8.50    8.30
   3  -4   8    4.80    6.70
  -3  -4  -8   12.00    8.40
  -3  -4  -8    2.80    7.50
   3  -4   8    5.50    6.60
  -3  -4  -8    5.80    4.50
  -3   4  -9   37.60   10.60
  -3   4  -9   30.50   10.60
   3   4   9   41.00   12.40
  -3   4  -9   42.10   10.90
  -3  -4  -9   25.40   10.00
   3  -4   9   31.20   10.40
   3  -4   9   36.70    8.50
  -3  -4  -9   33.30   11.40
  -3   4 -10  -14.20   20.00
   3   4  10   13.00   11.10
  -3   4 -10   -1.90    9.60
   3   4  10   -3.60    9.80
  -3   4 -10   -5.30    9.70
  -3   4 -10   -4.00    7.70
   3   4  10    6.80    3.40
   3  -4  10    1.30    9.60
   3  -4  10   -1.20    9.60
   3  -4  10   -8.80    7.90
   3  -4  10    3.00    8.40
  -3  -4 -10   10.10   10.00
  -3  -4 -10    5.40   11.30
  -3   4 -11    2.80    8.70
   3   4  11    8.70   11.80
   3   4  11  -21.10   11.80
  -3   4 -11    5.30   14.90
  -3   4 -11   -0.40   12.10
   3  -4  11   13.80    9.80
   3  -4  11   14.10   12.90
  -3  -4 -11   23.80   14.00
  -3  -4 -11    8.50   14.60
   3  -4  11   21.80    9.70
   3  -4  11   -3.10   12.10
  -3  -4 -11    1.00    8.30
  -3  -4 -11   16.80   12.40
  -3   5  12    9.10    7.40
  -3   5  12  -17.00   13.60
   3   5 -12   35.90   14.50
   3   5 -12   19.80   16.50
  -3   5  12   20.70   13.80
   3   5 -12   31.00   15.80
   3   5 -12   24.40    6.60
  -3  -5  12   13.10   12.70
   3  -5 -12   30.50   12.80
  -3  -5  12   -1.60    9.40
  -3  -5  12   20.00   14.80
   3  -5 -12   18.70   15.10
   3  -5 -12    0.10   13.70
   3  -5 -12   29.20   10.60
   3   5 -11    9.80   12.20
   3   5 -11   12.70    5.70
   3   5 -11    9.10   12.90
  -3   5  11   11.20   12.00
  -3   5  11    6.70    6.20
  -3   5  11   19.10   11.30
   3  -5 -11    9.70   13.30
   3  -5 -11   25.40    8.80
  -3  -5  11    0.90    9.80
   3  -5 -11   18.70   10.30
   3  -5 -11   -4.20   11.20
  -3  -5  11   22.60    8.40
  -3  -5  11   10.50   11.50
  -3   5  10   48.40   11.60
   3   5 -10   54.69    6.00
   3   5 -10   14.50   10.90
  -3   5  10   49.60   10.70
   3   5 -10   57.49   13.20
   3   5 -10   45.10   12.00
   3   5 -10   52.89    6.20
  -3   5  10   47.10    6.80
  -3  -5  10   52.89   12.60
  -3  -5  10   52.99    9.10
   3  -5 -10   48.20   11.90
   3  -5 -10   68.79   10.00
   3  -5 -10   79.19   13.90
   3  -5 -10   61.99   10.60
  -3  -5  10   34.30   10.50
  -3   5   9    3.40    4.20
   3   5  -9    7.40    3.70
   3   5  -9   10.00    4.30
  -3   5   9    6.60    7.90
  -3   5   9    1.30    7.70
   3   5  -9   17.90    9.70
   3  -5  -9    4.90    6.40
  -3  -5   9   10.40    8.70
  -3  -5   9    4.40    7.10
   3  -5  -9    5.60    8.40
   3  -5  -9    9.70    7.10
   3   5  -8  346.87   29.80
   3   5  -8  403.66   23.20
   3   5  -8  385.56   22.70
  -3   5   8  421.56   16.20
   3   5  -8  383.46   15.50
   3   5  -8  401.86   14.10
  -3   5   8  416.06   21.60
   3  -5  -8  430.46   18.70
   3  -5  -8  415.16   22.20
   3  -5  -8  422.26   17.80
  -3  -5   8  411.36   22.00
  -3  -5   8  416.56   23.00
   3   5  -7  130.19    6.50
  -3   5   7  114.19   12.50
   3   5  -7  126.09   13.80
   3   5  -7  133.79    8.50
  -3   5   7  124.39   12.40
   3   5  -7  126.99   14.80
   3   5  -7  135.09   12.70
  -3  -5   7  144.19   14.00
  -3  -5   7  137.19   11.80
   3  -5  -7  112.39   12.50
   3  -5  -7  130.79   13.20
   3  -5  -7  117.39    9.50
   3  -5  -7  131.39   10.20
  -3  -5   7  164.28   13.60
  -3   5   6  146.89   11.30
   3   5  -6  154.08   13.10
   3   5  -6  159.88   11.90
   3   5  -6  162.18   13.10
   3   5  -6  162.48    6.80
   3   5  -6  162.18    9.10
  -3   5   6  146.19   12.10
  -3  -5   6  156.28   12.90
   3  -5  -6  152.28   11.40
   3  -5  -6  144.49   12.30
  -3  -5   6  156.78   11.00
   3  -5  -6  162.48    9.50
   3  -5  -6  163.58    9.30
  -3  -5   6  172.98   12.80
  -3   5   5   69.09    7.90
   3   5  -5   81.39    8.60
   3   5  -5   69.09    4.10
   3   5  -5   76.59    9.40
   3   5  -5   58.69    6.60
  -3   5   5   63.19    8.50
   3   5  -5   76.89    9.90
  -3  -5   5   80.19    9.50
   3  -5  -5   63.49    8.30
   3  -5  -5   73.79    6.30
  -3  -5   5   84.99    8.20
  -3  -5   5   51.69    6.80
   3  -5  -5   71.39    6.70
   3  -5  -5   60.29    7.80
  -3   5   4    1.60    3.00
   3   5  -4    2.50    3.80
  -3   5   4    1.50    3.40
   3   5  -4    7.80    4.30
  -3   5   4    6.10    2.90
   3   5  -4   -1.50    3.40
   3  -5  -4    0.60    3.40
  -3  -5   4   -5.50    3.70
   3  -5  -4    4.00    3.00
   3  -5  -4    3.10    3.30
   3  -5  -4    1.20    2.30
  -3  -5   4   -0.10    3.20
  -3  -5   4    2.80    3.80
  -3  -5   4    0.50    1.80
  -3   5   3  657.53   22.20
  -3   5   3  669.63   23.00
   3   5  -3  710.13   24.60
  -3   5   3  703.03   21.70
   3   5  -3  712.23   22.90
   3   5  -3  669.43   24.00
   3  -5  -3  683.93   21.70
   3  -5  -3  669.93   20.00
  -3  -5   3  706.93   20.10
   3  -5  -3  674.23   23.00
  -3  -5   3  693.53   24.40
  -3  -5   3  711.63   24.00
  -3  -5   3  685.33   22.40
   3  -5  -3  689.33   21.40
   3  -5  -3  686.33   22.40
   3   5  -2   91.59    7.10
  -3   5   2   63.59    5.70
  -3   5   2   67.89    5.10
   3   5  -2   82.29    7.30
   3   5  -2   88.39    6.60
  -3   5   2   61.79    5.40
  -3  -5   2   78.29    4.20
   3  -5  -2   68.39    5.90
  -3  -5   2   81.99    6.80
   3  -5  -2   73.19    5.30
  -3  -5   2   84.99    6.30
   3  -5  -2   66.09    3.40
  -3  -5   2   84.99    7.60
   3  -5  -2   62.19    5.30
   3  -5  -2   69.79    5.00
  -3  -5   2   79.09    4.20
   3   5  -1  243.58   11.00
  -3   5   1  231.88    9.70
  -3   5   1  234.48    9.40
  -3   5   1  234.78    9.20
  -3   5   1  232.48    9.10
   3   5  -1  232.78   11.30
   3   5  -1  239.48    8.30
   3   5  -1  251.67   10.20
  -3  -5   1  250.97    8.60
   3  -5  -1  237.58    9.20
  -3  -5   1  255.57   10.90
   3  -5  -1  223.78    9.10
  -3  -5   1  240.88   10.10
  -3  -5   1  254.97   11.40
   3  -5  -1  218.68    9.40
   3  -5  -1  236.68    8.20
  -3   5   0   15.00    1.90
   3   5   0   25.20    2.80
  -3   5   0   18.70    2.90
  -3   5   0   12.40    2.50
   3   5   0   30.20    4.30
   3   5   0   32.40    4.90
  -3   5   0   18.60    3.00
   3  -5   0   15.60    2.60
   3  -5   0   16.50    2.90
  -3  -5   0   21.10    3.70
  -3  -5   0   28.90    3.80
  -3  -5   0   22.10    3.70
  -3  -5   0   26.10    3.00
   3  -5   0   18.00    3.00
   3  -5   0   17.70    2.70
   3   5   1   70.59    7.30
  -3   5  -1   62.09    5.10
  -3   5  -1   59.39    5.30
  -3   5  -1   60.89    5.10
   3   5   1   69.09    4.80
  -3   5  -1   63.09    3.50
   3   5   1   64.59    2.90
   3  -5   1   65.39    5.20
   3  -5   1   56.09    5.00
  -3  -5  -1   59.79    6.70
  -3  -5  -1   67.79    6.00
  -3  -5  -1   63.79    6.50
   3  -5   1   62.89    4.80
   3  -5   1   59.89    5.30
   3   5   2   94.79    7.80
  -3   5  -2  105.29    7.00
  -3   5  -2   98.49    6.40
   3   5   2   94.59    6.30
  -3   5  -2   97.39    7.10
   3   5   2   93.89    8.40
  -3  -5  -2   87.59    7.30
  -3  -5  -2   92.09    4.00
  -3  -5  -2   97.69    8.50
   3  -5   2   97.49    6.50
   3  -5   2  102.79    6.40
   3  -5   2  101.09    6.90
   3  -5   2   97.09    4.80
   3  -5   2  103.49    6.60
  -3   5  -3  504.15   18.50
  -3   5  -3  491.65   18.50
  -3   5  -3  507.65   16.90
   3   5   3  499.15   19.90
   3   5   3  459.55   18.60
   3   5   3  480.05   17.30
   3  -5   3  499.15   17.30
   3  -5   3  504.25   18.20
  -3  -5  -3  486.35   14.80
   3  -5   3  514.65   15.70
  -3  -5  -3  476.95   18.90
  -3  -5  -3  477.45   19.80
   3  -5   3  488.15   18.10
  -3   5  -4  163.38   11.10
   3   5   4  183.68   12.60
  -3   5  -4  173.58   11.00
   3   5   4  168.78   11.40
  -3   5  -4  180.38    9.90
  -3   5  -4  196.08    9.60
   3  -5   4  180.58   10.00
  -3  -5  -4  181.28   11.70
  -3  -5  -4  180.88    7.80
   3  -5   4  181.38   11.00
  -3  -5  -4  180.48    7.40
   3  -5   4  189.48   11.00
   3  -5   4  170.88    8.30
  -3  -5  -4  183.48   12.60
   3   5   5   72.59   10.40
  -3   5  -5   89.59    9.90
  -3   5  -5   75.69    9.00
  -3   5  -5   88.79    7.80
  -3   5  -5   87.19   10.50
   3   5   5   79.69   10.60
  -3  -5  -5   78.59   11.10
  -3  -5  -5   73.09   10.20
   3  -5   5   75.19    6.80
   3  -5   5   97.09    9.70
  -3  -5  -5   82.39    5.70
   3  -5   5   57.79    6.40
  -3  -5  -5   77.49    6.00
   3  -5   5   98.59   10.00
   3   5   6  365.16   19.00
   3   5   6  384.26   19.80
  -3   5  -6  342.07   18.60
  -3   5  -6  359.26   15.10
  -3   5  -6  365.76   19.00
  -3   5  -6  361.56   17.40
  -3  -5  -6  355.76   20.00
   3  -5   6  357.56   17.70
  -3  -5  -6  353.16   13.60
   3  -5   6  341.07   15.70
  -3  -5  -6  382.16   13.40
   3  -5   6  363.66   18.30
  -3  -5  -6  358.66   19.00
   3  -5   6  349.27   14.70
  -3   5  -7    5.50    5.10
  -3   5  -7   -4.60    6.50
   3   5   7    2.20    7.10
  -3   5  -7    0.30    6.00
   3  -5   7   -6.10    4.80
  -3  -5  -7    4.20    7.00
  -3  -5  -7    6.00    7.80
  -3  -5  -7   -2.60    4.10
   3  -5   7   -2.10    5.90
   3  -5   7   -1.70    5.20
  -3  -5  -7    5.00    3.50
   3  -5   7   -1.70    6.80
  -3   5  -8   50.59    9.50
  -3   5  -8   56.89   11.10
  -3   5  -8   72.79   10.80
   3   5   8   45.10   10.10
   3   5   8   64.19   11.10
  -3  -5  -8   73.69   12.90
   3  -5   8   50.79    8.30
  -3  -5  -8   57.69   12.00
  -3  -5  -8   64.29    6.60
  -3  -5  -8   70.39    7.60
   3  -5   8   62.19    9.60
   3  -5   8   59.89    7.90
  -3   5  -9   34.30   10.80
   3   5   9   32.60   11.30
  -3   5  -9   31.00    7.50
   3   5   9   33.70   11.30
  -3   5  -9   20.40   11.00
  -3   5  -9   23.10    9.50
   3  -5   9   29.80    9.40
   3  -5   9   28.80    8.50
   3  -5   9   30.70    7.80
  -3  -5  -9   27.80   12.50
  -3  -5  -9   34.70    6.70
  -3  -5  -9   42.20   10.30
   3  -5   9   15.10   10.00
  -3   5 -10   16.20   10.20
   3   5  10   -8.10   10.80
   3   5  10    7.90   11.50
  -3   5 -10    5.60   10.70
  -3   5 -10   13.70    7.80
   3   5  10    7.20    4.20
  -3  -5 -10   17.10   13.30
  -3  -5 -10    4.80   12.40
   3  -5  10   -3.40    8.20
   3  -5  10   14.50   11.50
   3  -5  10   10.80   10.90
   3  -5  10    0.60    8.70
  -3   5 -11    1.40    9.50
   3   5  11  -20.90   14.10
   3   5  11  -13.80   12.30
  -3   5 -11   22.60   16.80
  -3   5 -11   -8.20   13.40
   3   5  11   -1.20    3.60
  -3   5 -11    9.50   11.80
  -3  -5 -11  -16.10   11.90
  -3  -5 -11    5.50    7.70
  -3  -5 -11    9.40   14.10
   3  -5  11  -22.80   12.00
   3  -5  11   -5.90   10.60
   3  -5  11    6.60   11.60
  -3  -5 -11    6.70   13.50
   3  -5  11   -4.80    9.40
   3   6 -12    8.10   18.90
   3   6 -12   -5.90   16.00
  -3   6  12   37.90   16.50
  -3   6  12   30.70   14.10
   3   6 -12    6.30    6.70
   3   6 -12   13.10   14.90
  -3   6  12   -6.80    7.50
   3  -6 -12    0.50    9.80
   3  -6 -12   26.00   14.10
  -3  -6  12    8.40   10.20
   3  -6 -12   17.10   12.80
   3  -6 -12    0.20   14.40
  -3  -6  12  -11.60   12.80
  -3  -6  12   -1.70   14.60
   3   6 -11   20.50   14.40
  -3   6  11   -1.50   11.40
  -3   6  11    2.10   12.00
   3   6 -11   -2.10   13.10
   3   6 -11   11.60   11.30
   3   6 -11    4.00    4.80
  -3  -6  11    4.50    8.60
   3  -6 -11   10.50   13.00
   3  -6 -11   -2.00   11.80
  -3  -6  11   -5.50   11.80
   3  -6 -11   -0.30   10.50
   3  -6 -11   12.60    8.60
  -3  -6  11   14.30   13.70
   3   6 -10  -11.40   10.60
  -3   6  10    7.80    5.60
   3   6 -10    9.00   12.10
   3   6 -10    3.60    4.90
  -3   6  10   16.90   11.00
  -3   6  10    9.40    9.70
   3   6 -10   13.10    4.80
   3   6 -10   11.80   11.00
  -3  -6  10   -8.20    9.40
   3  -6 -10   16.70    9.40
  -3  -6  10   12.40    9.30
   3  -6 -10    9.00    7.50
   3  -6 -10    2.90    8.90
  -3  -6  10   -1.50    7.70
  -3   6   9   19.20    8.60
   3   6  -9   32.40   10.90
   3   6  -9   19.60    4.10
  -3   6   9   31.30    5.80
   3   6  -9   23.10    5.40
   3   6  -9   34.90   11.90
   3   6  -9   24.70   10.10
   3  -6  -9   24.60    9.50
  -3  -6   9    6.60    8.50
   3  -6  -9   21.30    9.90
  -3  -6   9   42.30   18.50
   3  -6  -9   28.50    7.80
   3   6  -8    3.30    3.10
   3   6  -8    7.20    7.20
   3   6  -8    2.90    8.00
   3   6  -8   -3.60    4.20
  -3   6   8    7.10    6.80
  -3   6   8    6.00    7.60
   3   6  -8   -2.20    7.50
  -3  -6   8   -0.80    8.10
   3  -6  -8   -0.80    5.40
   3  -6  -8   -5.20    5.30
   3  -6  -8   -1.80    7.50
   3   6  -7  192.68   14.60
   3   6  -7  174.78   16.10
  -3   6   7  159.58   14.60
   3   6  -7  195.58   16.20
  -3   6   7  157.98   13.70
   3   6  -7  175.88   10.30
   3   6  -7  193.38    8.20
  -3  -6   7  209.98   15.30
   3  -6  -7  172.58   11.10
   3  -6  -7  165.98   14.00
   3  -6  -7  183.28   11.50
   3  -6  -7  153.18   14.80
  -3  -6   7  178.08   13.50
  -3  -6   7  181.08   16.00
  -3   6   6  210.08   13.40
  -3   6   6  234.88   14.40
   3   6  -6  229.48   15.20
   3   6  -6  210.08   15.90
   3   6  -6  214.98    8.60
   3   6  -6  215.58   10.80
   3   6  -6  233.88   14.20
   3  -6  -6  216.18   11.30
   3  -6  -6  231.38   14.00
  -3  -6   6  211.18   13.00
   3  -6  -6  188.18   13.80
  -3  -6   6  203.68   14.20
  -3  -6   6  213.68   15.20
   3  -6  -6  223.58   10.90
  -3   6   5  354.76   14.30
   3   6  -5  363.56   16.20
   3   6  -5  345.07   17.90
   3   6  -5  358.96   18.30
   3   6  -5  350.26   14.30
  -3   6   5  372.36   16.20
   3   6  -5  358.36   12.10
  -3   6   5  386.06   17.10
   3  -6  -5  356.46   13.20
   3  -6  -5  366.96   14.40
   3  -6  -5  361.16   16.10
  -3  -6   5  351.06   15.50
  -3  -6   5  359.46   17.40
  -3  -6   5  341.87   17.50
   3  -6  -5  360.16   17.00
   3   6  -4  317.87   14.10
  -3   6   4  291.77   13.50
  -3   6   4  309.57   12.40
  -3   6   4  306.47   14.40
   3   6  -4  310.67   15.70
   3   6  -4  317.87   15.90
  -3  -6   4  324.17   16.00
   3  -6  -4  297.97   14.50
  -3  -6   4  327.97   13.50
   3  -6  -4  307.37   12.20
  -3  -6   4  319.57   10.70
   3  -6  -4  310.47   13.80
  -3  -6   4  315.77   15.20
   3  -6  -4  299.37   10.80
   3  -6  -4  304.17   12.40
   3   6  -3   77.99    8.60
  -3   6   3   79.19    7.40
  -3   6   3   82.89    7.10
   3   6  -3   65.89    7.50
  -3   6   3   79.19    6.10
   3   6  -3   72.79    8.40
  -3  -6   3   77.79    8.00
  -3  -6   3   72.89    6.90
   3  -6  -3   77.29    6.20
   3  -6  -3   91.69    7.70
  -3  -6   3   75.89    4.60
   3  -6  -3   81.19    7.10
   3  -6  -3   71.89    3.80
  -3  -6   3   76.19    8.50
   3  -6  -3   81.59    6.00
  -3  -6   3   76.89    4.70
  -3   6   2   83.09    6.00
   3   6  -2   84.09    8.50
   3   6  -2  100.49    7.40
   3   6  -2   77.39    8.00
  -3   6   2  100.89    6.70
  -3   6   2   95.99    7.30
   3  -6  -2   95.29    6.00
  -3  -6   2   97.89    7.30
   3  -6  -2   95.29    7.20
  -3  -6   2   87.69    5.10
   3  -6  -2   97.79    6.60
  -3  -6   2   80.09    4.60
   3  -6  -2   85.99    4.20
  -3  -6   2   96.79    7.80
  -3  -6   2   87.09    8.50
   3   6  -1 1854.61   54.79
  -3   6   1 1815.02   52.89
  -3   6   1 1865.21   53.69
   3   6  -1 1818.62   55.39
  -3   6   1 1868.61   52.99
   3   6  -1 1920.61   53.49
  -3   6   1 1818.42   52.69
   3   6  -1 1837.02   51.39
  -3  -6   1 1918.11   51.79
  -3  -6   1 1862.31   53.29
  -3  -6   1 1844.92   55.29
   3  -6  -1 1889.11   51.59
   3  -6  -1 1814.42   52.59
   3  -6  -1 1809.52   52.79
   3  -6  -1 1797.62   53.29
  -3  -6   1 1844.12   54.69
   3   6   0   22.20    2.80
  -3   6   0   25.50    2.70
  -3   6   0   21.00    3.20
  -3   6   0   24.70    4.00
   3   6   0   13.60    3.40
  -3   6   0   23.40    3.50
  -3   6   0   19.00    2.20
   3   6   0   13.70    4.20
   3  -6   0   18.90    3.50
  -3  -6   0   16.20    3.60
  -3  -6   0   17.80    4.30
   3  -6   0   20.20    3.60
   3  -6   0   20.60    3.00
   3  -6   0   23.50    3.40
  -3  -6   0   24.80    4.70
  -3   6  -1  244.48    8.90
  -3   6  -1  247.08   10.30
   3   6   1  271.47   12.30
  -3   6  -1  240.08   10.90
   3   6   1  271.07   13.20
  -3   6  -1  240.58    8.10
   3   6   1  268.77    9.90
  -3   6  -1  234.08   10.60
   3   6   1  252.17    8.20
   3  -6   1  258.87   10.30
   3  -6   1  244.78   10.70
  -3  -6  -1  266.57   11.20
   3  -6   1  252.47   10.20
  -3  -6  -1  255.57   12.20
   3  -6   1  218.68   10.10
  -3  -6  -1  267.97   13.10
   3   6   2  102.59    9.20
  -3   6  -2   95.29    6.00
  -3   6  -2   96.49    7.80
  -3   6  -2   93.19    7.50
   3   6   2   92.59    6.50
   3   6   2   91.59    4.30
   3   6   2   97.99    8.40
  -3   6  -2  103.09    6.80
   3  -6   2   93.79    6.50
   3  -6   2   86.39    7.00
   3  -6   2  104.89    7.20
  -3  -6  -2  101.79    9.50
   3  -6   2   80.29    7.30
  -3  -6  -2   89.19    7.40
  -3  -6  -2  100.89    8.40
   3  -6   2   89.89    4.40
  -3   6  -3   14.90    3.70
  -3   6  -3   16.10    4.50
   3   6   3   20.00    5.90
   3   6   3   14.30    4.20
  -3   6  -3   20.00    4.90
   3   6   3   12.20    3.80
  -3   6  -3   16.50    3.70
  -3  -6  -3   16.20    2.40
   3  -6   3   18.30    2.80
   3  -6   3   14.00    3.90
  -3  -6  -3   15.50    4.00
   3  -6   3   17.90    4.50
  -3  -6  -3   18.20    5.60
   3  -6   3   19.50    4.30
   3   6   4   16.20    5.60
  -3   6  -4   23.90    5.50
  -3   6  -4   25.30    5.70
  -3   6  -4   32.50    5.10
   3   6   4   11.60    5.20
  -3   6  -4   24.70    5.00
   3  -6   4   21.50    4.70
  -3  -6  -4   23.40    6.20
   3  -6   4   34.00    6.00
  -3  -6  -4   21.40    3.10
   3  -6   4   31.10    3.80
   3  -6   4   31.50    5.90
  -3  -6  -4   22.80    3.10
  -3  -6  -4   24.50    6.60
  -3   6  -5   15.30    5.50
  -3   6  -5    8.00    4.30
   3   6   5    4.20    6.00
   3   6   5   10.80    6.60
  -3   6  -5   10.30    6.20
  -3   6  -5    6.80    5.10
   3  -6   5   10.10    5.70
   3  -6   5   16.00    5.40
  -3  -6  -5   16.60    3.30
   3  -6   5    3.00    5.30
  -3  -6  -5   24.10    7.40
   3  -6   5    9.00    3.70
  -3  -6  -5   14.40    5.70
  -3  -6  -5   14.20    3.10
  -3   6  -6  134.79   10.20
  -3   6  -6  132.79   13.50
  -3   6  -6  144.89   14.20
   3   6   6  137.59   13.90
  -3   6  -6  131.59   12.20
   3   6   6  142.69   14.70
  -3  -6  -6  157.08   15.10
   3  -6   6  153.98   13.10
  -3  -6  -6  138.49   14.10
   3  -6   6  142.69    9.00
   3  -6   6  129.09   10.80
  -3  -6  -6  144.49    8.50
  -3  -6  -6  138.39    7.70
   3  -6   6  140.09   13.00
   3   6   7   34.20    8.80
   3   6   7   30.80    8.50
  -3   6  -7   17.00    6.70
  -3   6  -7   45.90   12.70
  -3   6  -7   35.70    6.40
  -3   6  -7   34.40    9.70
  -3  -6  -7   35.50    5.50
   3  -6   7   23.60    7.70
   3  -6   7   34.10    6.10
  -3  -6  -7   31.90    4.80
  -3  -6  -7   38.20    9.50
   3  -6   7   40.40    9.00
   3  -6   7   18.70    9.70
  -3  -6  -7   33.90   10.80
  -3   6  -8    5.10    7.30
   3   6   8   -1.00    8.10
  -3   6  -8    1.70    9.50
  -3   6  -8    2.80    5.90
   3   6   8   12.10    9.80
  -3  -6  -8   -1.60    8.30
  -3  -6  -8    4.50    4.20
   3  -6   8   -2.40    5.50
  -3  -6  -8   -4.70    9.30
   3  -6   8   -3.50    6.60
   3  -6   8   -5.50    7.30
  -3  -6  -8   -1.60    4.90
   3   6   9   45.60   11.80
  -3   6  -9   50.49   12.20
  -3   6  -9   34.60   10.40
  -3   6  -9   41.90   13.60
   3   6   9   50.29   14.00
   3  -6   9   35.90    9.80
  -3  -6  -9   34.70   12.30
   3  -6   9   37.80    9.20
  -3  -6  -9   42.20   11.40
   3  -6   9   39.30   10.20
  -3  -6  -9   42.40    6.60
  -3  -6  -9   39.90    7.30
   3  -6   9   46.80    8.50
  -3   6 -10   18.80    8.60
  -3   6 -10   -5.90   11.60
  -3   6 -10    5.70    9.90
   3   6  10   14.30   13.00
  -3   6 -10   -3.20   15.20
  -3  -6 -10   -7.60   13.00
   3  -6  10  -14.40    7.80
   3  -6  10  -13.50   10.60
   3  -6  10   13.50   11.00
   3  -6  10   -3.40    9.50
  -3  -6 -10  -14.20   14.40
   3   7 -11   35.00    6.50
  -3   7  11   28.80   14.50
  -3   7  11   32.40    7.80
  -3   7  11   13.10   12.80
   3   7 -11   39.00   15.60
   3   7 -11   34.20    6.30
   3   7 -11   20.00   13.20
   3   7 -11   37.00   16.90
   3  -7 -11   18.60   13.00
  -3  -7  11   26.80   11.80
  -3  -7  11   33.60   12.50
   3  -7 -11   32.20    9.40
   3  -7 -11   26.30   14.20
   3  -7 -11    3.50   11.60
  -3  -7  11   20.10    9.30
   3   7 -10    5.80    4.80
  -3   7  10    9.90    6.00
   3   7 -10    5.70   10.80
  -3   7  10   11.50   10.50
   3   7 -10   12.10   12.00
   3   7 -10    4.10    5.20
   3   7 -10   18.40   14.00
  -3   7  10    4.60   10.10
   3  -7 -10   -9.70    9.90
   3  -7 -10   10.80    9.00
  -3  -7  10   11.00   11.10
   3  -7 -10   15.50    8.10
  -3  -7  10  -12.70    9.70
   3  -7 -10    7.80   10.80
  -3  -7  10   12.00    8.60
   3   7  -9   59.69   11.60
  -3   7   9   96.49   14.70
   3   7  -9  100.99    8.30
   3   7  -9   96.19   14.30
  -3   7   9   74.69   12.10
   3   7  -9   91.89   13.40
   3   7  -9   97.39    9.40
   3  -7  -9   58.89   12.30
  -3  -7   9  113.99   15.10
   3  -7  -9   84.29   10.20
   3  -7  -9   72.99    8.80
  -3  -7   9  121.19   14.90
  -3   7   8  228.78   17.80
   3   7  -8  299.77   24.80
  -3   7   8  240.38   19.20
   3   7  -8  258.77   19.00
   3   7  -8  260.17   11.00
   3   7  -8  249.58   12.90
   3  -7  -8  255.87   14.70
   3  -7  -8  247.98   18.90
   3  -7  -8  239.98   14.40
  -3  -7   8  247.48   19.40
  -3  -7   8  247.78   19.50
   3   7  -7   -3.30    7.00
  -3   7   7   10.50    6.40
   3   7  -7    4.20    7.30
   3   7  -7    1.90    4.70
   3   7  -7   -0.60    2.80
   3   7  -7    9.30    7.60
  -3   7   7    4.30    6.60
   3  -7  -7    9.50    7.30
   3  -7  -7    0.30    4.60
  -3  -7   7   -2.50    6.10
  -3  -7   7    3.90    6.50
   3  -7  -7    5.30    4.90
  -3  -7   7    9.00    6.70
   3   7  -6  141.09   10.10
   3   7  -6  111.99   12.70
  -3   7   6  161.18   13.40
   3   7  -6  174.58   15.40
  -3   7   6  150.18   12.30
   3   7  -6  150.28   14.40
   3   7  -6  152.48    7.60
  -3  -7   6  149.49   11.70
   3  -7  -6  154.88   14.00
   3  -7  -6  159.28    9.20
   3  -7  -6  154.28   10.30
  -3  -7   6  159.08   13.80
   3  -7  -6  132.29   12.60
  -3  -7   6  155.98   14.30
  -3   7   5  231.48   13.80
   3   7  -5  199.58   12.90
  -3   7   5  205.18   10.80
   3   7  -5  186.58   15.00
   3   7  -5  198.58   14.60
  -3   7   5  226.98   12.80
   3  -7  -5  227.28   13.10
  -3  -7   5  194.18   14.10
  -3  -7   5  199.98   12.10
   3  -7  -5  214.88    9.40
   3  -7  -5  227.28   13.70
  -3  -7   5  199.88    8.80
   3  -7  -5  220.28   10.80
  -3  -7   5  205.98   14.90
   3   7  -4    7.40    4.90
  -3   7   4    2.80    3.20
   3   7  -4    0.00    4.90
   3   7  -4   -1.40    4.10
  -3   7   4    4.50    4.40
  -3   7   4    3.50    4.00
   3  -7  -4   -1.10    3.40
  -3  -7   4    1.40    2.40
  -3  -7   4   -2.10    4.80
  -3  -7   4    5.30    4.90
   3  -7  -4    7.40    4.40
   3  -7  -4    3.10    4.30
  -3  -7   4    2.90    4.20
   3  -7  -4    4.70    2.40
   3  -7  -4   -0.60    3.30
   3   7  -3   19.50    4.70
  -3   7   3   15.20    4.50
   3   7  -3   21.00    5.70
  -3   7   3   19.30    4.50
   3   7  -3   22.90    4.90
  -3   7   3   21.20    4.00
  -3  -7   3   18.20    3.00
  -3  -7   3   26.50    5.00
  -3  -7   3   20.80    5.30
   3  -7  -3   17.30    3.80
   3  -7  -3   21.90    2.40
   3  -7  -3   14.70    4.50
   3  -7  -3   17.20    3.60
  -3  -7   3   24.40    2.70
  -3  -7   3   16.60    5.10
   3  -7  -3   18.90    4.50
   3   7  -2   89.69    9.40
   3   7  -2  108.09    7.90
  -3   7   2  104.19    7.60
  -3   7   2   93.79    8.30
  -3   7   2  103.59    6.90
   3   7  -2   99.39    9.20
  -3  -7   2  104.09    6.00
   3  -7  -2   98.99    8.20
  -3  -7   2  100.79    7.90
  -3  -7   2   99.79    9.70
   3  -7  -2   86.99    6.50
   3  -7  -2  101.09    7.70
   3  -7  -2  104.49    5.00
  -3  -7   2   95.89    5.20
  -3  -7   2  104.49    8.70
   3   7  -1  318.47   15.30
   3   7  -1  305.57   10.50
   3   7  -1  304.77   14.50
  -3   7   1  316.97   12.90
  -3   7   1  312.57   13.60
  -3   7   1  322.57   12.50
   3   7  -1  314.27   13.00
  -3   7   1  325.97   12.20
  -3  -7   1  320.47   12.90
   3  -7  -1  317.47   12.20
   3  -7  -1  310.57   11.10
   3  -7  -1  303.97   13.00
   3  -7  -1  315.27   12.70
  -3  -7   1  321.07   15.10
  -3  -7   1  320.97   11.00
  -3  -7   1  316.37   14.40
  -3   7   0   35.90    4.40
   3   7   0   35.50    6.70
  -3   7   0   27.30    4.60
  -3   7   0   26.40    2.50
   3   7   0   33.00    4.10
  -3   7   0   28.20    2.80
   3   7   0   45.40    6.50
  -3   7   0   25.20    4.10
   3  -7   0   26.50    3.90
  -3  -7   0   43.70    6.30
   3  -7   0   22.90    4.10
  -3  -7   0   42.40    6.70
   3  -7   0   22.30    4.40
  -3  -7   0   37.50    4.70
   3  -7   0   21.60    3.50
  -3   7  -1   -0.50    2.00
  -3   7  -1    3.20    3.20
  -3   7  -1    6.60    3.70
   3   7   1    2.70    1.80
   3   7   1    0.50    3.10
   3   7   1    4.20    4.80
  -3   7  -1    2.10    2.90
   3   7   1    2.40    2.50
  -3   7  -1    4.20    1.50
  -3  -7  -1    9.00    3.80
   3  -7   1    3.20    3.00
  -3  -7  -1   -2.00    3.80
   3  -7   1    3.20    2.90
  -3  -7  -1    2.80    3.80
   3  -7   1    4.50    2.90
   3  -7   1    1.60    3.40
  -3   7  -2   73.89    7.70
  -3   7  -2   82.59    7.70
   3   7   2   64.49    4.10
  -3   7  -2   69.09    6.30
   3   7   2   58.49    6.00
  -3   7  -2   72.19    5.80
   3   7   2   50.99    6.80
   3   7   2   55.59    7.20
   3  -7   2   83.29    7.80
  -3  -7  -2   62.49    8.00
  -3  -7  -2   64.99    9.10
[truncated: 1,131,522 more chars]
