# Supplementary material for: {4,4′-Di­bromo-2,2′-[cyclo­hexane-1,2-diylbis(nitrilo­methanylyl­idene)]diphenolato-κ4 O,N,N′,O′}nickel(II)
Source: IUCrdata. 2021 Jan 29;6(Pt 1):x210084. doi: 10.1107/S2414314621000845 (PMC9462270; doi:10.1107/S2414314621000845)
Supplement: Supplementary file 2 [file x-06-x210084-Isup2.hkl]

data_I                                                                          
_shelx_title ' [Ni(Brsaldch)]'                                                  
_shelx_refln_list_code          4                                               
_shelx_F_calc_maximum      314.80                                               
_exptl_crystal_F_000      1064.00                                               
_reflns_d_resolution_high  0.8079                                               
                                                                                
loop_                                                                           
 _space_group_symop_operation_xyz                                               
 'x, y, z'                                                                      
 '-x, y+1/2, -z+1/2'                                                            
 '-x, -y, -z'                                                                   
 'x, -y-1/2, z-1/2'                                                             
                                                                                
_cell_length_a    13.5179                                                       
_cell_length_b    13.6343                                                       
_cell_length_c    10.4966                                                       
_cell_angle_alpha  90.000                                                       
_cell_angle_beta  104.510                                                       
_cell_angle_gamma  90.000                                                       
                                                                                
_shelx_F_squared_multiplier     1.000                                           
                                                                                
loop_                                                                           
 _refln_index_h                                                                 
 _refln_index_k                                                                 
 _refln_index_l                                                                 
 _refln_F_squared_calc                                                          
 _refln_F_squared_meas                                                          
 _refln_F_squared_sigma                                                         
 _refln_observed_status                                                         
   2   0   0      18983.74      20184.03       225.09 o                         
   3   0   0       2196.26       2152.71        27.80 o                         
   4   0   0      15469.54      16389.68       162.88 o                         
   5   0   0       2161.17       2196.84        30.56 o                         
   6   0   0       5127.57       5286.18        61.86 o                         
   7   0   0       5488.47       5498.85        65.97 o                         
   8   0   0      20612.86      20760.62       189.51 o                         
   9   0   0        118.79        132.12        12.71 o                         
  10   0   0      44989.71      46283.25       389.65 o                         
  11   0   0       7779.16       7490.26        82.38 o                         
  12   0   0       2499.45       2576.92        43.77 o                         
  13   0   0       1687.48       1587.72        43.18 o                         
  14   0   0       8213.53       8207.89       108.09 o                         
  15   0   0         65.13        153.11        39.58 o                         
  16   0   0       1988.49       1942.41       126.87 o                         
   1   1   0       5909.79       5759.12       135.34 o                         
   2   1   0       7993.01       8446.10        61.47 o                         
   3   1   0      15475.48      16013.13       115.40 o                         
   4   1   0       4218.53       4382.89        32.69 o                         
   5   1   0       2118.03       2206.37        18.75 o                         
   6   1   0        334.16        288.78         7.80 o                         
   7   1   0        415.19        378.99         9.64 o                         
   8   1   0       5639.98       5568.88        42.78 o                         
   9   1   0       4431.07       4181.60        38.59 o                         
  10   1   0       2494.12       2578.79        31.42 o                         
  11   1   0        358.40        419.29        16.59 o                         
  12   1   0        495.89        508.99        22.06 o                         
  13   1   0        816.17        739.71        26.89 o                         
  14   1   0        468.56        509.91        23.45 o                         
  15   1   0        667.20        645.98        29.67 o                         
  16   1   0        216.15        213.45        38.97 o                         
   0   2   0      24046.52      24335.39       252.40 o                         
   1   2   0       7911.22       7967.20        63.05 o                         
   2   2   0      14195.55      14495.53       104.64 o                         
   3   2   0       1619.29       1515.38        16.30 o                         
   4   2   0      28491.58      29468.90       210.92 o                         
   5   2   0       3242.62       2971.82        28.69 o                         
   6   2   0      45742.30      47953.45       330.63 o                         
   7   2   0       3988.02       4008.40        39.11 o                         
   8   2   0      22126.88      23275.30       173.65 o                         
   9   2   0          4.66         26.49        10.67 o                         
  10   2   0       4844.58       4718.03        49.43 o                         
  11   2   0        553.90        576.98        20.99 o                         
  12   2   0        369.02        379.34        20.90 o                         
  13   2   0        438.78        449.12        25.21 o                         
  14   2   0       2832.10       2748.39        71.71 o                         
  15   2   0         50.69         38.67        29.49 o                         
  16   2   0       3192.87       3135.09        68.09 o                         
   1   3   0      22354.07      22057.35       157.73 o                         
   2   3   0       1741.33       1774.02        17.34 o                         
   3   3   0      12760.84      12990.09        99.67 o                         
   4   3   0       2994.65       2635.10        23.45 o                         
   5   3   0         12.70         30.60         7.12 o                         
   6   3   0       3243.59       3559.73        38.61 o                         
   7   3   0       4326.17       4651.15        46.73 o                         
   8   3   0       1590.71       1632.33        27.65 o                         
   9   3   0       2513.11       2582.15        36.36 o                         
  10   3   0        889.12        904.94        26.33 o                         
  11   3   0         87.65        137.83        17.44 o                         
  12   3   0       1117.97       1118.38        41.49 o                         
  13   3   0         64.97         70.50        22.19 o                         
  14   3   0       1357.39       1321.91        46.64 o                         
  15   3   0         24.31          9.17        27.16 o                         
   0   4   0       1407.10       1519.03        24.87 o                         
   1   4   0       8075.32       7966.08        68.11 o                         
   2   4   0       8355.52       8096.19        62.70 o                         
   3   4   0        213.91        228.41         8.46 o                         
   4   4   0         35.87         76.94         6.41 o                         
   5   4   0       5665.50       5987.04        54.29 o                         
   6   4   0          9.97          6.49         8.44 o                         
   7   4   0       1014.78       1070.14        23.01 o                         
   8   4   0        272.66        235.97        14.12 o                         
   9   4   0          9.02         21.05        13.19 o                         
  10   4   0       2046.44       1948.50        35.91 o                         
  11   4   0        117.04        127.28        19.36 o                         
  12   4   0       1938.95       1923.40        43.69 o                         
  13   4   0        407.21        417.16        27.18 o                         
  14   4   0        350.34        330.87        27.76 o                         
  15   4   0         21.89         27.95        27.53 o                         
   1   5   0       4675.60       4668.05        79.02 o                         
   2   5   0        408.65        398.26        11.16 o                         
   3   5   0        144.44        238.13        15.22 o                         
   4   5   0         83.75         72.05         7.23 o                         
   5   5   0       1549.56       1615.28        51.78 o                         
   6   5   0         94.92        142.40         9.24 o                         
   7   5   0        140.24        169.74        12.38 o                         
   8   5   0        559.98        536.63        18.71 o                         
   9   5   0        427.51        431.70        21.23 o                         
  10   5   0        885.04        907.65        28.33 o                         
  11   5   0         18.31         21.24        19.04 o                         
  12   5   0        149.47        124.52        22.65 o                         
  13   5   0          0.72         32.63        25.08 o                         
  14   5   0         22.03         83.53        27.63 o                         
  15   5   0        327.86        380.55        40.82 o                         
   0   6   0       8700.81       8760.06        95.23 o                         
   1   6   0        299.16        327.46        10.25 o                         
   2   6   0       5415.45       5161.54        47.22 o                         
   3   6   0        217.43        242.74         9.77 o                         
   4   6   0        443.25        396.82        11.92 o                         
   5   6   0       1421.43       1437.57        20.04 o                         
   6   6   0        815.43        863.05        17.95 o                         
   7   6   0       1088.99       1009.09        22.09 o                         
   8   6   0        961.39        990.43        26.36 o                         
   9   6   0         59.45        103.11        16.10 o                         
  10   6   0       1968.58       2027.81        41.93 o                         
  11   6   0         49.50         71.74        19.79 o                         
  12   6   0        951.55        976.02        33.09 o                         
  13   6   0        147.97        159.07        25.96 o                         
  14   6   0       1008.60        966.74        40.15 o                         
  15   6   0         19.26         -0.12        32.98 o                         
   1   7   0       3662.58       3725.47        74.09 o                         
   2   7   0       1083.22       1221.37        20.20 o                         
   3   7   0        350.52        347.97        21.18 o                         
   4   7   0        651.67        609.33        15.73 o                         
   5   7   0          3.33         37.88         8.13 o                         
   6   7   0        113.47        130.06        11.41 o                         
   7   7   0         55.58         77.23        10.31 o                         
   8   7   0        578.65        609.93        21.35 o                         
   9   7   0         57.27         78.22        17.13 o                         
  10   7   0        157.31        187.54        20.11 o                         
  11   7   0       1242.11       1179.93        39.83 o                         
  12   7   0         32.58         29.87        23.24 o                         
  13   7   0         41.77         72.87        27.60 o                         
  14   7   0          2.67         30.31        32.16 o                         
   0   8   0      10653.33      10282.12       128.08 o                         
   1   8   0         10.07         67.30         8.88 o                         
   2   8   0      16342.07      16069.61       129.55 o                         
   3   8   0        493.85        507.04        15.67 o                         
   4   8   0       8112.87       7846.54        63.77 o                         
   5   8   0       1285.21       1167.79        20.79 o                         
   6   8   0       5807.59       5540.44        51.66 o                         
   7   8   0          3.37         10.01        11.03 o                         
   8   8   0       6049.64       5956.58        67.04 o                         
   9   8   0          8.75         54.76        17.28 o                         
  10   8   0       6565.86       6581.98        79.76 o                         
  11   8   0          5.85         20.27        22.24 o                         
  12   8   0       3065.94       3181.36        58.32 o                         
  13   8   0         24.39         30.76        30.02 o                         
  14   8   0        317.94        372.53        37.05 o                         
   1   9   0         29.89        103.23        10.29 o                         
   2   9   0        405.36        357.66        13.79 o                         
   3   9   0        301.93        369.28        14.08 o                         
   4   9   0         52.42         62.87        10.80 o                         
   5   9   0        129.64        140.83        12.30 o                         
   6   9   0         11.76         28.32         9.84 o                         
   7   9   0        590.01        540.85        20.45 o                         
   8   9   0        120.28        134.59        14.85 o                         
   9   9   0         60.20        105.69        16.62 o                         
  10   9   0          0.43         12.84        22.34 o                         
  11   9   0        142.16        149.68        25.85 o                         
  12   9   0         63.57         86.01        27.32 o                         
  13   9   0        410.25        356.07        37.31 o                         
   0  10   0       3369.16       3333.03        52.14 o                         
   1  10   0       1010.58        943.43        23.20 o                         
   2  10   0       4287.19       4060.90        46.44 o                         
   3  10   0       1122.14       1050.56        23.07 o                         
   4  10   0      19485.36      19525.56       148.47 o                         
   5  10   0        130.12        107.35        13.21 o                         
   6  10   0       8241.77       8131.64        77.80 o                         
   7  10   0        105.14        112.67        18.34 o                         
   8  10   0       2383.37       2364.42        36.54 o                         
   9  10   0        394.04        343.09        19.39 o                         
  10  10   0       1889.42       1866.57        57.76 o                         
  11  10   0        819.68        761.17        33.97 o                         
  12  10   0       1085.80       1119.59        44.21 o                         
  13  10   0         83.98         77.64        59.02 o                         
   1  11   0         99.19        106.99        12.85 o                         
   2  11   0       1074.94       1114.01        28.20 o                         
   3  11   0        151.09        186.25        16.49 o                         
   4  11   0       4167.83       4022.98        47.21 o                         
   5  11   0          1.05        142.39        16.02 o                         
   6  11   0       1722.74       1648.60        38.25 o                         
   7  11   0        956.55        961.34        42.34 o                         
   8  11   0        102.51        118.66        20.66 o                         
   9  11   0        658.02        697.82        27.29 o                         
  10  11   0          5.87         20.47        22.15 o                         
  11  11   0         26.80        -26.73        26.73 o                         
  12  11   0        142.99         84.61        38.66 o                         
   0  12   0       3526.57       3647.40        76.48 o                         
   1  12   0        153.20        184.76        16.09 o                         
   2  12   0       1620.66       1598.34        34.84 o                         
   3  12   0         95.11         59.52        16.88 o                         
   4  12   0       1761.20       1838.51        39.65 o                         
   5  12   0       2904.10       2731.37        42.33 o                         
   6  12   0        212.24        255.87        19.27 o                         
   7  12   0         16.84         20.59        17.81 o                         
   8  12   0         47.40         61.48        22.03 o                         
   9  12   0         12.77         16.98        23.84 o                         
  10  12   0       1700.25       1744.70        47.42 o                         
  11  12   0         11.05        -15.37        62.50 o                         
   1  13   0        120.56        147.63        23.64 o                         
   2  13   0        119.20        103.33        22.71 o                         
   3  13   0        758.54        842.92        31.60 o                         
   4  13   0        142.67        151.97        21.97 o                         
   5  13   0         13.98         57.95        20.89 o                         
   6  13   0         12.10         16.16        21.63 o                         
   7  13   0         31.71         55.75        24.09 o                         
   8  13   0        501.99        572.26        30.59 o                         
   9  13   0         45.97         56.45        33.70 o                         
  10  13   0        395.20        424.84        41.29 o                         
   0  14   0        177.60        168.44        33.21 o                         
   1  14   0        536.29        564.88        29.65 o                         
   2  14   0         15.32         42.86        24.79 o                         
   3  14   0         65.62         38.91        23.94 o                         
   4  14   0        218.36        285.39        27.63 o                         
   5  14   0        615.29        702.38        33.00 o                         
   6  14   0        564.90        606.90        31.71 o                         
   7  14   0          2.55         40.75        23.78 o                         
   8  14   0          1.19        -26.35        30.64 o                         
   9  14   0          0.83        -35.29        48.01 o                         
   1  15   0         59.78         85.41        27.53 o                         
   2  15   0        158.75        161.77        29.74 o                         
   3  15   0        238.18        235.24        30.26 o                         
   4  15   0        180.34        174.91        30.01 o                         
   5  15   0         17.92         42.57        29.58 o                         
   6  15   0         13.90        -29.50        29.50 o                         
   7  15   0         19.90         -4.52        35.44 o                         
   0  16   0        137.83        167.63        47.65 o                         
   1  16   0        231.45        295.15        43.89 o                         
   2  16   0         61.85         28.69        30.94 o                         
   3  16   0         41.93         44.50        32.06 o                         
   4  16   0        195.48        175.24        36.17 o                         
   5  16   0         24.80         20.60        33.85 o                         
 -16   1   1        274.74        313.81        33.40 o                         
 -15   1   1       1381.77       1378.61        37.79 o                         
 -14   1   1         24.94         28.93        18.10 o                         
 -13   1   1       1162.24       1162.63        32.71 o                         
 -12   1   1        171.79        177.74        17.26 o                         
 -11   1   1         78.44         45.67        13.03 o                         
 -10   1   1       1300.63       1378.82        23.07 o                         
  -9   1   1       3593.10       3509.47        34.78 o                         
  -8   1   1       1570.48       1662.96        19.50 o                         
  -7   1   1       2336.59       2218.71        20.97 o                         
  -6   1   1       3255.27       3293.54        25.56 o                         
  -5   1   1       5768.56       5676.08        37.69 o                         
  -4   1   1       1022.83       1052.88        10.31 o                         
  -3   1   1       4104.17       4158.45        28.17 o                         
  -2   1   1       5075.57       5463.98        41.66 o                         
  -1   1   1       7205.97       7660.46        65.79 o                         
   0   1   1       8868.67       9462.76        89.57 o                         
   1   1   1       9717.78      10158.23        95.84 o                         
   2   1   1        369.97        425.06         9.49 o                         
   3   1   1       2776.84       2939.80        28.39 o                         
   4   1   1       2160.70       2012.07        25.22 o                         
   5   1   1       1791.61       1937.71        23.55 o                         
   6   1   1       6360.90       6431.65        51.76 o                         
   7   1   1       1678.59       1696.13        19.70 o                         
   8   1   1       1104.72        982.87        17.53 o                         
   9   1   1        945.14        998.54        18.83 o                         
  10   1   1        249.27        238.55        12.41 o                         
  11   1   1       2010.69       2098.26        28.93 o                         
  12   1   1          5.18         -1.20        14.82 o                         
  13   1   1        586.79        611.80        22.86 o                         
  14   1   1        538.71        476.94        24.80 o                         
  15   1   1         76.10         97.88        28.19 o                         
 -16   2   1        166.71        135.10        27.40 o                         
 -15   2   1       1796.37       1755.70        58.10 o                         
 -14   2   1        790.85        784.24        29.91 o                         
 -13   2   1       2985.59       3026.32        54.28 o                         
 -12   2   1        913.80        969.32        33.60 o                         
 -11   2   1        717.16        695.80        24.11 o                         
 -10   2   1        140.58        127.40        15.02 o                         
  -9   2   1       2624.11       2760.19        36.97 o                         
  -8   2   1         15.09         34.81         9.95 o                         
  -7   2   1       2705.00       2590.89        29.11 o                         
  -6   2   1       1299.46       1277.37        18.25 o                         
  -5   2   1      18564.86      19400.85       133.69 o                         
  -4   2   1      10148.49      10691.44        71.21 o                         
  -3   2   1      28618.75      30099.52       194.95 o                         
  -2   2   1       7866.75       8142.17        55.29 o                         
  -1   2   1       1666.36       1893.12        17.27 o                         
   0   2   1       1898.78       1704.42        19.19 o                         
   1   2   1       7352.22       7628.76        75.46 o                         
   2   2   1       1378.63       1354.36        15.55 o                         
   3   2   1       1376.65       1338.40        29.14 o                         
   4   2   1        317.89        302.98        10.01 o                         
   5   2   1      32591.69      35883.19       240.56 o                         
   6   2   1         36.29         87.14         6.82 o                         
   7   2   1      12702.01      12882.28        90.67 o                         
   8   2   1       2087.54       2195.31        30.58 o                         
   9   2   1       7769.65       7868.88        64.22 o                         
  10   2   1         25.66         45.86        10.63 o                         
  11   2   1       3270.25       3085.80        43.42 o                         
  12   2   1        135.84        134.85        17.67 o                         
  13   2   1        624.92        643.07        28.60 o                         
  14   2   1         64.31         77.24        21.82 o                         
  15   2   1       1767.88       1773.20        58.72 o                         
 -16   3   1          5.07        -28.59        29.25 o                         
 -15   3   1        702.15        730.84        35.42 o                         
 -14   3   1        454.71        492.99        28.46 o                         
 -13   3   1         17.34         -3.12        21.07 o                         
 -12   3   1       1416.25       1396.15        38.99 o                         
 -11   3   1        228.59        255.11        19.61 o                         
 -10   3   1        817.46        821.87        26.23 o                         
  -9   3   1       1463.35       1506.26        29.37 o                         
  -8   3   1        317.71        250.43        11.97 o                         
  -7   3   1       1753.46       1573.31        22.81 o                         
  -6   3   1       9143.05      10149.20        77.88 o                         
  -5   3   1       5236.80       5081.20        41.41 o                         
  -4   3   1        114.42        104.57         5.43 o                         
  -3   3   1        385.03        357.09         7.96 o                         
  -2   3   1       2582.99       2606.02        30.37 o                         
  -1   3   1      14591.66      15196.26       107.13 o                         
   0   3   1       7076.34       6784.89        95.32 o                         
   1   3   1       2826.02       2736.49        37.19 o                         
   2   3   1        494.03        487.17         9.21 o                         
   3   3   1        578.71        528.49        11.57 o                         
   4   3   1        560.28        590.97        13.93 o                         
   5   3   1      20626.40      22501.32       159.22 o                         
   6   3   1        106.67        161.75         7.81 o                         
   7   3   1        121.22         94.44         9.77 o                         
   8   3   1        662.05        611.76        17.03 o                         
   9   3   1        132.76        164.95        12.53 o                         
  10   3   1       1211.21       1147.39        27.12 o                         
  11   3   1         38.86         76.56        19.03 o                         
  12   3   1        591.59        598.76        27.74 o                         
  13   3   1        161.90        198.96        24.10 o                         
  14   3   1        212.41        247.41        26.53 o                         
  15   3   1        763.88        772.21        36.68 o                         
 -16   4   1          9.85         42.25        72.46 o                         
 -15   4   1       1388.57       1385.78        63.03 o                         
 -14   4   1        166.05        142.85        27.47 o                         
 -13   4   1       4003.46       4065.42        60.58 o                         
 -12   4   1        237.29        274.35        26.10 o                         
 -11   4   1      11626.92      11922.93       110.87 o                         
 -10   4   1       3208.67       3203.22        45.49 o                         
  -9   4   1      22605.20      23130.95       182.61 o                         
  -8   4   1       1619.62       1613.69        25.46 o                         
  -7   4   1      13298.88      12924.04       101.80 o                         
  -6   4   1        567.31        647.07        15.09 o                         
  -5   4   1      12979.35      13097.30        88.19 o                         
  -4   4   1       3920.17       3763.05        33.19 o                         
  -3   4   1       5661.43       5588.49        41.91 o                         
  -2   4   1        497.07        452.36        10.64 o                         
  -1   4   1      21418.08      21993.07       159.12 o                         
   0   4   1      12387.62      12380.07       120.54 o                         
   1   4   1      28533.48      28823.16       231.96 o                         
   2   4   1      13276.46      13593.53        95.08 o                         
   3   4   1      33199.27      33474.55       225.26 o                         
   4   4   1       3583.58       3689.68        35.06 o                         
   5   4   1      21762.22      22151.60       158.23 o                         
   6   4   1        204.99        220.13         9.11 o                         
   7   4   1       2107.49       2010.67        30.74 o                         
   8   4   1        257.23        245.94        14.95 o                         
   9   4   1       4026.00       4050.41        50.38 o                         
  10   4   1        262.03        276.81        19.16 o                         
  11   4   1       4787.11       4931.85        62.02 o                         
  12   4   1        186.55        223.68        21.74 o                         
  13   4   1       8546.10       8717.20        95.47 o                         
  14   4   1        502.39        519.57        31.15 o                         
  15   4   1       4096.36       4178.33        74.13 o                         
 -15   5   1         83.65         45.17        29.52 o                         
 -14   5   1        378.32        411.02        30.92 o                         
 -13   5   1        542.71        619.71        30.51 o                         
 -12   5   1        983.36       1011.46        34.24 o                         
 -11   5   1       1826.03       1769.90        41.47 o                         
 -10   5   1         19.48         27.89        15.96 o                         
  -9   5   1         85.16        119.82        14.73 o                         
  -8   5   1       1568.09       1668.63        26.25 o                         
  -7   5   1       3443.32       3205.83        34.49 o                         
  -6   5   1        336.44        230.93         8.21 o                         
  -5   5   1       5572.42       5767.68        47.34 o                         
  -4   5   1        201.02        227.41         8.52 o                         
  -3   5   1       2665.26       2747.26        27.49 o                         
  -2   5   1       1529.83       1328.39        17.03 o                         
  -1   5   1      14728.06      14557.41       109.21 o                         
   0   5   1       5109.44       5263.33        47.01 o                         
   1   5   1        751.65        659.96        14.87 o                         
   2   5   1        216.95        210.11         8.01 o                         
   3   5   1        769.32        730.37        14.81 o                         
   4   5   1       4022.30       3861.94        39.19 o                         
   5   5   1       5353.22       5393.99        53.29 o                         
   6   5   1       3157.39       3153.46        34.16 o                         
   7   5   1         21.62         35.16         9.93 o                         
   8   5   1         76.02         78.32        14.02 o                         
   9   5   1        388.32        371.02        19.65 o                         
  10   5   1       2994.62       2752.54        46.83 o                         
  11   5   1        596.23        636.23        27.91 o                         
  12   5   1        575.10        618.51        30.36 o                         
  13   5   1          0.75         -5.64        23.86 o                         
  14   5   1         66.11         55.33        26.22 o                         
  15   5   1        243.45        206.70        33.18 o                         
 -15   6   1       5580.09       5719.39        90.09 o                         
 -14   6   1        450.29        445.26        32.52 o                         
 -13   6   1       3276.45       3142.52        58.22 o                         
 -12   6   1          8.96        -14.22        22.70 o                         
 -11   6   1       1592.22       1574.64        42.95 o                         
 -10   6   1        364.56        454.88        31.98 o                         
  -9   6   1        428.43        459.99        19.83 o                         
  -8   6   1        180.88        221.70        15.26 o                         
  -7   6   1       4934.35       4734.44        43.07 o                         
  -6   6   1        509.97        449.00        15.62 o                         
  -5   6   1      31589.24      32616.98       223.07 o                         
  -4   6   1      10589.20      10636.52        85.73 o                         
  -3   6   1      21684.78      21306.11       153.35 o                         
  -2   6   1       4333.75       4063.58        50.51 o                         
  -1   6   1      22512.49      22892.24       175.05 o                         
   0   6   1        797.26        695.35        16.01 o                         
   1   6   1       1351.36       1218.39        19.77 o                         
   2   6   1       3162.11       2952.03        29.46 o                         
   3   6   1       3087.18       2892.44        35.87 o                         
   4   6   1        762.44        794.59        16.66 o                         
   5   6   1       8405.63       7976.42        71.15 o                         
   6   6   1       7050.82       7158.97        65.71 o                         
   7   6   1      14663.93      14390.12       110.39 o                         
   8   6   1       2094.22       2093.32        32.92 o                         
   9   6   1      12283.12      12209.11       113.03 o                         
  10   6   1        200.53        179.09        20.65 o                         
  11   6   1       2140.78       2254.02        49.58 o                         
  12   6   1        482.75        520.27        28.23 o                         
  13   6   1       1215.55       1279.00        40.20 o                         
  14   6   1        639.00        642.70        35.12 o                         
 -14   7   1          3.17         20.52        29.49 o                         
 -13   7   1       3036.15       2970.46        60.04 o                         
 -12   7   1         63.42         77.79        27.79 o                         
 -11   7   1       1052.19       1074.51        36.06 o                         
 -10   7   1         45.87         27.93        19.38 o                         
  -9   7   1         37.15         32.11        15.90 o                         
  -8   7   1       1830.67       1809.76        32.96 o                         
  -7   7   1        946.64        909.02        19.20 o                         
  -6   7   1       6195.01       6147.54        81.41 o                         
  -5   7   1        115.88        142.36        10.63 o                         
  -4   7   1        359.81        347.72        17.58 o                         
  -3   7   1       3730.37       3633.43        36.61 o                         
  -2   7   1       3761.28       3598.71        68.15 o                         
  -1   7   1       1377.41       1166.55        22.33 o                         
   0   7   1       3653.44       3664.01        76.69 o                         
   1   7   1       5247.36       5058.53        46.92 o                         
   2   7   1       1098.66       1116.60        20.89 o                         
   3   7   1         40.07         33.07         7.69 o                         
   4   7   1       8731.47       8469.18        69.07 o                         
   5   7   1        438.98        452.58        16.80 o                         
   6   7   1       1725.75       1671.21        46.72 o                         
   7   7   1         87.17        113.66        12.65 o                         
   8   7   1        191.56        261.70        16.22 o                         
   9   7   1       1321.83       1327.21        37.08 o                         
  10   7   1        152.16        184.00        22.11 o                         
  11   7   1       1997.67       1945.82        48.75 o                         
  12   7   1         19.14         38.68        24.22 o                         
  13   7   1        392.79        314.18        31.89 o                         
  14   7   1        216.04        227.77        35.88 o                         
 -14   8   1        257.23        220.36        34.47 o                         
 -13   8   1        363.58        317.16        30.72 o                         
 -12   8   1         83.12        114.21        25.73 o                         
 -11   8   1       1044.28       1140.48        41.15 o                         
 -10   8   1       2462.13       2315.54        49.79 o                         
  -9   8   1       3686.54       3685.55        53.09 o                         
  -8   8   1       1172.63       1105.91        30.76 o                         
  -7   8   1       1185.96       1119.91        22.33 o                         
  -6   8   1        239.79        283.08        14.70 o                         
  -5   8   1        129.09        151.47        11.43 o                         
  -4   8   1       2864.56       2689.05        32.90 o                         
  -3   8   1         29.45         49.58        10.13 o                         
  -2   8   1        931.15        923.66        23.06 o                         
  -1   8   1        432.73        419.20        14.52 o                         
   0   8   1       1596.77       1623.95        26.38 o                         
   1   8   1      19757.26      20158.33       153.25 o                         
   2   8   1        946.41        809.89        20.49 o                         
   3   8   1       7892.47       7557.11        63.98 o                         
   4   8   1        670.59        655.23        16.97 o                         
   5   8   1        921.24        906.88        20.42 o                         
   6   8   1       1070.76       1018.59        28.04 o                         
   7   8   1         57.09         50.10        13.55 o                         
   8   8   1       1220.73       1197.51        28.02 o                         
   9   8   1         30.61         32.10        21.63 o                         
  10   8   1        681.74        718.48        29.30 o                         
  11   8   1       2235.28       2192.41        53.28 o                         
  12   8   1        103.52        130.58        28.54 o                         
  13   8   1        791.12        765.13        38.43 o                         
 -13   9   1         39.42        -17.45        30.20 o                         
 -12   9   1        834.69        889.11        40.13 o                         
 -11   9   1        117.39        107.44        25.50 o                         
 -10   9   1        755.68        658.00        28.52 o                         
  -9   9   1       1669.02       1670.43        34.20 o                         
  -8   9   1        329.12        425.40        17.08 o                         
  -7   9   1       3390.96       3408.89        46.47 o                         
  -6   9   1         83.80        165.46        17.98 o                         
  -5   9   1       4093.25       4114.17        44.78 o                         
  -4   9   1       1317.05       1369.65        43.36 o                         
  -3   9   1        192.75        178.01        14.45 o                         
  -2   9   1       2681.49       2518.91        69.55 o                         
  -1   9   1        149.24        167.61        12.62 o                         
   0   9   1       7834.84       7880.64       115.13 o                         
   1   9   1       1132.85       1178.33        24.08 o                         
   2   9   1       2074.89       2079.13        43.40 o                         
   3   9   1       5111.25       4787.60        49.78 o                         
   4   9   1        110.83        225.04        13.25 o                         
   5   9   1       5049.32       4928.02        49.41 o                         
   6   9   1        475.33        392.14        24.51 o                         
   7   9   1       1197.97       1110.30        30.26 o                         
   8   9   1        366.60        423.27        27.44 o                         
   9   9   1          1.69          5.86        16.95 o                         
  10   9   1       1856.55       1904.49        46.83 o                         
  11   9   1          3.28        -14.72        25.95 o                         
  12   9   1        435.12        586.80        40.25 o                         
  13   9   1         77.67        123.31        34.69 o                         
 -13  10   1         37.56         26.13        35.23 o                         
 -12  10   1        604.36        601.02        35.43 o                         
 -11  10   1        409.18        446.45        31.32 o                         
 -10  10   1       1189.68       1215.00        56.26 o                         
  -9  10   1         18.87         27.10        18.57 o                         
  -8  10   1        499.74        491.80        21.80 o                         
  -7  10   1         79.30         50.23        14.43 o                         
  -6  10   1       1184.60       1256.08        32.87 o                         
  -5  10   1          4.47         18.70        14.09 o                         
  -4  10   1        140.76        190.78        17.28 o                         
  -3  10   1        921.05       1086.09        30.13 o                         
  -2  10   1          2.52         -6.36        13.41 o                         
  -1  10   1        275.92        254.36        15.11 o                         
   0  10   1         92.45         67.23        12.03 o                         
   1  10   1       1036.48        949.03        25.65 o                         
   2  10   1        349.11        352.80        16.50 o                         
   3  10   1       4290.17       3964.55        46.15 o                         
   4  10   1         14.11         55.91        13.75 o                         
   5  10   1        260.49        293.76        15.60 o                         
   6  10   1        122.32        136.54        13.35 o                         
   7  10   1        362.08        382.37        20.82 o                         
   8  10   1        487.30        521.11        22.36 o                         
   9  10   1         74.29         51.60        19.71 o                         
  10  10   1        328.35        358.10        28.56 o                         
  11  10   1         39.11        114.54        30.03 o                         
  12  10   1          1.23         26.96        33.16 o                         
 -12  11   1         36.34         55.83        33.63 o                         
 -11  11   1        701.40        761.44        45.25 o                         
 -10  11   1        264.81        257.18        28.52 o                         
  -9  11   1          0.09        -15.16        19.18 o                         
  -8  11   1        148.14        142.90        21.01 o                         
  -7  11   1        234.95        208.09        18.53 o                         
  -6  11   1       1483.62       1420.73        48.48 o                         
  -5  11   1       1073.75       1050.90        38.61 o                         
  -4  11   1        454.10        426.15        25.21 o                         
  -3  11   1       1433.51       1451.42        35.68 o                         
  -2  11   1         31.84         53.33        16.09 o                         
  -1  11   1       2034.02       2074.10        38.02 o                         
   0  11   1        219.73        288.92        18.53 o                         
   1  11   1        634.80        590.74        21.79 o                         
   2  11   1        458.82        479.84        22.87 o                         
   3  11   1        384.54        381.41        19.41 o                         
   4  11   1       2272.68       2438.64        43.35 o                         
   5  11   1        222.74        253.50        21.59 o                         
   6  11   1        838.42        923.75        36.99 o                         
   7  11   1          3.48         27.46        17.26 o                         
   8  11   1        195.03        250.24        21.02 o                         
   9  11   1        381.34        400.91        22.28 o                         
  10  11   1         49.74        153.82        24.84 o                         
  11  11   1        759.22        780.68        37.58 o                         
 -11  12   1        138.65        156.60        39.94 o                         
 -10  12   1         51.06         76.60        37.32 o                         
  -9  12   1        205.49        219.88        24.00 o                         
  -8  12   1         45.09         21.38        18.78 o                         
  -7  12   1        178.97        189.85        20.41 o                         
  -6  12   1         67.97         43.64        17.95 o                         
  -5  12   1       3477.35       3301.46        50.08 o                         
  -4  12   1        310.53        391.80        24.06 o                         
  -3  12   1       2116.42       2054.75        48.94 o                         
  -2  12   1          9.83         22.07        15.91 o                         
  -1  12   1       1041.48       1035.35        29.75 o                         
   0  12   1        134.55        158.52        17.18 o                         
   1  12   1        817.38        796.82        27.25 o                         
   2  12   1        233.25        259.61        18.98 o                         
   3  12   1        115.50         88.21        16.64 o                         
   4  12   1         59.40         77.70        19.41 o                         
   5  12   1       1791.09       1682.23        45.91 o                         
   6  12   1          3.90          5.30        18.45 o                         
   7  12   1       1221.97       1248.64        45.40 o                         
   8  12   1         11.38         -7.81        27.98 o                         
   9  12   1       1127.73       1133.27        38.31 o                         
  10  12   1         13.99         83.61        25.16 o                         
 -10  13   1         67.05         89.82        33.80 o                         
  -9  13   1        467.22        543.50        39.67 o                         
  -8  13   1         23.25         63.36        20.69 o                         
  -7  13   1        113.16        140.28        22.09 o                         
  -6  13   1         33.07         35.63        20.45 o                         
  -5  13   1          0.42        -18.41        18.41 o                         
  -4  13   1          5.62         30.10        18.81 o                         
  -3  13   1         13.46         16.52        16.31 o                         
  -2  13   1        138.72        159.13        17.82 o                         
  -1  13   1        200.77        215.16        18.78 o                         
   0  13   1        110.50        135.40        17.61 o                         
   1  13   1        113.93        104.80        19.05 o                         
   2  13   1         70.75         55.91        19.40 o                         
   3  13   1        139.84        122.22        21.39 o                         
   4  13   1         72.35         43.70        20.77 o                         
   5  13   1         45.85         84.17        21.66 o                         
   6  13   1         83.35         69.47        22.57 o                         
   7  13   1        216.52        214.00        29.19 o                         
   8  13   1        121.36        167.84        31.18 o                         
   9  13   1        944.80       1035.57        45.68 o                         
  -9  14   1        734.10        882.46        38.42 o                         
  -8  14   1        366.72        371.85        32.39 o                         
  -7  14   1        251.58        380.35        26.13 o                         
  -6  14   1        206.51        201.98        22.38 o                         
  -5  14   1       1852.05       1884.67        51.50 o                         
  -4  14   1         56.35         58.38        24.58 o                         
  -3  14   1        359.53        409.98        28.64 o                         
  -2  14   1        103.30         59.54        24.64 o                         
  -1  14   1        830.52        880.63        33.07 o                         
   0  14   1        103.16        101.51        36.82 o                         
   1  14   1        928.59        955.58        39.16 o                         
   2  14   1         26.43         10.00        21.05 o                         
   3  14   1        536.62        597.34        27.42 o                         
   4  14   1          4.39        -13.33        23.25 o                         
   5  14   1       1816.92       1864.97        45.98 o                         
   6  14   1         23.07         35.78        23.83 o                         
   7  14   1        121.80        125.69        29.80 o                         
   8  14   1         44.00         87.16        31.97 o                         
  -7  15   1          2.47         28.15        29.49 o                         
  -6  15   1          1.80         67.53        28.77 o                         
  -5  15   1         23.21        -16.62        34.25 o                         
  -4  15   1          6.33          2.74        29.12 o                         
  -3  15   1         32.74         52.00        28.46 o                         
  -2  15   1         66.27        119.99        30.48 o                         
  -1  15   1          0.89         21.38        28.32 o                         
   0  15   1         83.63         65.02        29.54 o                         
   1  15   1          6.74         31.63        20.84 o                         
   2  15   1         37.38         17.54        23.16 o                         
   3  15   1         22.45         24.59        29.03 o                         
   4  15   1          3.80         24.48        30.62 o                         
   5  15   1         22.16         66.52        26.54 o                         
   6  15   1          0.81          4.32        29.26 o                         
  -5  16   1         59.46        102.97        34.99 o                         
  -4  16   1         25.55        105.43        34.56 o                         
  -3  16   1        150.20        167.47        33.29 o                         
  -2  16   1        218.53        142.25        34.22 o                         
  -1  16   1        352.96        370.53        35.98 o                         
   0  16   1         76.02         60.88        32.93 o                         
   1  16   1        445.79        507.96        43.25 o                         
   2  16   1         22.12         15.18        31.27 o                         
   3  16   1        216.37        280.63        35.77 o                         
   4  16   1         53.05        110.72        29.75 o                         
 -16   0   2       1402.68       1421.31        98.71 o                         
 -15   0   2        269.59        148.50        39.83 o                         
 -14   0   2        273.10        228.06        24.52 o                         
 -13   0   2         24.39         26.24        16.83 o                         
 -12   0   2        609.78        647.28        27.44 o                         
 -11   0   2        994.54        989.58        28.58 o                         
 -10   0   2       4288.25       4317.55        50.58 o                         
  -9   0   2      20883.10      21387.36       196.06 o                         
  -8   0   2      35308.21      36563.79       308.08 o                         
  -7   0   2      30580.64      33224.09       279.76 o                         
  -6   0   2      23293.57      23958.28       203.48 o                         
  -5   0   2       4395.41       4458.02        44.66 o                         
  -4   0   2       8370.05       8477.57        76.09 o                         
  -3   0   2        228.96        194.01         6.54 o                         
  -2   0   2        696.16        804.99        15.78 o                         
  -1   0   2       9833.75      10976.73       111.05 o                         
   0   0   2       8605.59       8997.19       106.57 o                         
   1   0   2      18892.69      20431.91       233.25 o                         
   2   0   2      63094.58      66982.14       695.08 o                         
   3   0   2      30504.38      32775.41       320.18 o                         
   4   0   2      42588.52      44679.66       434.63 o                         
   5   0   2       7934.66       7248.19        81.47 o                         
   6   0   2      18614.01      18739.03       204.83 o                         
   7   0   2        836.53        826.35        26.19 o                         
   8   0   2       4512.56       4546.20        61.79 o                         
   9   0   2        339.10        327.95        20.37 o                         
  10   0   2        660.11        725.88        29.87 o                         
  11   0   2         56.32         58.50        22.49 o                         
  12   0   2       4717.56       4639.50        82.29 o                         
  13   0   2        127.91        152.87        23.27 o                         
  14   0   2       3748.05       3839.52        73.61 o                         
  15   0   2        169.13        263.24        47.59 o                         
 -16   1   2       1327.60       1298.94        41.41 o                         
 -15   1   2        114.42         92.08        21.53 o                         
 -14   1   2        671.43        579.78        24.63 o                         
 -13   1   2        576.48        599.86        23.00 o                         
 -12   1   2        703.62        715.12        26.52 o                         
 -11   1   2       1995.25       2089.09        29.36 o                         
 -10   1   2       1081.21       1070.41        19.88 o                         
  -9   1   2       2666.96       2634.27        26.34 o                         
  -8   1   2         55.77         67.53         6.96 o                         
  -7   1   2          5.79          8.61         5.87 o                         
  -6   1   2      11746.83      11920.21        81.32 o                         
  -5   1   2      10141.61      10455.04        71.30 o                         
  -4   1   2      12962.50      13425.82        86.28 o                         
  -3   1   2        435.47        486.04         8.56 o                         
  -2   1   2         15.06         27.43         3.92 o                         
  -1   1   2       2312.36       2306.37        24.21 o                         
   0   1   2        496.58        655.08        11.38 o                         
   1   1   2      41220.09      44057.44       348.75 o                         
   2   1   2       1163.92       1099.27        15.06 o                         
   3   1   2       9519.87       9517.41        75.90 o                         
   4   1   2       2820.27       2799.94        25.72 o                         
   5   1   2        641.53        682.99        13.59 o                         
   6   1   2       6852.33       6700.86        57.17 o                         
   7   1   2       1661.44       1677.28        23.58 o                         
   8   1   2       4789.46       4692.12        43.08 o                         
   9   1   2          1.48         -8.59         9.78 o                         
  10   1   2        400.87        432.21        15.67 o                         
  11   1   2        973.72        905.81        24.91 o                         
  12   1   2        921.62        895.38        26.20 o                         
  13   1   2        900.39        876.68        26.83 o                         
  14   1   2         51.75         48.82        20.78 o                         
  15   1   2         44.93         77.74        24.99 o                         
 -16   2   2       1072.60       1098.76        38.05 o                         
 -15   2   2       2349.10       2436.21        59.28 o                         
 -14   2   2       5248.74       5378.22        78.37 o                         
 -13   2   2       4350.69       4255.49        62.32 o                         
 -12   2   2       1474.18       1448.56        38.49 o                         
 -11   2   2       1873.88       1854.68        35.18 o                         
 -10   2   2       4153.35       4026.79        45.71 o                         
  -9   2   2         14.21         22.98        10.00 o                         
  -8   2   2        445.69        448.85        12.81 o                         
  -7   2   2        771.74        806.35        14.99 o                         
  -6   2   2       3713.30       3867.62        30.97 o                         
  -5   2   2       2585.65       2617.88        27.46 o                         
  -4   2   2      19578.80      20374.19       139.34 o                         
  -3   2   2      13594.40      14190.68        98.55 o                         
  -2   2   2      24369.96      25444.35       171.23 o                         
  -1   2   2      14581.79      14642.59       107.61 o                         
   0   2   2      99099.59     111179.99       852.14 o                         
   1   2   2        148.26        184.46        10.53 o                         
   2   2   2       4610.49       4524.23        43.65 o                         
   3   2   2        228.92        220.21         8.59 o                         
   4   2   2          0.86          7.90         6.07 o                         
   5   2   2        317.42        390.56        12.12 o                         
   6   2   2       2351.55       2370.74        27.37 o                         
   7   2   2        574.48        476.47        15.62 o                         
   8   2   2       8681.55       8500.91        67.69 o                         
   9   2   2       3595.95       3440.06        35.42 o                         
  10   2   2      14546.28      14550.58       112.47 o                         
  11   2   2       2526.37       2469.07        33.19 o                         
  12   2   2        839.96        826.58        26.30 o                         
  13   2   2        395.24        384.17        22.87 o                         
  14   2   2        357.40        383.79        28.10 o                         
  15   2   2         82.54         91.67        34.67 o                         
 -16   3   2         12.35         -7.78        33.98 o                         
 -15   3   2       1373.64       1425.89        60.43 o                         
 -14   3   2       1883.64       1909.12        56.87 o                         
 -13   3   2         81.93         77.75        21.45 o                         
 -12   3   2       3257.77       3221.50        50.07 o                         
 -11   3   2        341.20        419.00        20.54 o                         
 -10   3   2      18727.96      18832.77       151.69 o                         
  -9   3   2         92.16        123.31        12.28 o                         
  -8   3   2       4821.57       4746.96        45.01 o                         
  -7   3   2       4220.25       4257.08        40.33 o                         
  -6   3   2        404.75        523.62        14.41 o                         
  -5   3   2      12590.92      12695.11        87.59 o                         
  -4   3   2       1119.81       1086.80        14.18 o                         
  -3   3   2       7655.52       7724.75        79.80 o                         
  -2   3   2       2981.69       2906.55        26.57 o                         
  -1   3   2      13969.54      14987.45       122.58 o                         
   0   3   2      90870.87      98642.87       913.21 o                         
   1   3   2       5531.06       5569.59        82.12 o                         
   2   3   2       7557.85       7386.06        64.01 o                         
   3   3   2         56.15         57.31         6.72 o                         
   4   3   2        537.10        535.29        13.97 o                         
   5   3   2       4086.65       3815.98        38.87 o                         
   6   3   2        948.00       1059.74        20.56 o                         
   7   3   2       8798.63       8287.66        63.56 o                         
   8   3   2         38.32         55.33         9.13 o                         
   9   3   2       3709.04       3571.71        35.65 o                         
  10   3   2       2718.67       2638.22        35.50 o                         
  11   3   2        975.49        966.85        25.87 o                         
  12   3   2        161.58        167.05        18.06 o                         
  13   3   2          4.89         13.60        23.17 o                         
  14   3   2       1243.86       1099.72        37.39 o                         
  15   3   2        298.71        326.67        36.41 o                         
 -16   4   2         16.35          3.41        32.02 o                         
 -15   4   2        108.44         77.74        27.05 o                         
 -14   4   2         13.52          8.58        24.67 o                         
 -13   4   2        458.55        470.44        27.42 o                         
 -12   4   2         28.03        -13.93        19.09 o                         
 -11   4   2         19.49         37.18        17.35 o                         
 -10   4   2       1908.95       1938.44        34.59 o                         
  -9   4   2       1770.66       1813.10        29.44 o                         
  -8   4   2       2395.66       2252.02        30.56 o                         
  -7   4   2       3027.09       2950.31        32.38 o                         
  -6   4   2       9060.46       9735.67        71.34 o                         
  -5   4   2       1569.22       1834.54        22.10 o                         
  -4   4   2          5.81         33.24         5.51 o                         
  -3   4   2       1498.34       1380.34        15.60 o                         
  -2   4   2       3678.97       3504.52        31.10 o                         
  -1   4   2        208.80        360.95        12.44 o                         
   0   4   2        891.28        937.95        15.64 o                         
   1   4   2         51.97         57.05         5.83 o                         
   2   4   2       2398.91       2127.87        25.77 o                         
   3   4   2       1741.00       1537.30        21.28 o                         
   4   4   2       9555.03       9642.61        77.17 o                         
   5   4   2        404.36        252.62        11.51 o                         
   6   4   2        623.90        564.26        17.96 o                         
   7   4   2        452.14        461.46        14.98 o                         
   8   4   2         11.40          6.22         9.66 o                         
   9   4   2        566.04        551.35        19.26 o                         
  10   4   2         33.29          3.99        16.09 o                         
  11   4   2         53.33         54.61        20.26 o                         
  12   4   2        458.98        415.98        27.30 o                         
  13   4   2        119.35        112.88        24.50 o                         
  14   4   2        192.65        214.89        29.26 o                         
 -15   5   2        616.19        601.69        36.88 o                         
 -14   5   2       1694.45       1641.99        48.03 o                         
 -13   5   2       1846.67       1753.82        55.18 o                         
 -12   5   2       1804.24       1692.39        47.23 o                         
 -11   5   2       4355.48       4237.09        61.53 o                         
 -10   5   2       3519.24       3453.22        44.68 o                         
  -9   5   2       4146.20       4184.93        46.40 o                         
  -8   5   2       8471.33       8454.84        71.48 o                         
  -7   5   2        474.62        425.24        16.91 o                         
  -6   5   2      13514.28      13747.44       100.30 o                         
  -5   5   2       3719.54       3903.40        80.68 o                         
  -4   5   2      15301.65      15566.10       107.42 o                         
  -3   5   2        906.42        855.51        25.78 o                         
  -2   5   2      11034.67      11052.74        80.35 o                         
  -1   5   2      10444.67      10672.84       116.37 o                         
   0   5   2       1618.85       1557.92        21.54 o                         
   1   5   2       2228.13       1923.02        23.19 o                         
   2   5   2        686.51        619.74        13.91 o                         
   3   5   2       1176.66       1119.42        19.44 o                         
   4   5   2       1590.46       1424.81        23.25 o                         
   5   5   2       1480.03       1427.07        25.30 o                         
   6   5   2       4566.24       4370.15        59.49 o                         
   7   5   2          3.38         41.18        10.48 o                         
   8   5   2       3883.76       3631.66        38.81 o                         
   9   5   2        279.61        348.24        18.75 o                         
  10   5   2       1437.32       1535.86        41.17 o                         
  11   5   2        251.99        283.10        26.37 o                         
  12   5   2        310.05        302.42        26.55 o                         
  13   5   2        916.31        867.49        34.67 o                         
  14   5   2        155.97        164.95        30.93 o                         
 -15   6   2         82.42         53.54        31.03 o                         
 -14   6   2          5.35        -33.64        33.64 o                         
 -13   6   2        732.70        625.85        29.95 o                         
 -12   6   2        290.46        266.13        27.79 o                         
 -11   6   2         11.71         11.69        19.05 o                         
 -10   6   2       3192.40       3159.89        44.72 o                         
  -9   6   2        800.81        782.98        25.74 o                         
  -8   6   2       2013.10       2054.77        30.07 o                         
  -7   6   2        737.05        724.57        17.25 o                         
  -6   6   2        418.43        382.63        15.05 o                         
  -5   6   2        518.93        507.13        13.69 o                         
  -4   6   2       2852.19       2923.36        32.58 o                         
  -3   6   2       1031.88       1041.65        21.46 o                         
  -2   6   2       5188.00       5247.22        45.86 o                         
  -1   6   2       4101.48       4552.94        40.67 o                         
   0   6   2       1548.11       1522.92        24.55 o                         
   1   6   2       2098.32       2016.03        29.53 o                         
   2   6   2       1700.57       1565.18        24.11 o                         
   3   6   2       1119.20       1084.94        19.08 o                         
   4   6   2       2239.31       2072.60        43.65 o                         
   5   6   2        437.17        446.51        15.16 o                         
   6   6   2       5199.52       5146.15        53.37 o                         
   7   6   2        115.67        122.70        12.68 o                         
   8   6   2         97.25        111.83        12.48 o                         
   9   6   2         28.26         93.98        15.61 o                         
  10   6   2          7.24         16.27        20.67 o                         
  11   6   2        260.77        216.22        27.49 o                         
  12   6   2        149.34        133.39        25.76 o                         
  13   6   2         15.16         18.77        27.66 o                         
  14   6   2        308.21        266.67        34.64 o                         
 -15   7   2         56.08         80.79        34.55 o                         
 -14   7   2        898.80        907.61        38.48 o                         
 -13   7   2         41.98         54.29        25.89 o                         
 -12   7   2       1498.17       1623.73        48.45 o                         
 -11   7   2        355.25        330.30        24.16 o                         
 -10   7   2        904.90        988.34        37.23 o                         
  -9   7   2       1227.38       1153.06        28.46 o                         
  -8   7   2       1773.50       1702.27        24.64 o                         
  -7   7   2       1675.99       1602.94        25.86 o                         
  -6   7   2       3089.31       2987.08        35.84 o                         
  -5   7   2       1931.36       1829.42        33.42 o                         
  -4   7   2       5085.98       4897.43        47.60 o                         
  -3   7   2       1248.96       1154.49        21.32 o                         
  -2   7   2       4982.36       4834.37        46.10 o                         
  -1   7   2       1914.05       2055.95        28.53 o                         
   0   7   2       2560.74       2511.99        31.99 o                         
   1   7   2       1009.81        878.27        32.83 o                         
   2   7   2       3492.91       3323.05        36.84 o                         
   3   7   2        825.68        793.90        26.35 o                         
   4   7   2       5042.65       4813.89        54.42 o                         
   5   7   2       1862.33       1809.90        32.06 o                         
   6   7   2       1489.48       1449.63        31.25 o                         
   7   7   2        271.48        225.16        16.60 o                         
   8   7   2        916.90        924.34        25.92 o                         
   9   7   2       1224.60       1209.60        32.27 o                         
  10   7   2        666.49        603.97        28.39 o                         
  11   7   2        493.63        574.19        32.02 o                         
  12   7   2        580.68        535.93        34.24 o                         
  13   7   2        252.51        333.98        35.80 o                         
 -14   8   2        309.18        254.02        34.07 o                         
 -13   8   2        165.38        106.39        28.45 o                         
 -12   8   2        125.16        157.82        26.57 o                         
 -11   8   2         25.38         33.83        21.35 o                         
 -10   8   2       2124.09       2053.50        44.69 o                         
  -9   8   2        417.38        390.75        18.34 o                         
  -8   8   2       1062.70       1012.53        22.52 o                         
  -7   8   2       1676.75       1651.61        30.74 o                         
  -6   8   2       8131.96       7948.90        72.10 o                         
  -5   8   2       2223.79       2215.02        65.16 o                         
  -4   8   2       3459.12       3391.02        39.26 o                         
  -3   8   2         82.35         98.66        10.75 o                         
  -2   8   2       1867.52       1759.78        28.81 o                         
  -1   8   2        230.97        183.91        12.26 o                         
   0   8   2       3641.77       3669.21        56.96 o                         
   1   8   2       1307.91       1304.12        28.13 o                         
   2   8   2       2415.74       2368.25        42.21 o                         
   3   8   2        329.70        390.99        15.37 o                         
   4   8   2      14916.90      14492.00       124.52 o                         
   5   8   2        204.42        305.08        18.52 o                         
   6   8   2       1378.97       1331.32        31.95 o                         
   7   8   2          3.38         34.17        16.84 o                         
   8   8   2       1005.18        969.71        34.88 o                         
   9   8   2          1.83          7.92        17.95 o                         
  10   8   2       1431.36       1304.70        41.94 o                         
  11   8   2         42.35         33.91        25.57 o                         
  12   8   2       1144.98       1159.68        41.94 o                         
  13   8   2        133.49        150.41        33.72 o                         
 -14   9   2          5.93         27.85        35.01 o                         
 -13   9   2         18.46         30.07        29.53 o                         
 -12   9   2        134.98        118.44        27.06 o                         
 -11   9   2         11.71         33.37        22.61 o                         
 -10   9   2        551.41        546.26        26.36 o                         
  -9   9   2        377.62        386.13        17.55 o                         
  -8   9   2         24.31         32.56        14.99 o                         
  -7   9   2         58.06         59.41        14.03 o                         
  -6   9   2        950.59        992.58        27.21 o                         
  -5   9   2       1522.88       1463.61        29.28 o                         
  -4   9   2          4.62         13.08        11.72 o                         
  -3   9   2        255.04        244.21        15.60 o                         
  -2   9   2          2.31          3.30        11.90 o                         
  -1   9   2         61.69         53.05        11.66 o                         
   0   9   2        667.24        589.56        19.69 o                         
   1   9   2        205.66        191.78        14.23 o                         
   2   9   2        717.30        714.12        21.37 o                         
   3   9   2         22.88         41.12        12.06 o                         
   4   9   2       2377.36       2219.24        34.60 o                         
   5   9   2       1360.40       1334.11        38.57 o                         
   6   9   2        439.98        421.90        22.49 o                         
   7   9   2          3.22         -3.88        20.68 o                         
   8   9   2         11.55         25.71        19.04 o                         
   9   9   2          7.99         15.05        17.44 o                         
  10   9   2        284.97        312.96        24.30 o                         
  11   9   2         32.20         18.98        27.32 o                         
  12   9   2        446.14        450.97        36.46 o                         
 -13  10   2        682.46        722.91        41.00 o                         
 -12  10   2       1892.90       1942.70        53.66 o                         
 -11  10   2       1057.10       1008.26        60.59 o                         
 -10  10   2        952.46        986.29        36.84 o                         
  -9  10   2         17.05         27.16        16.51 o                         
  -8  10   2        157.94        167.63        20.56 o                         
  -7  10   2         77.41         94.25        16.36 o                         
  -6  10   2        154.98        186.22        17.61 o                         
  -5  10   2        105.32        147.61        16.98 o                         
  -4  10   2       3139.19       3158.48        44.72 o                         
  -3  10   2       1331.72       1410.99        34.98 o                         
  -2  10   2       4434.16       4212.80        51.11 o                         
  -1  10   2       2764.23       2716.92        41.00 o                         
   0  10   2       3370.27       3290.52        43.89 o                         
   1  10   2         24.11         70.22        13.71 o                         
   2  10   2        979.32        978.82        26.48 o                         
   3  10   2        107.50        119.68        15.01 o                         
   4  10   2       1741.68       1625.97        53.22 o                         
   5  10   2        129.02        121.19        18.62 o                         
   6  10   2       1516.53       1520.35        55.83 o                         
   7  10   2         81.71        113.03        20.95 o                         
   8  10   2       2388.29       2470.22        66.82 o                         
   9  10   2        470.21        557.18        28.19 o                         
  10  10   2       1848.00       1851.80        62.49 o                         
  11  10   2          7.24         46.98        36.96 o                         
  12  10   2        718.00        736.58        44.39 o                         
 -12  11   2        245.30        316.99        38.70 o                         
 -11  11   2        108.75        125.70        36.71 o                         
 -10  11   2       1302.56       1268.21        38.13 o                         
  -9  11   2          3.95         23.96        20.50 o                         
  -8  11   2        695.40        696.26        28.85 o                         
  -7  11   2         40.34         50.24        18.11 o                         
  -6  11   2         63.01         75.54        19.51 o                         
  -5  11   2       2777.24       2659.60        49.06 o                         
  -4  11   2         54.05         69.78        17.46 o                         
  -3  11   2       2594.68       2595.88        43.48 o                         
  -2  11   2        934.56        985.26        33.14 o                         
  -1  11   2          0.01         47.70        14.02 o                         
   0  11   2       2155.38       2055.85        35.52 o                         
   1  11   2          3.89         34.50        14.78 o                         
   2  11   2        528.92        507.93        21.39 o                         
   3  11   2        215.49        219.82        18.88 o                         
   4  11   2         56.21        108.52        18.52 o                         
   5  11   2       3003.73       2988.00        48.40 o                         
   6  11   2          2.89         19.28        21.21 o                         
   7  11   2        797.42        841.41        36.22 o                         
   8  11   2         96.00         53.12        26.80 o                         
   9  11   2        130.14        204.63        24.14 o                         
  10  11   2        210.60        202.90        33.88 o                         
  11  11   2          1.21        -15.24        36.25 o                         
 -11  12   2          1.66         14.94        39.74 o                         
 -10  12   2        194.21        239.44        26.68 o                         
  -9  12   2        442.86        485.61        25.78 o                         
  -8  12   2       1279.71       1228.38        39.54 o                         
  -7  12   2         97.06         90.36        22.23 o                         
  -6  12   2       1278.25       1263.11        40.99 o                         
  -5  12   2        289.94        356.67        26.36 o                         
  -4  12   2        603.86        711.21        32.34 o                         
  -3  12   2        919.94        783.59        30.02 o                         
  -2  12   2         57.14         76.31        19.83 o                         
  -1  12   2        656.23        608.64        27.21 o                         
   0  12   2        193.84        226.34        19.40 o                         
   1  12   2         17.26         37.29        17.77 o                         
   2  12   2       1560.32       1583.40        38.34 o                         
   3  12   2        153.78        185.25        19.69 o                         
   4  12   2       1235.60       1184.37        35.07 o                         
   5  12   2       1020.82       1153.15        39.37 o                         
   6  12   2        999.52       1111.14        35.56 o                         
   7  12   2         42.93         12.36        25.51 o                         
   8  12   2         69.21         60.40        26.08 o                         
   9  12   2         44.58         11.52        23.71 o                         
  10  12   2          6.81         34.72        41.27 o                         
 -10  13   2        206.40        241.57        30.96 o                         
  -9  13   2       1221.17       1195.81        43.90 o                         
  -8  13   2        882.44        868.94        41.16 o                         
  -7  13   2        117.55        139.00        25.97 o                         
  -6  13   2        726.68        783.30        31.92 o                         
  -5  13   2        286.94        235.69        27.81 o                         
  -4  13   2       4078.43       4411.83        68.49 o                         
  -3  13   2         96.73        124.89        23.31 o                         
  -2  13   2        705.23        693.62        30.30 o                         
  -1  13   2       1103.49       1084.25        46.82 o                         
   0  13   2         72.52         50.43        19.42 o                         
   1  13   2       1254.92       1262.49        39.77 o                         
   2  13   2          5.77        -19.77        19.77 o                         
   3  13   2        755.46        784.74        29.92 o                         
   4  13   2        232.32        252.77        22.68 o                         
   5  13   2        218.39        233.97        21.64 o                         
   6  13   2       1946.88       1923.78        48.11 o                         
   7  13   2         39.66         -8.45        32.59 o                         
   8  13   2        297.22        311.66        27.10 o                         
   9  13   2         29.68         23.91        29.59 o                         
  -9  14   2        193.92        228.91        34.37 o                         
  -8  14   2        227.38        181.17        25.47 o                         
  -7  14   2         84.84         73.52        23.39 o                         
  -6  14   2        370.83        354.19        26.42 o                         
  -5  14   2        155.23        122.36        23.96 o                         
  -4  14   2        400.59        462.55        31.41 o                         
  -3  14   2        344.39        416.58        30.06 o                         
  -2  14   2        518.42        608.91        30.17 o                         
  -1  14   2        114.09        173.70        22.22 o                         
   0  14   2         24.16         34.73        26.23 o                         
   1  14   2          9.24          2.36        20.34 o                         
   2  14   2         74.76         54.51        22.26 o                         
   3  14   2         45.31         34.04        26.32 o                         
   4  14   2        529.46        555.64        26.83 o                         
   5  14   2        615.88        510.73        29.46 o                         
   6  14   2         88.33         49.18        30.45 o                         
   7  14   2        185.45        189.99        41.56 o                         
   8  14   2          6.73        108.16        51.35 o                         
  -7  15   2        655.17        734.65        35.12 o                         
  -6  15   2        208.02        213.35        25.91 o                         
  -5  15   2       1653.05       1604.07        61.90 o                         
  -4  15   2        219.62        248.55        28.32 o                         
  -3  15   2        226.85        248.66        24.14 o                         
  -2  15   2         97.11        163.07        27.41 o                         
  -1  15   2         62.05         68.22        25.59 o                         
   0  15   2       1701.07       1733.56        46.29 o                         
   1  15   2        152.25        107.32        25.51 o                         
   2  15   2       1503.73       1544.77        43.72 o                         
   3  15   2        458.20        497.24        31.96 o                         
   4  15   2        432.90        366.03        30.54 o                         
   5  15   2        261.51        246.26        30.79 o                         
   6  15   2         12.94         66.99        32.74 o                         
  -5  16   2          3.30         25.10        37.91 o                         
  -4  16   2        152.06        151.31        33.13 o                         
  -3  16   2         18.70         17.46        37.39 o                         
  -2  16   2        381.68        387.70        35.63 o                         
  -1  16   2         40.73        -10.62        34.00 o                         
   0  16   2        207.41        244.17        39.86 o                         
   1  16   2          8.71        -26.97        26.97 o                         
   2  16   2        310.73        235.98        32.97 o                         
   3  16   2        320.22        444.03        33.52 o                         
 -16   1   3        296.36        358.31        32.47 o                         
 -15   1   3       1814.66       1643.14        43.16 o                         
 -14   1   3        749.86        791.87        28.16 o                         
 -13   1   3       1832.47       1760.72        35.08 o                         
 -12   1   3        816.48        818.19        22.06 o                         
 -11   1   3         47.76         34.90        10.22 o                         
 -10   1   3        676.79        721.96        16.42 o                         
  -9   1   3      13076.75      12930.95        82.96 o                         
  -8   1   3       1423.68       1469.45        19.17 o                         
  -7   1   3       6003.99       5620.06        42.26 o                         
  -6   1   3        298.11        228.75         8.07 o                         
  -5   1   3      12395.31      12805.91        80.44 o                         
  -4   1   3        104.55        107.64         7.68 o                         
  -3   1   3       1092.89       1225.18        17.70 o                         
  -2   1   3        478.95        543.12        11.45 o                         
  -1   1   3       3064.32       2910.63        41.04 o                         
   0   1   3      18922.48      19513.00       159.76 o                         
   1   1   3      29997.15      31561.88       265.40 o                         
   2   1   3        177.02        147.72         9.03 o                         
   3   1   3       3849.49       3787.40        37.65 o                         
   4   1   3        439.47        416.35        16.87 o                         
   5   1   3      17565.05      18973.06       148.15 o                         
   6   1   3       4722.30       4775.53        47.97 o                         
   7   1   3       4826.71       4684.75        50.56 o                         
   8   1   3       4772.02       4576.46        51.46 o                         
   9   1   3       2473.83       2474.47        41.67 o                         
  10   1   3       2549.38       2448.79        40.08 o                         
  11   1   3       3655.79       3583.39        48.92 o                         
  12   1   3        631.08        646.20        24.41 o                         
  13   1   3       1338.52       1365.30        52.95 o                         
  14   1   3        650.00        704.05        29.80 o                         
 -16   2   3        535.55        547.45        32.41 o                         
 -15   2   3         25.97         28.98        24.90 o                         
 -14   2   3       1396.92       1432.74        47.12 o                         
 -13   2   3        487.50        466.36        23.02 o                         
 -12   2   3       1157.10       1196.63        29.61 o                         
 -11   2   3       9245.14       9302.44        79.61 o                         
 -10   2   3       4209.91       4184.54        40.81 o                         
  -9   2   3        835.17        866.06        17.21 o                         
  -8   2   3       3593.93       3463.57        31.78 o                         
  -7   2   3         79.02         94.78         8.76 o                         
  -6   2   3       3885.67       4208.52        35.33 o                         
  -5   2   3       1486.19       1542.80        18.41 o                         
  -4   2   3       4669.39       4735.68        38.41 o                         
  -3   2   3       2863.23       2851.94        27.57 o                         
  -2   2   3       1708.97       1755.22        21.32 o                         
  -1   2   3       7639.87       7389.95        59.39 o                         
   0   2   3      81448.76      88974.67       771.11 o                         
   1   2   3       1257.65       1230.51        20.46 o                         
   2   2   3       8717.72       8498.06        80.89 o                         
   3   2   3        906.21        901.74        16.48 o                         
   4   2   3       1606.53       1582.69        23.02 o                         
   5   2   3        219.08        249.92        14.51 o                         
   6   2   3         38.24         26.84         9.32 o                         
   7   2   3        431.73        479.52        16.17 o                         
   8   2   3       1365.95       1341.54        27.83 o                         
   9   2   3        224.28        265.57        15.26 o                         
  10   2   3       4896.08       4920.47        62.45 o                         
  11   2   3        713.45        807.64        25.01 o                         
  12   2   3        195.90        230.66        18.51 o                         
  13   2   3        780.27        757.43        29.35 o                         
  14   2   3        192.47        192.52        27.98 o                         
 -16   3   3          1.34        -10.10        28.56 o                         
 -15   3   3       2230.67       2205.94        54.73 o                         
 -14   3   3        287.87        273.68        24.32 o                         
 -13   3   3       2271.96       2207.60        49.46 o                         
 -12   3   3         25.24         41.65        16.43 o                         
 -11   3   3       1456.58       1366.47        42.41 o                         
 -10   3   3       2126.86       2186.44        32.69 o                         
  -9   3   3          8.14         23.61         9.37 o                         
  -8   3   3       4558.96       4498.10        37.86 o                         
  -7   3   3       1180.55       1132.66        16.93 o                         
  -6   3   3       1041.89       1054.93        17.31 o                         
  -5   3   3       6257.91       6290.23        49.29 o                         
  -4   3   3        326.42        307.83         9.31 o                         
  -3   3   3      17013.43      17649.20       123.48 o                         
  -2   3   3        861.95        817.52        13.91 o                         
  -1   3   3      13294.30      13807.33       123.62 o                         
   0   3   3      10145.35      10309.38        90.95 o                         
   1   3   3       3363.89       3262.28        35.00 o                         
   2   3   3       3595.70       3396.75        48.69 o                         
   3   3   3          8.72         37.61         8.67 o                         
   4   3   3       2516.67       2495.46        38.10 o                         
   5   3   3        979.79        969.00        20.82 o                         
   6   3   3        177.03        160.41        11.47 o                         
   7   3   3       2724.13       2664.73        35.51 o                         
   8   3   3         91.65        111.28        13.23 o                         
   9   3   3       3496.82       3448.62        41.41 o                         
  10   3   3         56.47         49.79        13.57 o                         
  11   3   3        312.61        307.92        16.43 o                         
  12   3   3          8.52        -13.83        16.71 o                         
  13   3   3         89.33         65.70        27.23 o                         
  14   3   3        615.45        634.09        38.84 o                         
 -16   4   3       2882.32       2760.26        63.91 o                         
 -15   4   3        391.36        384.33        32.32 o                         
 -14   4   3       3563.60       3568.34        62.74 o                         
 -13   4   3          6.53          1.28        22.76 o                         
 -12   4   3       1028.24       1071.84        31.49 o                         
 -11   4   3         54.64         46.00        15.99 o                         
 -10   4   3       2259.54       2308.04        35.59 o                         
  -9   4   3       1142.56       1146.60        25.00 o                         
  -8   4   3       9491.63       9564.19        68.58 o                         
  -7   4   3       3291.36       3232.77        29.35 o                         
  -6   4   3      28548.62      28960.86       188.50 o                         
  -5   4   3       9148.93       9169.05        65.98 o                         
  -4   4   3      19955.12      20351.18       145.55 o                         
  -3   4   3       4994.36       4813.25        41.70 o                         
  -2   4   3       5398.01       5525.42        50.44 o                         
  -1   4   3        205.52        268.42        15.04 o                         
   0   4   3       2247.48       2282.85        26.65 o                         
   1   4   3         15.02         82.25         9.10 o                         
   2   4   3       4408.29       4140.80        41.24 o                         
   3   4   3       1410.27       1376.30        24.34 o                         
   4   4   3       8413.27       8138.77        68.89 o                         
   5   4   3       9541.60       9475.62        78.40 o                         
   6   4   3      11318.44      11487.37        94.00 o                         
   7   4   3       5883.81       5921.22        57.23 o                         
   8   4   3       3884.77       3845.04        45.21 o                         
   9   4   3        636.36        637.68        20.85 o                         
  10   4   3        953.09        936.68        26.71 o                         
  11   4   3         60.57         53.54        18.62 o                         
  12   4   3         13.29         38.50        22.32 o                         
  13   4   3         34.96         56.17        28.06 o                         
  14   4   3        461.94        447.78        44.17 o                         
 -15   5   3         78.61         86.01        33.35 o                         
 -14   5   3        949.44        945.44        35.25 o                         
 -13   5   3        194.35        200.83        26.47 o                         
 -12   5   3        506.49        503.18        23.28 o                         
 -11   5   3          2.40         26.87        17.06 o                         
 -10   5   3       2184.85       2237.48        36.40 o                         
  -9   5   3       1229.04       1126.65        26.82 o                         
  -8   5   3       4784.16       4699.10        40.27 o                         
  -7   5   3        716.30        616.74        16.18 o                         
  -6   5   3       1180.34       1222.09        19.69 o                         
  -5   5   3         15.13         28.64         6.76 o                         
  -4   5   3       3241.48       3135.78        30.58 o                         
  -3   5   3       8131.08       7928.88        66.60 o                         
  -2   5   3       1832.22       1729.53        23.19 o                         
  -1   5   3       6352.93       6639.06        59.86 o                         
   0   5   3        115.70        115.58         9.41 o                         
   1   5   3       4770.97       4660.40        48.47 o                         
   2   5   3       2369.20       2254.35        30.54 o                         
   3   5   3       5981.03       5675.03        56.55 o                         
   4   5   3       3883.51       3831.19        41.93 o                         
   5   5   3        259.14        231.83        11.96 o                         
   6   5   3         16.27          4.72        12.13 o                         
   7   5   3       1184.64       1213.89        28.18 o                         
   8   5   3        672.75        742.82        23.60 o                         
   9   5   3       1316.40       1361.31        30.02 o                         
  10   5   3        330.44        384.98        20.53 o                         
  11   5   3         53.77         49.49        19.25 o                         
  12   5   3        279.58        323.06        28.41 o                         
  13   5   3         52.56         49.98        29.00 o                         
  14   5   3        278.26        312.87        43.44 o                         
 -15   6   3          4.45         34.83        36.35 o                         
 -14   6   3       1766.21       1974.44        53.93 o                         
 -13   6   3       2318.31       2269.76        51.81 o                         
 -12   6   3       4979.81       5145.95        70.61 o                         
 -11   6   3       1461.57       1533.48        35.97 o                         
 -10   6   3      14273.87      14013.95       153.68 o                         
  -9   6   3       1073.97       1070.76        22.65 o                         
  -8   6   3       1716.88       1653.12        30.97 o                         
  -7   6   3        131.67        155.34        11.73 o                         
  -6   6   3        185.56        231.29        11.35 o                         
  -5   6   3       1489.15       1382.36        20.94 o                         
  -4   6   3       1024.84        931.91        26.05 o                         
  -3   6   3        935.65        889.01        17.92 o                         
  -2   6   3      13153.92      13202.01       119.52 o                         
  -1   6   3       5723.75       5078.05        55.25 o                         
   0   6   3      26865.19      27415.32       211.55 o                         
   1   6   3      11429.56      11255.02        90.96 o                         
   2   6   3       7349.55       7136.56        65.42 o                         
   3   6   3        224.20        192.21        11.78 o                         
   4   6   3       2817.21       2772.13        54.36 o                         
   5   6   3       1159.15       1226.21        28.55 o                         
   6   6   3          1.64         -2.31        13.19 o                         
   7   6   3          1.64         10.94        14.87 o                         
   8   6   3        873.48        816.32        26.99 o                         
   9   6   3       1201.23       1224.15        29.62 o                         
  10   6   3       3025.40       3038.22        56.53 o                         
  11   6   3       1681.60       1728.88        49.85 o                         
  12   6   3       1073.47       1134.47        40.28 o                         
  13   6   3        735.15        749.51        38.07 o                         
 -15   7   3          5.20         25.24        33.96 o                         
 -14   7   3       1323.47       1280.18        42.66 o                         
 -13   7   3         21.40         48.31        25.28 o                         
 -12   7   3        270.74        263.36        22.32 o                         
 -11   7   3       1724.69       1739.89        45.63 o                         
 -10   7   3        296.46        328.81        18.66 o                         
  -9   7   3       4435.54       4412.26        47.11 o                         
  -8   7   3        421.13        433.46        15.23 o                         
  -7   7   3       5908.72       5810.44        54.92 o                         
  -6   7   3       1574.01       1527.33        26.82 o                         
  -5   7   3        498.80        544.88        18.05 o                         
  -4   7   3       6276.00       6180.54        78.74 o                         
  -3   7   3        228.15        236.91        11.19 o                         
  -2   7   3       4691.21       4412.74        43.84 o                         
  -1   7   3        136.92        166.11        10.08 o                         
   0   7   3       1683.98       1784.25        28.56 o                         
   1   7   3       5975.55       5607.17        56.05 o                         
   2   7   3        151.43        142.07        10.32 o                         
   3   7   3      11451.48      11000.03        99.77 o                         
   4   7   3         96.63        115.33        13.97 o                         
   5   7   3       4215.46       4243.01        54.33 o                         
   6   7   3        105.97        128.53        15.93 o                         
   7   7   3         27.74         23.77        14.58 o                         
   8   7   3       1773.45       1822.43        39.56 o                         
   9   7   3          2.91          3.48        16.66 o                         
  10   7   3       2455.57       2471.54        49.56 o                         
  11   7   3        138.59        138.21        27.99 o                         
  12   7   3        452.17        502.19        35.48 o                         
  13   7   3       1009.31        977.51        45.68 o                         
 -14   8   3          9.45        -31.30        31.30 o                         
 -13   8   3        138.14        218.26        29.15 o                         
 -12   8   3        268.12        237.06        22.34 o                         
 -11   8   3       1082.23       1082.71        35.89 o                         
 -10   8   3         54.66         71.45        16.84 o                         
  -9   8   3          4.37          2.71        12.11 o                         
  -8   8   3        926.44        948.84        25.33 o                         
  -7   8   3       3386.33       3364.69        43.51 o                         
  -6   8   3       5386.79       5267.35       104.10 o                         
  -5   8   3       1548.54       1662.88        31.04 o                         
  -4   8   3       6084.73       6118.24        59.08 o                         
  -3   8   3         84.43        101.31        10.54 o                         
  -2   8   3         34.23         38.75         7.83 o                         
  -1   8   3       2520.75       2345.63        33.91 o                         
   0   8   3        213.88        192.02        13.82 o                         
   1   8   3        651.19        620.15        24.45 o                         
   2   8   3         14.58         31.38        12.50 o                         
   3   8   3         92.25         87.61        14.53 o                         
   4   8   3       7237.19       7111.17        74.91 o                         
   5   8   3        175.62        159.42        18.11 o                         
   6   8   3       3266.67       3186.97        50.09 o                         
   7   8   3       1070.09       1038.72        42.48 o                         
   8   8   3        676.54        663.30        30.92 o                         
   9   8   3         68.17        106.05        19.67 o                         
  10   8   3          0.44         28.48        21.67 o                         
  11   8   3        147.53        113.96        31.19 o                         
  12   8   3         40.20         70.94        33.45 o                         
 -14   9   3          9.14         37.17        34.23 o                         
 -13   9   3       2112.43       2228.05        59.64 o                         
 -12   9   3        509.86        455.01        30.76 o                         
 -11   9   3        493.34        544.31        31.52 o                         
 -10   9   3       1189.29       1159.44        32.89 o                         
  -9   9   3         56.42         63.90        15.37 o                         
  -8   9   3        240.38        242.12        24.55 o                         
  -7   9   3        157.04        143.03        17.38 o                         
  -6   9   3       1959.72       1928.80        36.37 o                         
  -5   9   3       7659.36       7671.01        71.88 o                         
  -4   9   3        153.52        190.11        14.03 o                         
  -3   9   3       8092.22       8139.35        74.04 o                         
  -2   9   3        155.84        176.32        14.18 o                         
  -1   9   3       3335.40       3227.15        42.35 o                         
   0   9   3        298.34        291.28        16.27 o                         
   1   9   3       1159.13       1099.37        31.86 o                         
   2   9   3       7237.48       6987.24        67.84 o                         
   3   9   3       1432.15       1408.90        30.53 o                         
   4   9   3      11018.70      10918.93       105.03 o                         
   5   9   3       2201.81       2289.60        54.18 o                         
   6   9   3        115.90        181.34        21.13 o                         
   7   9   3       2261.61       2090.05        48.94 o                         
   8   9   3         33.57         56.25        23.40 o                         
   9   9   3       3158.06       2951.89        58.28 o                         
  10   9   3        541.19        568.98        30.65 o                         
  11   9   3       2354.10       2379.67        61.76 o                         
  12   9   3        855.27        938.85        46.42 o                         
 -13  10   3        295.15        316.34        44.31 o                         
 -12  10   3        176.52        221.74        30.73 o                         
 -11  10   3          5.77         22.81        21.00 o                         
 -10  10   3          0.07         33.16        19.54 o                         
  -9  10   3        145.58        126.20        18.73 o                         
  -8  10   3        791.18        731.45        29.51 o                         
  -7  10   3         64.68         56.01        17.97 o                         
  -6  10   3       1127.57       1068.88        32.21 o                         
  -5  10   3       1890.59       1837.66        35.98 o                         
  -4  10   3        738.78        730.21        23.08 o                         
  -3  10   3          3.81         35.88        14.48 o                         
  -2  10   3         77.94         92.31        15.06 o                         
  -1  10   3          7.66         20.19        14.28 o                         
   0  10   3        443.11        463.26        20.56 o                         
   1  10   3        814.63        875.88        27.81 o                         
   2  10   3         48.79         49.06        15.07 o                         
   3  10   3        539.11        542.29        21.20 o                         
   4  10   3        663.17        581.81        24.79 o                         
   5  10   3       1308.34       1237.84        38.86 o                         
   6  10   3        840.48        779.38        32.63 o                         
   7  10   3        219.67        211.23        25.24 o                         
   8  10   3        167.41        151.86        26.31 o                         
   9  10   3        359.62        392.48        30.95 o                         
  10  10   3         19.07         97.10        29.69 o                         
  11  10   3        228.49        252.98        39.39 o                         
 -12  11   3         51.17        -22.42        37.66 o                         
 -11  11   3       1272.22       1327.22        49.27 o                         
 -10  11   3          1.93         14.49        18.47 o                         
  -9  11   3       3255.78       3475.04        55.66 o                         
  -8  11   3         19.28         26.89        18.29 o                         
  -7  11   3        360.24        430.79        25.62 o                         
  -6  11   3        485.43        454.09        22.56 o                         
  -5  11   3       1140.89       1156.88        36.80 o                         
  -4  11   3       2707.76       2610.36        46.78 o                         
  -3  11   3        532.04        554.13        23.81 o                         
  -2  11   3       1103.38       1153.57        35.01 o                         
  -1  11   3        674.56        689.06        24.24 o                         
   0  11   3        618.30        607.93        26.66 o                         
   1  11   3       3841.52       3739.24        56.26 o                         
   2  11   3         97.96         95.90        17.32 o                         
   3  11   3       2214.05       2170.83        40.71 o                         
   4  11   3        273.66        327.62        23.87 o                         
   5  11   3       2456.67       2478.31        69.44 o                         
   6  11   3        206.31        229.34        25.39 o                         
   7  11   3        602.84        545.47        31.62 o                         
   8  11   3        698.43        770.14        36.72 o                         
   9  11   3        517.53        541.34        31.37 o                         
  10  11   3       1464.62       1301.70        72.41 o                         
 -11  12   3         91.52        111.35        31.01 o                         
 -10  12   3        718.28        677.07        33.61 o                         
  -9  12   3        149.39        156.51        24.19 o                         
  -8  12   3        214.44        214.52        23.14 o                         
  -7  12   3          0.37         20.65        23.78 o                         
  -6  12   3        198.54        211.76        23.19 o                         
  -5  12   3         28.00         28.71        20.59 o                         
  -4  12   3       1504.27       1457.97        39.33 o                         
  -3  12   3         37.49         28.88        19.46 o                         
  -2  12   3       1676.74       1624.31        41.87 o                         
  -1  12   3        622.59        572.11        26.32 o                         
   0  12   3       1069.68       1068.81        54.71 o                         
   1  12   3        201.81        202.95        21.59 o                         
   2  12   3        352.36        300.25        22.79 o                         
   3  12   3         70.37         84.18        22.15 o                         
   4  12   3        560.00        526.80        26.74 o                         
   5  12   3         87.58         89.87        26.41 o                         
   6  12   3        424.58        505.69        32.25 o                         
   7  12   3         68.50         87.44        28.47 o                         
   8  12   3         13.58         32.25        28.44 o                         
   9  12   3        251.96        237.30        31.64 o                         
 -10  13   3        348.92        371.15        34.48 o                         
  -9  13   3        250.92        251.31        34.70 o                         
  -8  13   3         15.80          0.59        25.63 o                         
  -7  13   3        209.44        247.64        26.44 o                         
  -6  13   3         45.51         66.85        24.98 o                         
  -5  13   3        480.16        553.81        28.16 o                         
  -4  13   3        602.24        597.32        29.21 o                         
  -3  13   3       1829.82       2004.58        49.13 o                         
  -2  13   3         40.26         44.22        21.90 o                         
  -1  13   3        164.57        201.42        25.77 o                         
   0  13   3         18.78         27.43        20.96 o                         
   1  13   3        130.28        173.98        23.02 o                         
   2  13   3         28.60         39.56        21.57 o                         
   3  13   3          9.02        -13.26        21.03 o                         
   4  13   3        190.22        181.73        23.46 o                         
   5  13   3        406.95        478.02        31.08 o                         
   6  13   3        714.28        763.65        36.47 o                         
   7  13   3        241.26        303.46        37.97 o                         
   8  13   3          2.36         25.99        36.46 o                         
  -9  14   3         48.42          6.17        27.92 o                         
  -8  14   3        653.65        634.16        37.57 o                         
  -7  14   3         20.07         75.38        29.50 o                         
  -6  14   3        275.07        363.60        29.91 o                         
  -5  14   3         48.99         48.03        25.86 o                         
  -4  14   3        742.37        729.33        32.36 o                         
  -3  14   3          8.17         60.03        25.16 o                         
  -2  14   3        279.36        302.08        31.91 o                         
  -1  14   3         28.24         47.52        22.43 o                         
   0  14   3        237.99        280.12        25.15 o                         
   1  14   3          1.48         39.15        23.00 o                         
   2  14   3        335.89        401.88        27.08 o                         
   3  14   3         55.39         78.45        33.41 o                         
   4  14   3         31.27         42.72        25.13 o                         
   5  14   3          0.72         -4.87        32.92 o                         
   6  14   3        334.96        362.64        36.40 o                         
   7  14   3        231.56        216.71        37.09 o                         
  -7  15   3         73.13         41.35        31.72 o                         
  -6  15   3         24.31         56.84        27.22 o                         
  -5  15   3        174.38        164.67        32.02 o                         
  -4  15   3        112.68         79.72        30.29 o                         
  -3  15   3         48.24         63.74        29.66 o                         
  -2  15   3         18.99         -9.20        25.20 o                         
  -1  15   3        121.34        119.20        29.17 o                         
   0  15   3        125.82        140.79        26.92 o                         
   1  15   3        106.93        112.79        26.51 o                         
   2  15   3         16.80         57.06        29.63 o                         
   3  15   3         57.47         39.02        31.88 o                         
   4  15   3         52.52        113.12        28.43 o                         
   5  15   3          3.13         13.92        34.53 o                         
  -4  16   3        140.78        120.98        55.25 o                         
  -3  16   3         31.16          9.99        30.03 o                         
  -2  16   3        451.19        507.62        34.73 o                         
  -1  16   3        153.89        228.06        30.06 o                         
   0  16   3        109.78        112.70        42.03 o                         
   1  16   3        148.32        127.29        28.40 o                         
   2  16   3         84.11        147.38        48.07 o                         
 -16   0   4       1304.57       1349.91        55.60 o                         
 -15   0   4      12439.84      12589.76       149.16 o                         
 -14   0   4       1456.21       1452.59        48.26 o                         
 -13   0   4       6550.69       6421.12        85.22 o                         
 -12   0   4          9.65          5.21        19.16 o                         
 -11   0   4       3933.00       3736.36        54.27 o                         
 -10   0   4       3125.36       3054.82        44.11 o                         
  -9   0   4       2472.75       2466.25        39.66 o                         
  -8   0   4        535.28        575.63        20.55 o                         
  -7   0   4       7350.30       6922.94        74.12 o                         
  -6   0   4      18523.63      20859.62       202.79 o                         
  -5   0   4      32243.00      33900.71       300.71 o                         
  -4   0   4      16088.14      16098.73       148.94 o                         
  -3   0   4      48719.15      51929.32       507.30 o                         
  -2   0   4       2547.43       2706.88        41.37 o                         
  -1   0   4      26578.47      27459.06       347.71 o                         
   0   0   4         45.73         88.76        11.93 o                         
   1   0   4        168.68        139.48        12.31 o                         
   2   0   4       1160.61       1048.69        30.20 o                         
   3   0   4       1149.97       1101.44        32.77 o                         
   4   0   4         41.26         83.98        11.57 o                         
   5   0   4      26916.79      28153.05       303.76 o                         
   6   0   4       1150.73       1160.86        35.65 o                         
   7   0   4      20378.84      19931.39       242.08 o                         
   8   0   4       3965.27       3883.37        70.58 o                         
   9   0   4       7985.04       7644.34       105.30 o                         
  10   0   4        861.13        865.32        44.52 o                         
  11   0   4       1517.75       1502.54        53.82 o                         
  12   0   4         55.86         40.33        29.33 o                         
  13   0   4       1115.50       1176.93        86.06 o                         
  14   0   4        483.11        472.11        45.28 o                         
 -16   1   4          6.69        -12.06        25.55 o                         
 -15   1   4         22.13         89.68        23.04 o                         
 -14   1   4       1336.95       1409.78        35.11 o                         
 -13   1   4       1323.47       1376.42        27.92 o                         
 -12   1   4       5250.11       5032.60        48.48 o                         
 -11   1   4         52.00         49.49        11.68 o                         
 -10   1   4        641.87        642.87        16.27 o                         
  -9   1   4        284.73        368.21        12.86 o                         
  -8   1   4        273.49        263.84        10.40 o                         
  -7   1   4       2307.21       2147.87        23.83 o                         
  -6   1   4      15785.67      17136.76       119.43 o                         
  -5   1   4       1948.13       1959.59        23.77 o                         
  -4   1   4       3439.42       3445.74        32.73 o                         
  -3   1   4        510.00        514.10        14.09 o                         
  -2   1   4       7905.60       7615.57        65.71 o                         
  -1   1   4       4726.72       4429.25        44.89 o                         
   0   1   4       7348.88       7250.74        71.05 o                         
   1   1   4       3044.14       3179.23        39.20 o                         
   2   1   4        506.18        531.21        17.30 o                         
   3   1   4         94.92         75.20         9.94 o                         
   4   1   4       4698.35       4582.81        44.86 o                         
   5   1   4       7241.90       7100.70        65.79 o                         
   6   1   4         71.13         35.85        11.36 o                         
   7   1   4        157.88        166.57        14.79 o                         
   8   1   4          3.51         -2.27        14.29 o                         
   9   1   4        154.67        176.42        18.07 o                         
  10   1   4       1331.80       1351.63        40.93 o                         
  11   1   4       1046.57       1031.83        34.48 o                         
  12   1   4        879.66        907.27        32.61 o                         
  13   1   4         21.47         61.36        21.13 o                         
  14   1   4         13.46          9.88        25.03 o                         
 -16   2   4        198.87        139.10        31.69 o                         
 -15   2   4        840.87        766.07        33.12 o                         
 -14   2   4        333.83        285.01        21.83 o                         
 -13   2   4       3238.44       3287.45        42.65 o                         
 -12   2   4        587.11        617.36        18.95 o                         
 -11   2   4       9006.47       9058.87        68.50 o                         
 -10   2   4       1374.84       1298.40        21.60 o                         
  -9   2   4      28044.93      28851.81       185.66 o                         
  -8   2   4       1070.99       1077.09        19.18 o                         
  -7   2   4      11693.55      12199.22        84.47 o                         
  -6   2   4        620.45        714.95        16.36 o                         
  -5   2   4        881.57        811.58        17.06 o                         
  -4   2   4       5904.02       5748.35        48.11 o                         
  -3   2   4       1414.81       1325.04        21.93 o                         
  -2   2   4       1105.18       1121.25        21.90 o                         
  -1   2   4      11428.74      10912.51       116.36 o                         
   0   2   4        982.50        894.13        18.60 o                         
   1   2   4      26213.62      26565.92       218.42 o                         
   2   2   4      17301.33      17531.13       156.28 o                         
   3   2   4      14788.15      14594.97       128.42 o                         
   4   2   4       3246.31       3237.03        39.91 o                         
   5   2   4       5516.07       5250.12        53.10 o                         
   6   2   4       1369.31       1395.65        27.62 o                         
   7   2   4        933.35        861.90        24.59 o                         
   8   2   4        668.98        648.94        23.23 o                         
   9   2   4        330.72        328.79        21.50 o                         
  10   2   4         29.04         34.31        19.49 o                         
  11   2   4       1444.62       1449.51        41.23 o                         
  12   2   4        396.76        410.96        24.90 o                         
  13   2   4       2306.41       2374.74        52.10 o                         
  14   2   4        110.53        121.31       259.18 o                         
 -16   3   4        600.92        578.78        34.57 o                         
 -15   3   4         34.28         37.75        25.07 o                         
 -14   3   4         31.80         30.36        20.45 o                         
 -13   3   4       1165.90       1172.78        33.87 o                         
 -12   3   4        521.59        491.59        19.15 o                         
 -11   3   4       3011.21       3002.40        37.41 o                         
 -10   3   4        643.65        700.45        16.70 o                         
  -9   3   4        480.29        481.55        15.30 o                         
  -8   3   4       9499.74       9628.63        72.05 o                         
  -7   3   4       5000.46       5087.07        43.44 o                         
  -6   3   4       7470.05       7456.43        63.35 o                         
  -5   3   4         98.07        156.49        10.06 o                         
  -4   3   4       7631.54       7927.18        64.70 o                         
  -3   3   4       4659.42       4547.47        46.40 o                         
  -2   3   4        662.85        827.15        15.48 o                         
  -1   3   4      12982.50      13612.18       109.60 o                         
   0   3   4       2144.38       2138.61        26.86 o                         
   1   3   4        259.60        223.32        12.96 o                         
   2   3   4       7012.24       6941.00        76.57 o                         
   3   3   4        160.69        150.62         9.78 o                         
   4   3   4       8772.41       8848.69       109.32 o                         
   5   3   4         68.03         83.34        11.03 o                         
   6   3   4       5068.95       4805.88        56.90 o                         
   7   3   4        301.90        262.13        15.10 o                         
   8   3   4        241.97        246.09        16.28 o                         
   9   3   4        693.18        696.42        26.40 o                         
  10   3   4         10.36         -1.46        18.02 o                         
  11   3   4        420.30        487.33        24.02 o                         
  12   3   4        528.83        510.78        22.37 o                         
  13   3   4        412.13        393.11        23.55 o                         
 -16   4   4        284.64        307.91        41.77 o                         
 -15   4   4       1049.09       1111.43        39.85 o                         
 -14   4   4        154.07        176.65        22.30 o                         
 -13   4   4        133.61        127.51        21.72 o                         
 -12   4   4        736.97        742.43        25.69 o                         
 -11   4   4        107.57        140.26        17.53 o                         
 -10   4   4        946.86       1055.13        24.87 o                         
  -9   4   4          9.54         20.88         9.45 o                         
  -8   4   4        490.07        519.32        14.72 o                         
  -7   4   4        284.98        272.20        11.33 o                         
  -6   4   4        269.82        266.00         9.92 o                         
  -5   4   4      10160.73      10245.83        73.88 o                         
  -4   4   4        737.02        660.34        13.89 o                         
  -3   4   4       3244.62       3026.88        35.04 o                         
  -2   4   4        106.34        124.41         9.31 o                         
  -1   4   4       3113.00       3346.01        41.37 o                         
   0   4   4         94.69         96.47         9.82 o                         
   1   4   4        414.63        484.44        29.29 o                         
   2   4   4        337.25        322.27        16.84 o                         
   3   4   4        679.28        670.72        19.91 o                         
   4   4   4        605.75        573.45        15.83 o                         
   5   4   4        248.81        237.08        13.46 o                         
   6   4   4        813.92        724.91        23.11 o                         
   7   4   4        456.37        402.99        16.73 o                         
   8   4   4        250.38        203.36        16.57 o                         
   9   4   4       1517.67       1381.52        31.72 o                         
  10   4   4        570.48        525.87        26.46 o                         
  11   4   4         68.45         41.99        18.81 o                         
  12   4   4        206.90        213.58        22.08 o                         
  13   4   4          8.84         17.35        26.37 o                         
 -15   5   4        234.13        257.85        29.21 o                         
 -14   5   4       2682.33       2670.05        58.14 o                         
 -13   5   4        671.31        648.53        29.22 o                         
 -12   5   4        767.76        884.74        30.69 o                         
 -11   5   4        150.03        125.08        17.11 o                         
 -10   5   4       4481.03       4600.11        58.55 o                         
  -9   5   4        722.89        663.48        17.64 o                         
  -8   5   4        512.32        489.34        16.15 o                         
  -7   5   4       2116.33       1968.59        24.29 o                         
  -6   5   4       3981.24       3830.51        39.51 o                         
  -5   5   4        883.15        892.10        17.01 o                         
  -4   5   4       6103.09       6126.63        54.44 o                         
  -3   5   4          6.79         19.27         9.24 o                         
  -2   5   4       6930.76       6851.42       102.20 o                         
  -1   5   4       1854.68       2236.95        32.37 o                         
   0   5   4      18638.58      19466.13       291.50 o                         
   1   5   4        541.11        622.64        18.67 o                         
   2   5   4       2225.16       2104.72        41.87 o                         
   3   5   4       2285.35       2072.76        30.70 o                         
   4   5   4       2406.74       2374.66        33.83 o                         
   5   5   4        691.90        655.37        19.35 o                         
   6   5   4        606.31        646.20        21.74 o                         
   7   5   4       1706.00       1675.75        28.94 o                         
   8   5   4        967.92        917.82        28.73 o                         
   9   5   4        218.02        237.46        20.74 o                         
  10   5   4       2472.23       2318.47        57.16 o                         
  11   5   4         95.75         80.30        19.12 o                         
  12   5   4        460.90        460.28        26.91 o                         
  13   5   4          9.39         28.46        35.14 o                         
 -15   6   4        568.45        563.81        38.07 o                         
 -14   6   4         13.50         -9.49        23.86 o                         
 -13   6   4        770.48        742.89        31.10 o                         
 -12   6   4        124.80        148.81        22.15 o                         
 -11   6   4       1552.49       1533.81        37.39 o                         
 -10   6   4        497.10        539.21        19.34 o                         
  -9   6   4       1103.66       1047.54        22.58 o                         
  -8   6   4         49.22         62.35        12.08 o                         
  -7   6   4       1159.76       1090.52        21.87 o                         
  -6   6   4       1785.45       1809.67        24.38 o                         
  -5   6   4       6902.84       6745.01        55.62 o                         
  -4   6   4         10.46         49.37        10.11 o                         
  -3   6   4       3643.26       3576.33        39.72 o                         
  -2   6   4        441.93        501.44        20.36 o                         
  -1   6   4       4208.02       4057.27        45.04 o                         
   0   6   4        241.72        222.70        12.42 o                         
   1   6   4        399.78        371.08        15.34 o                         
   2   6   4        267.61        344.03        14.38 o                         
   3   6   4        234.46        292.10        15.05 o                         
   4   6   4        354.50        360.13        15.48 o                         
   5   6   4       1749.28       1757.11        31.47 o                         
   6   6   4          3.01         -7.56        11.28 o                         
   7   6   4        640.89        581.31        21.69 o                         
   8   6   4        296.74        270.46        20.15 o                         
   9   6   4        757.37        723.38        26.75 o                         
  10   6   4        250.64        271.32        21.12 o                         
  11   6   4         66.89         21.25        20.65 o                         
  12   6   4        162.18        116.08        26.98 o                         
  13   6   4        309.58        446.93       199.28 o                         
 -15   7   4        217.24        229.28        36.06 o                         
 -14   7   4        417.49        389.29        39.56 o                         
 -13   7   4         59.49         77.18        25.94 o                         
 -12   7   4       1165.51       1098.74        51.71 o                         
 -11   7   4        145.67        128.43        20.28 o                         
 -10   7   4       1643.77       1663.97        31.56 o                         
  -9   7   4         16.17         31.21        12.63 o                         
  -8   7   4       1805.86       1856.82        29.94 o                         
  -7   7   4         14.70         19.19        10.55 o                         
  -6   7   4       3479.46       3647.47        53.61 o                         
  -5   7   4        585.00        583.30        18.03 o                         
  -4   7   4       1090.37       1053.46        24.00 o                         
  -3   7   4          2.16         28.10        10.85 o                         
  -2   7   4        600.62        664.57        20.25 o                         
  -1   7   4        132.44        149.74        13.15 o                         
   0   7   4       1104.96        974.14        26.19 o                         
   1   7   4          6.17         12.49        11.51 o                         
   2   7   4        463.17        398.89        16.97 o                         
   3   7   4         94.30         98.00        13.41 o                         
   4   7   4       1628.65       1555.53        50.88 o                         
   5   7   4        161.09        228.04        14.94 o                         
   6   7   4        752.79        714.64        30.02 o                         
   7   7   4         11.77         10.99        16.68 o                         
   8   7   4       1022.60        969.37        45.32 o                         
   9   7   4         40.10         40.97        18.92 o                         
  10   7   4        577.58        594.92        24.39 o                         
  11   7   4         11.63         19.51        24.33 o                         
  12   7   4        151.86         68.62        34.64 o                         
 -14   8   4         82.42         25.05        25.13 o                         
 -13   8   4       4699.98       4405.25        78.22 o                         
 -12   8   4        131.30         98.28        23.20 o                         
 -11   8   4       1965.69       1990.21        43.28 o                         
 -10   8   4         27.79         28.58        13.64 o                         
  -9   8   4       1148.78       1170.60        30.10 o                         
  -8   8   4         57.87         60.61        14.10 o                         
  -7   8   4        945.59        925.43        26.45 o                         
  -6   8   4        980.28       1025.83        27.83 o                         
  -5   8   4      12988.64      12811.83       116.45 o                         
  -4   8   4        514.43        442.37        19.31 o                         
  -3   8   4       5951.81       5636.81        71.53 o                         
  -2   8   4        748.21        758.15        20.61 o                         
  -1   8   4       2903.39       2712.94        39.20 o                         
   0   8   4          8.89         33.88        13.35 o                         
   1   8   4       2766.14       2623.75        35.38 o                         
   2   8   4          7.77         25.17        12.51 o                         
   3   8   4       2138.40       2086.97        35.13 o                         
   4   8   4        180.49        277.14        21.51 o                         
   5   8   4       5786.11       5870.42        68.91 o                         
   6   8   4       1742.26       1694.83        41.80 o                         
   7   8   4        965.79       1084.64        34.43 o                         
   8   8   4         11.02         38.20        19.59 o                         
   9   8   4       1716.85       1844.24        47.60 o                         
  10   8   4        107.72         81.87        27.72 o                         
  11   8   4        653.63        750.21        32.57 o                         
  12   8   4         49.47         40.97        36.49 o                         
 -14   9   4         46.05        109.68        52.30 o                         
 -13   9   4         14.92          0.80        23.63 o                         
 -12   9   4          2.50         27.55        30.33 o                         
 -11   9   4         23.54         24.40        24.17 o                         
 -10   9   4        359.49        310.54        16.52 o                         
  -9   9   4          4.16         18.73        16.59 o                         
  -8   9   4       1341.99       1295.51        41.20 o                         
  -7   9   4         68.84         69.04        15.99 o                         
  -6   9   4        699.39        683.14        26.56 o                         
  -5   9   4       2310.82       2260.37        38.94 o                         
  -4   9   4        318.38        343.01        17.93 o                         
  -3   9   4         26.23         32.39        13.29 o                         
  -2   9   4         29.08         35.98        12.54 o                         
  -1   9   4         25.18          2.24        14.29 o                         
   0   9   4         26.91         44.38        15.03 o                         
   1   9   4        493.00        474.98        22.11 o                         
   2   9   4        674.67        655.90        26.58 o                         
   3   9   4        165.49        173.49        20.70 o                         
   4   9   4         94.93        109.44        19.84 o                         
   5   9   4       1351.35       1343.85        39.63 o                         
   6   9   4        169.79        214.52        24.45 o                         
   7   9   4          1.19        -23.55        23.55 o                         
   8   9   4          0.83        -21.30        21.81 o                         
   9   9   4        119.79        135.73        27.19 o                         
  10   9   4          1.08        -10.34        35.09 o                         
  11   9   4         16.79        -19.60        27.98 o                         
 -13  10   4        738.50        751.48        39.16 o                         
 -12  10   4        244.38        252.86        32.93 o                         
 -11  10   4       2089.77       2097.77        41.11 o                         
 -10  10   4        523.70        490.60        25.91 o                         
  -9  10   4       3911.48       3927.56        61.11 o                         
  -8  10   4        353.02        360.34        24.47 o                         
  -7  10   4       1631.62       1611.95        47.09 o                         
  -6  10   4         25.27         15.13        16.66 o                         
  -5  10   4       3635.91       3735.69        60.32 o                         
  -4  10   4        537.65        559.19        23.06 o                         
  -3  10   4        963.04       1010.98        27.61 o                         
  -2  10   4        321.74        343.75        15.42 o                         
  -1  10   4       1111.69       1144.23        28.41 o                         
   0  10   4        512.25        570.24        24.65 o                         
   1  10   4       6711.09       6721.25        76.08 o                         
   2  10   4         36.92         27.66        17.38 o                         
   3  10   4       2476.47       2577.99        53.61 o                         
   4  10   4        206.45        209.64        24.39 o                         
   5  10   4       2494.17       2438.37        56.27 o                         
   6  10   4         77.61        100.47        24.50 o                         
   7  10   4        228.86        258.84        27.70 o                         
   8  10   4        350.57        356.25        31.51 o                         
   9  10   4        945.72        947.81        37.27 o                         
  10  10   4        210.36        294.88        35.28 o                         
 -12  11   4        214.45        199.25        29.44 o                         
 -11  11   4        958.35        874.22        31.08 o                         
 -10  11   4          1.42         63.29        20.73 o                         
  -9  11   4         29.19         30.58        23.05 o                         
  -8  11   4        899.46        917.45        34.55 o                         
  -7  11   4         11.57         12.34        21.30 o                         
  -6  11   4       1163.39       1114.82        40.61 o                         
  -5  11   4        120.21        161.58        21.28 o                         
  -4  11   4        109.12        105.62        19.47 o                         
  -3  11   4        152.47        193.29        18.40 o                         
  -2  11   4        508.45        471.62        24.90 o                         
  -1  11   4        990.70        981.29        32.55 o                         
   0  11   4         41.32        110.90        21.83 o                         
   1  11   4         81.44         89.19        19.39 o                         
   2  11   4         20.60         54.23        18.72 o                         
   3  11   4         74.76         60.53        22.11 o                         
   4  11   4        412.60        390.71        30.28 o                         
   5  11   4        124.06        115.64        26.40 o                         
   6  11   4        253.45        179.02        30.44 o                         
   7  11   4        102.04         98.51        31.36 o                         
   8  11   4         51.45         71.49        29.86 o                         
   9  11   4        592.35        659.65        39.43 o                         
 -11  12   4        352.52        406.10        40.80 o                         
 -10  12   4        896.78        901.04        34.92 o                         
  -9  12   4         37.85         76.28        25.61 o                         
  -8  12   4        819.52        795.61        33.09 o                         
  -7  12   4        566.51        638.77        30.13 o                         
  -6  12   4        120.05         61.85        23.81 o                         
  -5  12   4       2147.74       2168.30        57.98 o                         
  -4  12   4        108.23        129.62        21.52 o                         
  -3  12   4       1513.95       1674.59        41.84 o                         
  -2  12   4        715.43        619.61        27.23 o                         
  -1  12   4        701.78        780.58        33.59 o                         
   0  12   4        664.75        617.23        28.64 o                         
   1  12   4         85.11         55.94        21.09 o                         
   2  12   4        964.22        969.34        33.92 o                         
   3  12   4        246.50        313.82        28.20 o                         
   4  12   4        250.20        250.74        27.78 o                         
   5  12   4        176.39        190.35        28.19 o                         
   6  12   4        208.37        157.43        29.49 o                         
   7  12   4        565.03        729.34        46.38 o                         
   8  12   4        187.65        154.09        47.49 o                         
 -10  13   4        354.62        424.44        37.13 o                         
  -9  13   4        264.80        226.92        28.81 o                         
  -8  13   4        146.19        122.09        29.15 o                         
  -7  13   4       1037.03       1024.66        39.35 o                         
  -6  13   4         20.38         16.01        26.87 o                         
  -5  13   4        797.14        785.96        35.10 o                         
  -4  13   4        236.38        293.22        26.70 o                         
  -3  13   4         31.01         48.05        21.91 o                         
  -2  13   4        802.28        859.12        34.89 o                         
  -1  13   4         93.63        102.87        22.47 o                         
   0  13   4       2465.24       2370.52        54.89 o                         
   1  13   4        293.31        288.09        24.90 o                         
   2  13   4        477.42        513.90        27.73 o                         
   3  13   4        323.25        316.76        29.08 o                         
   4  13   4          5.73         28.73        28.54 o                         
   5  13   4        514.75        537.98        35.85 o                         
   6  13   4         22.72        -30.93        30.93 o                         
   7  13   4        198.12        196.47        41.20 o                         
  -8  14   4          1.34         12.72        35.53 o                         
  -7  14   4         81.62         99.43        35.77 o                         
  -6  14   4        118.45         97.77        33.95 o                         
  -5  14   4        195.73        146.45        32.36 o                         
  -4  14   4        439.04        424.02        31.47 o                         
  -3  14   4        472.75        423.37        28.22 o                         
  -2  14   4          3.52        -21.12        24.47 o                         
  -1  14   4         15.67         67.25        26.55 o                         
   0  14   4          1.69        -19.33        22.12 o                         
   1  14   4        225.23        232.55        27.37 o                         
   2  14   4          3.99        -22.97        25.24 o                         
   3  14   4        610.14        654.93        35.15 o                         
   4  14   4         12.66        -39.41        39.41 o                         
   5  14   4         10.06        -16.21        33.31 o                         
   6  14   4         46.10        144.57        46.18 o                         
  -6  15   4        461.42        537.02        57.87 o                         
  -5  15   4         61.58         19.01        36.08 o                         
  -4  15   4        482.85        500.45        39.26 o                         
  -3  15   4        155.81         98.11        40.57 o                         
  -2  15   4         47.77         62.17        37.27 o                         
  -1  15   4        739.61        798.37        41.07 o                         
   0  15   4        108.98         60.40        28.78 o                         
   1  15   4        161.37        163.08        29.02 o                         
   2  15   4        407.44        523.53        48.89 o                         
   3  15   4        164.40        160.95        43.44 o                         
   4  15   4        322.92        260.41        40.08 o                         
  -2  16   4          0.99        -29.63        51.50 o                         
  -1  16   4         64.02         46.18        33.25 o                         
 -16   1   5        924.26        854.89        40.69 o                         
 -15   1   5        261.62        278.53        21.07 o                         
 -14   1   5       1067.04       1038.24        27.91 o                         
 -13   1   5        232.36        229.56        16.94 o                         
 -12   1   5        979.95        926.51        24.49 o                         
 -11   1   5        272.95        291.49        14.93 o                         
 -10   1   5        316.57        326.35        13.16 o                         
  -9   1   5         72.67         76.55        11.42 o                         
  -8   1   5        543.34        553.11        17.56 o                         
  -7   1   5        952.41        935.39        20.32 o                         
  -6   1   5       1534.98       1425.83        22.42 o                         
  -5   1   5       1979.82       1942.62        25.60 o                         
  -4   1   5       5047.79       5134.13        54.96 o                         
  -3   1   5       2336.17       2268.33        29.23 o                         
  -2   1   5       1248.24       1228.77        22.11 o                         
  -1   1   5        395.70        395.62        17.02 o                         
   0   1   5        908.02        933.80        36.00 o                         
   1   1   5          2.78         26.61        11.05 o                         
   2   1   5        136.61        170.55        15.47 o                         
   3   1   5        293.52        334.06        25.85 o                         
   4   1   5        438.61        427.14        15.20 o                         
   5   1   5       1526.85       1667.27        29.41 o                         
   6   1   5        108.09        141.16        14.21 o                         
   7   1   5       2757.31       2749.11        42.51 o                         
   8   1   5         10.76         13.68        16.97 o                         
   9   1   5        154.54        156.33        23.24 o                         
  10   1   5         38.51         54.38        21.15 o                         
  11   1   5        311.08        261.66        26.60 o                         
  12   1   5          6.40         23.11        25.11 o                         
  13   1   5         36.99         61.46        27.92 o                         
 -16   2   5       1542.64       1482.81        49.36 o                         
 -15   2   5          0.57         20.50        22.96 o                         
 -14   2   5       1132.92       1120.30        28.90 o                         
 -13   2   5        137.52        103.65        14.49 o                         
 -12   2   5        228.50        248.33        15.00 o                         
 -11   2   5          3.92         -0.88        12.00 o                         
 -10   2   5       5086.82       5098.17        47.22 o                         
  -9   2   5        263.62        267.12        15.31 o                         
  -8   2   5      11355.37      11430.90        87.38 o                         
  -7   2   5       1092.58       1080.87        21.89 o                         
  -6   2   5      12052.79      12102.98        92.77 o                         
  -5   2   5         10.58         26.17         8.52 o                         
  -4   2   5       3512.56       3481.41        35.04 o                         
  -3   2   5        214.72        222.31        11.97 o                         
  -2   2   5       1900.07       1918.33        26.94 o                         
  -1   2   5       2807.24       2903.46        82.82 o                         
   0   2   5       8035.64       8064.93        97.16 o                         
   1   2   5        199.69        231.92        13.98 o                         
   2   2   5       5004.13       5030.78        58.91 o                         
   3   2   5       1565.49       1653.72        33.45 o                         
   4   2   5       7033.15       7030.55        71.10 o                         
   5   2   5        343.93        336.87        17.43 o                         
   6   2   5       2098.18       2085.89        35.14 o                         
   7   2   5        161.77        154.10        16.53 o                         
   8   2   5       3338.76       3211.58        54.39 o                         
   9   2   5        643.49        614.97        27.66 o                         
  10   2   5        753.29        769.14        33.35 o                         
  11   2   5         77.76         75.28        24.36 o                         
  12   2   5       1182.35       1329.86        47.13 o                         
  13   2   5          4.70         13.04        30.18 o                         
 -16   3   5         20.40         43.49        31.56 o                         
 -15   3   5         40.27          4.46        22.61 o                         
 -14   3   5         27.01         48.17        20.08 o                         
 -13   3   5        677.07        602.97        20.51 o                         
 -12   3   5       2277.70       2328.40        31.99 o                         
 -11   3   5         32.20         54.59        11.83 o                         
 -10   3   5       6675.33       6482.64        62.03 o                         
  -9   3   5       1322.84       1261.90        27.39 o                         
  -8   3   5       1450.34       1512.90        26.36 o                         
  -7   3   5         95.38        108.43        11.72 o                         
  -6   3   5          1.19         31.22        10.25 o                         
  -5   3   5        201.46        191.12        14.96 o                         
  -4   3   5        196.14        176.09        10.03 o                         
  -3   3   5        150.69        226.58        12.92 o                         
  -2   3   5       2275.10       2416.90        29.88 o                         
  -1   3   5         77.61        137.92         9.98 o                         
   0   3   5        453.02        461.02        21.34 o                         
   1   3   5      16892.36      17757.13       154.77 o                         
   2   3   5        719.18        675.05        25.71 o                         
   3   3   5        920.07        828.25        27.61 o                         
   4   3   5          9.47         18.55        12.70 o                         
   5   3   5        400.86        423.68        21.85 o                         
   6   3   5        169.01        207.85        16.65 o                         
   7   3   5        346.03        355.95        19.61 o                         
   8   3   5        299.16        338.23        21.24 o                         
   9   3   5        266.15        259.47        23.90 o                         
  10   3   5         24.01         67.67        22.32 o                         
  11   3   5       1092.38       1011.20        33.69 o                         
  12   3   5        148.27         76.35        22.43 o                         
  13   3   5        154.48        163.26        31.86 o                         
 -16   4   5       2520.37       2575.00        60.80 o                         
 -15   4   5        181.19        185.80        24.72 o                         
 -14   4   5       6961.78       7026.61        74.29 o                         
 -13   4   5       2018.08       1868.14        38.70 o                         
 -12   4   5       3549.79       3491.70        43.59 o                         
 -11   4   5        519.87        547.55        16.84 o                         
 -10   4   5      12576.48      12362.25        97.85 o                         
  -9   4   5       2239.63       2223.28        30.64 o                         
  -8   4   5       5999.29       6036.42        54.07 o                         
  -7   4   5       4327.93       4250.31        43.92 o                         
  -6   4   5       8272.55       8194.28        68.67 o                         
  -5   4   5        277.26        370.64        14.28 o                         
  -4   4   5      18607.14      18894.47       152.18 o                         
  -3   4   5        595.27        640.89        23.41 o                         
  -2   4   5      24964.28      24815.10       194.06 o                         
  -1   4   5        131.10        255.35        18.37 o                         
   0   4   5      56552.65      59162.18       440.11 o                         
   1   4   5       3181.23       3022.97        40.91 o                         
   2   4   5       8899.03       8588.84        81.98 o                         
   3   4   5       1262.28       1241.22        27.82 o                         
   4   4   5       2542.36       2461.57        38.56 o                         
   5   4   5       1730.67       1782.66        30.34 o                         
   6   4   5       3938.77       3913.03        46.93 o                         
   7   4   5         41.07         48.82        14.55 o                         
   8   4   5       6265.31       6202.03        71.49 o                         
   9   4   5         17.00         60.94        21.01 o                         
  10   4   5       9222.93       9545.63       106.55 o                         
  11   4   5         37.98         28.28        28.52 o                         
  12   4   5        569.61        576.76        33.18 o                         
 -15   5   5        885.99        895.75        38.76 o                         
 -14   5   5         48.57         44.33        21.31 o                         
 -13   5   5        212.36        172.41        20.50 o                         
 -12   5   5         86.75         78.71        14.67 o                         
 -11   5   5       1823.57       1700.49        32.74 o                         
 -10   5   5       2367.19       2335.63        32.53 o                         
  -9   5   5        717.56        730.16        20.09 o                         
  -8   5   5         67.73         88.51        11.98 o                         
  -7   5   5        171.25        175.12        12.58 o                         
  -6   5   5       2807.85       2712.19        33.09 o                         
  -5   5   5       5559.53       5361.24        51.58 o                         
  -4   5   5       3991.62       3917.64        44.34 o                         
  -3   5   5        766.47        805.64        25.03 o                         
  -2   5   5        748.70        728.58        21.42 o                         
  -1   5   5        461.08        552.37        30.84 o                         
   0   5   5       8187.29       8239.03        79.09 o                         
   1   5   5        682.25        709.67        21.35 o                         
   2   5   5        866.46        865.39        24.71 o                         
   3   5   5        910.16        928.31        26.17 o                         
   4   5   5       1821.76       1811.16        32.80 o                         
   5   5   5        124.84        110.73        13.22 o                         
   6   5   5       1513.35       1525.69        29.94 o                         
   7   5   5        281.57        319.30        18.58 o                         
   8   5   5        588.87        565.70        22.30 o                         
   9   5   5        234.56        214.42        21.23 o                         
  10   5   5        169.82        203.70        24.50 o                         
  11   5   5        187.86        171.56        25.67 o                         
  12   5   5         49.37         55.71        25.36 o                         
 -15   6   5        374.57        395.86        29.42 o                         
 -14   6   5        706.06        721.28        31.98 o                         
 -13   6   5       1070.70       1133.16        36.63 o                         
 -12   6   5        953.94        928.35        31.37 o                         
 -11   6   5        978.79        984.46        33.89 o                         
 -10   6   5       8163.93       8122.90        70.60 o                         
  -9   6   5        813.92        842.05        21.82 o                         
  -8   6   5      12622.71      12314.37        89.31 o                         
  -7   6   5       2514.57       2452.62        30.08 o                         
  -6   6   5      18729.95      18606.01       137.11 o                         
  -5   6   5        416.83        421.44        16.17 o                         
  -4   6   5       6618.97       6458.41        60.14 o                         
  -3   6   5       4243.60       4137.97        46.12 o                         
  -2   6   5        798.58        766.25        23.90 o                         
  -1   6   5       5866.54       5743.92        65.74 o                         
   0   6   5       7409.48       6984.66        70.93 o                         
   1   6   5        105.04        147.17        13.70 o                         
   2   6   5      11047.34      10564.63        94.57 o                         
   3   6   5         93.91        139.69        14.62 o                         
   4   6   5      20898.38      21293.30       166.95 o                         
   5   6   5        132.89        183.36        14.76 o                         
   6   6   5       6119.26       5903.23        63.08 o                         
   7   6   5         37.55         48.46        14.79 o                         
   8   6   5        431.12        437.11        24.31 o                         
   9   6   5       1020.69       1050.88        33.82 o                         
  10   6   5       1469.29       1347.23        38.02 o                         
  11   6   5        129.48         71.85        22.66 o                         
  12   6   5        268.70        318.69        44.53 o                         
 -14   7   5        765.32        727.64        34.13 o                         
 -13   7   5        163.43        198.47        28.74 o                         
 -12   7   5        171.61        187.03        20.75 o                         
 -11   7   5        807.58        848.28        29.58 o                         
 -10   7   5        541.85        531.62        19.11 o                         
  -9   7   5        239.28        251.77        16.37 o                         
  -8   7   5        777.97        694.83        20.95 o                         
  -7   7   5        233.73        206.27        12.85 o                         
  -6   7   5       2320.36       2265.68        32.87 o                         
  -5   7   5       2437.92       2373.66        48.27 o                         
  -4   7   5       2860.09       2811.30        37.22 o                         
  -3   7   5       2416.34       2427.42        41.01 o                         
  -2   7   5          4.75         15.20        12.88 o                         
  -1   7   5          3.82         38.56        14.92 o                         
   0   7   5       1034.47       1009.28        25.94 o                         
   1   7   5       1025.58        975.97        33.42 o                         
   2   7   5        371.86        387.73        17.20 o                         
   3   7   5        620.57        592.85        25.91 o                         
   4   7   5       1486.01       1503.96        32.14 o                         
   5   7   5       2976.65       3038.16        57.14 o                         
   6   7   5        677.36        705.55        23.65 o                         
   7   7   5       1324.00       1269.40        50.91 o                         
   8   7   5        252.40        260.34        21.56 o                         
   9   7   5        527.41        501.95        27.32 o                         
  10   7   5          4.58         37.56        21.76 o                         
  11   7   5         14.50         18.73        23.87 o                         
 -14   8   5       2103.28       2072.64        74.84 o                         
 -13   8   5        150.35        221.68        28.65 o                         
 -12   8   5       2149.97       2234.44        46.61 o                         
 -11   8   5         14.49         25.77        14.41 o                         
 -10   8   5        155.62        167.50        16.74 o                         
  -9   8   5       2091.77       2060.64        35.63 o                         
  -8   8   5        350.74        395.79        23.37 o                         
  -7   8   5        274.35        246.16        15.87 o                         
  -6   8   5         40.78         54.52        13.01 o                         
  -5   8   5       1205.79       1270.58        28.74 o                         
  -4   8   5       3346.59       3263.79        40.98 o                         
  -3   8   5       1409.54       1355.96        34.19 o                         
  -2   8   5       4064.59       3798.25        46.60 o                         
  -1   8   5        999.41       1058.70        31.67 o                         
   0   8   5       2774.42       2532.69        39.98 o                         
   1   8   5         58.41         77.94        13.23 o                         
   2   8   5         13.25         25.52        13.09 o                         
   3   8   5       1494.96       1467.57        31.91 o                         
   4   8   5        267.83        250.42        17.81 o                         
   5   8   5       2590.21       2492.82        42.47 o                         
   6   8   5         76.49         66.94        21.21 o                         
   7   8   5          2.38         -6.61        19.95 o                         
   8   8   5        901.08        988.08        33.81 o                         
   9   8   5         62.53         53.23        22.65 o                         
  10   8   5       1157.52       1103.49        37.77 o                         
  11   8   5          1.84        -12.72        29.20 o                         
 -13   9   5        260.66        324.03        35.00 o                         
 -12   9   5       1140.65       1188.25        34.51 o                         
 -11   9   5       1057.13       1162.73        32.12 o                         
 -10   9   5       1810.52       1887.84        41.32 o                         
  -9   9   5        752.26        774.95        34.79 o                         
  -8   9   5        707.31        752.56        30.12 o                         
  -7   9   5        110.68        112.20        17.60 o                         
  -6   9   5        447.50        416.89        20.10 o                         
  -5   9   5        764.51        799.42        43.65 o                         
  -4   9   5        333.46        335.62        16.73 o                         
  -3   9   5          7.19         36.47        13.53 o                         
  -2   9   5        146.91        176.59        14.41 o                         
  -1   9   5       1340.06       1319.14        33.62 o                         
   0   9   5       2171.99       1991.38        33.40 o                         
   1   9   5       1992.27       1880.17        34.17 o                         
   2   9   5        515.27        518.22        21.95 o                         
   3   9   5        863.64        848.85        30.01 o                         
   4   9   5          5.01         26.85        17.92 o                         
   5   9   5         64.89        101.50        21.65 o                         
   6   9   5         73.75         78.01        21.85 o                         
   7   9   5        126.80        158.69        21.76 o                         
   8   9   5          9.88         -2.24        23.94 o                         
   9   9   5         39.40         59.50        28.18 o                         
  10   9   5          0.07         32.42        29.31 o                         
 -13  10   5        366.21        398.63        37.63 o                         
 -12  10   5        323.49        320.38        30.72 o                         
 -11  10   5          0.81         10.74        26.08 o                         
 -10  10   5          1.49        -22.86        22.86 o                         
  -9  10   5        641.56        668.31        27.84 o                         
  -8  10   5          9.30         -3.69        18.75 o                         
  -7  10   5        118.14        165.04        21.80 o                         
  -6  10   5        195.45        191.69        20.80 o                         
  -5  10   5        190.92        210.21        19.18 o                         
  -4  10   5        200.37        192.43        18.71 o                         
  -3  10   5       1472.29       1405.65        30.99 o                         
  -2  10   5       1283.78       1327.69        35.18 o                         
  -1  10   5        514.95        508.71        25.50 o                         
   0  10   5        858.04        834.28        25.66 o                         
   1  10   5          2.39         18.37        17.22 o                         
   2  10   5         36.27         57.21        19.83 o                         
   3  10   5        104.71        121.91        21.52 o                         
   4  10   5        213.24        211.41        25.26 o                         
   5  10   5        215.71        223.49        26.13 o                         
   6  10   5          1.05        -13.41        24.29 o                         
   7  10   5          1.01        -16.83        27.34 o                         
   8  10   5        204.83        204.00        28.04 o                         
   9  10   5         48.87         65.51        30.12 o                         
 -12  11   5          7.45         20.82        23.48 o                         
 -11  11   5        138.01        119.83        22.89 o                         
 -10  11   5         41.39         22.64        23.39 o                         
  -9  11   5          0.55         27.28        23.44 o                         
  -8  11   5        836.25        789.24        30.96 o                         
  -7  11   5        537.48        618.26        27.97 o                         
  -6  11   5        641.50        731.38        32.78 o                         
  -5  11   5        206.91        268.12        23.91 o                         
  -4  11   5       1002.85       1050.83        32.13 o                         
  -3  11   5        617.40        575.27        31.20 o                         
  -2  11   5          9.80         31.14        18.08 o                         
  -1  11   5          1.43        -20.97        20.97 o                         
   0  11   5         25.40         29.65        16.49 o                         
   1  11   5         29.11         32.35        27.39 o                         
   2  11   5         78.21         82.32        24.54 o                         
   3  11   5        159.19        158.13        28.97 o                         
   4  11   5          4.31          6.65        22.55 o                         
   5  11   5         55.33        124.63        25.63 o                         
   6  11   5         96.49         98.46        26.62 o                         
   7  11   5        840.97        822.05        38.38 o                         
   8  11   5         91.45         69.98        29.47 o                         
 -11  12   5         66.98         44.55        28.17 o                         
 -10  12   5       1689.20       1694.31        51.45 o                         
  -9  12   5          8.64         28.50        24.88 o                         
  -8  12   5       1847.79       1827.48        54.71 o                         
  -7  12   5          1.99         -7.37        22.96 o                         
  -6  12   5        950.41        970.47        39.85 o                         
  -5  12   5        194.94        207.99        23.86 o                         
  -4  12   5        694.48        634.47        34.41 o                         
  -3  12   5        283.64        335.96        27.93 o                         
  -2  12   5        306.03        338.92        22.05 o                         
  -1  12   5         92.31        126.87        23.17 o                         
   0  12   5       1390.07       1358.99        52.07 o                         
   1  12   5        163.02        165.70        26.64 o                         
   2  12   5       1449.11       1450.02        49.60 o                         
   3  12   5        198.70        166.84        28.38 o                         
   4  12   5       1843.61       1704.90        65.86 o                         
   5  12   5          7.36        -26.43        26.43 o                         
   6  12   5        607.31        624.03        36.26 o                         
   7  12   5         40.53         84.38        32.03 o                         
  -9  13   5         13.70          2.36        28.13 o                         
  -8  13   5         29.72          4.96        26.74 o                         
  -7  13   5         23.96          0.66        28.53 o                         
  -6  13   5        173.07        175.50        32.55 o                         
  -5  13   5         50.51         -2.28        28.31 o                         
  -4  13   5         30.12         22.27        28.48 o                         
  -3  13   5         18.94         64.54        31.29 o                         
  -2  13   5        171.67        210.53        29.92 o                         
  -1  13   5         30.26         27.32        23.25 o                         
   0  13   5         83.63        105.41        21.87 o                         
   1  13   5        149.33        140.04        29.50 o                         
   2  13   5        176.47        208.07        31.60 o                         
   3  13   5          0.96         -3.83        35.69 o                         
   4  13   5         34.98         37.22        34.15 o                         
   5  13   5        167.22        170.26        40.15 o                         
   6  13   5         32.96         80.99        36.21 o                         
  -8  14   5        532.99        551.70        41.33 o                         
  -7  14   5        380.30        470.07        39.29 o                         
  -6  14   5       1919.45       1985.03        62.91 o                         
  -5  14   5         73.13         25.30        34.92 o                         
  -4  14   5       1811.96       1914.06        60.33 o                         
  -3  14   5        862.27        844.79        41.12 o                         
  -2  14   5       1784.52       1908.62        97.98 o                         
  -1  14   5        182.78        166.26        34.54 o                         
   0  14   5       1246.93       1088.42        40.12 o                         
   1  14   5        541.88        520.70        32.52 o                         
   2  14   5        837.57        914.66        43.11 o                         
   3  14   5        274.90        334.76        42.14 o                         
   4  14   5        996.76       1177.32        47.60 o                         
  -5  15   5          0.07         30.65        36.82 o                         
  -4  15   5        204.70        232.05        37.75 o                         
  -3  15   5          8.17        -11.12        36.96 o                         
  -2  15   5          0.10          7.05        39.47 o                         
  -1  15   5         10.87         72.93        39.10 o                         
   0  15   5         57.11         62.25        25.55 o                         
   1  15   5          0.24          3.82        38.13 o                         
   2  15   5        134.30         97.78        46.98 o                         
 -16   0   6        192.30        216.56        33.39 o                         
 -15   0   6       3177.39       3241.85        69.00 o                         
 -14   0   6         94.80        125.67        24.28 o                         
 -13   0   6       8637.81       8312.73       116.68 o                         
 -12   0   6       1262.26       1309.81        53.16 o                         
 -11   0   6      17370.81      17863.22       202.99 o                         
 -10   0   6       1906.45       1887.99        47.85 o                         
  -9   0   6      11968.76      12005.60       133.66 o                         
  -8   0   6       1207.24       1282.72        39.04 o                         
  -7   0   6       1091.82       1080.97        35.34 o                         
  -6   0   6        222.86        189.18        12.70 o                         
  -5   0   6        618.22        610.92        21.28 o                         
  -4   0   6        608.22        674.49        32.74 o                         
  -3   0   6       8264.71       8193.13       116.89 o                         
  -2   0   6        165.51        150.46        18.64 o                         
  -1   0   6      26299.49      26227.30       288.97 o                         
   0   0   6      12066.46      12388.85       158.81 o                         
   1   0   6      18331.90      17780.23       226.55 o                         
   2   0   6        759.44        613.85        30.35 o                         
   3   0   6       3023.25       2828.88        61.22 o                         
   4   0   6         61.60         71.80        20.53 o                         
   5   0   6       3569.03       3494.52        66.73 o                         
   6   0   6       3450.95       3488.04        69.45 o                         
   7   0   6        555.88        545.30        44.60 o                         
   8   0   6         29.46         13.92        32.95 o                         
   9   0   6       2431.50       2418.44       125.75 o                         
  10   0   6        741.42        752.27        48.74 o                         
  11   0   6       2020.44       2179.98        94.45 o                         
  12   0   6          9.50         26.71        51.05 o                         
 -16   1   6         74.92         54.14        27.59 o                         
 -15   1   6        121.69        105.78        20.52 o                         
 -14   1   6       1923.10       1958.00        38.58 o                         
 -13   1   6         40.92         60.03        15.75 o                         
 -12   1   6         10.71          4.85        18.33 o                         
 -11   1   6        184.16        235.41        20.02 o                         
 -10   1   6       1313.55       1295.26        31.47 o                         
  -9   1   6       5385.12       5266.43        54.34 o                         
  -8   1   6       1703.17       1753.97        31.20 o                         
  -7   1   6       3001.33       2982.04        35.23 o                         
  -6   1   6       1677.45       1804.54        27.67 o                         
  -5   1   6        343.56        329.23        13.70 o                         
  -4   1   6       2819.76       2675.25        34.16 o                         
  -3   1   6       4154.83       3824.50        44.20 o                         
  -2   1   6       1046.82        933.80        22.31 o                         
  -1   1   6       1485.85       1528.07        26.23 o                         
   0   1   6          1.03          2.29        10.23 o                         
   1   1   6       1828.02       1675.76        30.67 o                         
   2   1   6       1501.48       1435.84        33.93 o                         
   3   1   6       3335.67       3201.09        45.90 o                         
   4   1   6       3342.04       3367.08        44.88 o                         
   5   1   6       1686.55       1658.11        36.99 o                         
   6   1   6       1314.32       1354.13        30.56 o                         
   7   1   6         62.65         27.15        15.64 o                         
   8   1   6        488.01        487.59        30.59 o                         
   9   1   6        370.34        355.35        32.28 o                         
  10   1   6        560.01        527.57        32.72 o                         
  11   1   6         13.80         41.46        34.41 o                         
  12   1   6          6.92         18.13        32.52 o                         
 -16   2   6        644.82        742.20        41.22 o                         
 -15   2   6       3009.11       2892.14        46.91 o                         
 -14   2   6         33.67         30.58        15.93 o                         
 -13   2   6        414.60        419.57        23.85 o                         
 -12   2   6        575.42        633.03        28.85 o                         
 -11   2   6         33.09         47.06        16.44 o                         
 -10   2   6        394.40        417.39        20.65 o                         
  -9   2   6       3865.98       3738.70        44.85 o                         
  -8   2   6        234.42        253.02        14.37 o                         
  -7   2   6       8645.93       8244.56        68.65 o                         
  -6   2   6       7792.55       7793.08        67.01 o                         
  -5   2   6      20829.70      20874.13       151.48 o                         
  -4   2   6        905.07        912.57        20.53 o                         
  -3   2   6       4154.63       3985.28        44.07 o                         
  -2   2   6        570.12        630.16        27.78 o                         
  -1   2   6       1653.09       1705.57        27.65 o                         
   0   2   6       3628.91       3466.64        57.55 o                         
   1   2   6        823.39        760.48        32.21 o                         
   2   2   6        580.76        586.98        23.55 o                         
   3   2   6       2501.67       2337.57        41.96 o                         
   4   2   6        583.04        544.38        22.80 o                         
   5   2   6      11091.27      11297.51       102.03 o                         
   6   2   6        108.27        124.33        16.19 o                         
   7   2   6       4742.87       4563.12        62.16 o                         
   8   2   6         34.65         38.66        20.83 o                         
   9   2   6       1515.75       1508.91        48.11 o                         
  10   2   6         99.19        123.89        26.55 o                         
  11   2   6        285.02        371.06        30.35 o                         
  12   2   6        462.08        428.64        33.49 o                         
 -16   3   6        219.55        -67.74        89.71 o                         
 -15   3   6       3346.91       3405.00        54.05 o                         
 -14   3   6        324.44        309.85        22.33 o                         
 -13   3   6       3448.54       3467.65        47.72 o                         
 -12   3   6        210.60        218.92        22.19 o                         
 -11   3   6        134.83        122.85        17.11 o                         
 -10   3   6        950.71       1001.37        30.00 o                         
  -9   3   6         58.12         61.57        13.98 o                         
  -8   3   6       2751.20       2664.09        36.53 o                         
  -7   3   6        276.85        270.29        15.65 o                         
  -6   3   6          2.94         12.81        11.67 o                         
  -5   3   6       7808.03       7831.38        69.69 o                         
  -4   3   6       1955.77       1993.87        36.29 o                         
  -3   3   6       7427.77       7190.75        63.46 o                         
  -2   3   6       2779.52       2784.42        51.57 o                         
  -1   3   6       3936.26       3746.25        43.96 o                         
   0   3   6        110.83        139.78        12.95 o                         
   1   3   6        321.73        317.24        15.49 o                         
   2   3   6       1471.52       1415.64        36.99 o                         
   3   3   6         57.74         92.76        17.24 o                         
   4   3   6        848.77        796.94        30.04 o                         
   5   3   6       2338.07       2393.19        43.35 o                         
   6   3   6        729.71        723.38        26.61 o                         
   7   3   6       1555.01       1436.87        37.70 o                         
   8   3   6        192.56        207.64        23.51 o                         
   9   3   6       1159.54       1180.83        45.83 o                         
  10   3   6         62.18         49.73        25.73 o                         
  11   3   6        292.42        237.40        27.54 o                         
  12   3   6          0.40         18.41        29.71 o                         
 -15   4   6         36.90         45.81        29.29 o                         
 -14   4   6         25.00         27.56        20.86 o                         
 -13   4   6       1545.16       1569.37        34.50 o                         
 -12   4   6       1224.36       1257.24        33.61 o                         
 -11   4   6         57.40         43.65        17.42 o                         
 -10   4   6        421.33        417.30        19.79 o                         
  -9   4   6        272.26        297.06        17.57 o                         
  -8   4   6        276.33        298.74        17.35 o                         
  -7   4   6        127.30        127.13        14.48 o                         
  -6   4   6       3773.23       3817.89        49.30 o                         
  -5   4   6        293.94        320.84        15.99 o                         
  -4   4   6        436.39        461.47        18.92 o                         
  -3   4   6        250.60        237.38        12.51 o                         
  -2   4   6       1129.64        999.15        21.97 o                         
  -1   4   6        158.81        121.84        13.93 o                         
   0   4   6         27.15         56.49        12.76 o                         
   1   4   6       7110.33       6765.56        66.71 o                         
   2   4   6        253.41        241.75        16.87 o                         
   3   4   6        323.15        257.77        19.46 o                         
   4   4   6        160.88        141.07        18.29 o                         
   5   4   6       1029.38       1046.23        34.56 o                         
   6   4   6        426.86        443.48        25.53 o                         
   7   4   6        146.87        164.32        21.58 o                         
   8   4   6        564.10        531.73        25.90 o                         
   9   4   6         78.59         88.57        23.93 o                         
  10   4   6         66.53         47.11        25.61 o                         
  11   4   6       1158.55       1073.83        37.64 o                         
 -15   5   6        558.55        540.15        38.28 o                         
 -14   5   6        103.30        121.56        27.17 o                         
 -13   5   6       1303.25       1181.77        32.56 o                         
 -12   5   6        506.43        490.63        21.77 o                         
 -11   5   6       2579.25       2628.93        42.21 o                         
 -10   5   6         11.73         45.07        14.84 o                         
  -9   5   6       5112.54       5284.34        52.79 o                         
  -8   5   6        683.41        725.22        26.53 o                         
  -7   5   6       3654.26       3845.94        42.38 o                         
  -6   5   6        311.21        298.69        17.49 o                         
  -5   5   6       3539.88       3508.52        46.15 o                         
  -4   5   6       1067.06       1002.49        29.89 o                         
  -3   5   6       1882.04       1827.90        32.66 o                         
  -2   5   6        171.45        116.93        14.05 o                         
  -1   5   6       2054.29       1995.18        37.46 o                         
   0   5   6       2695.95       2848.87        52.25 o                         
   1   5   6       5284.35       5202.63        56.64 o                         
   2   5   6        763.25        687.37        23.90 o                         
   3   5   6       4376.20       4149.67        51.63 o                         
   4   5   6         91.14        165.44        17.44 o                         
   5   5   6       3342.85       3100.02        48.15 o                         
   6   5   6        111.61        141.69        20.25 o                         
   7   5   6        188.83        162.25        20.32 o                         
   8   5   6        177.03        181.66        20.31 o                         
   9   5   6        223.57        267.61        22.98 o                         
  10   5   6        356.01        227.60        27.17 o                         
  11   5   6        177.73        148.55        32.66 o                         
 -15   6   6        486.32        600.90        40.08 o                         
 -14   6   6        326.50        345.86        31.95 o                         
 -13   6   6       1361.59       1367.42        43.66 o                         
 -12   6   6        408.28        455.14        22.22 o                         
 -11   6   6       1024.89       1074.99        29.74 o                         
 -10   6   6        151.05        180.80        17.99 o                         
  -9   6   6        303.61        306.36        18.24 o                         
  -8   6   6        191.15        167.99        15.49 o                         
  -7   6   6        206.62        207.06        14.35 o                         
  -6   6   6        472.94        549.58        20.10 o                         
  -5   6   6       2357.02       2222.12        39.07 o                         
  -4   6   6         37.85         22.19        14.50 o                         
  -3   6   6       2567.67       2502.99        38.93 o                         
  -2   6   6        261.08        266.20        17.07 o                         
  -1   6   6       2222.41       2097.24        39.81 o                         
   0   6   6        663.57        737.53        33.94 o                         
   1   6   6        898.76        869.92        37.37 o                         
   2   6   6         11.15          9.65        14.12 o                         
   3   6   6       1604.38       1616.67        34.83 o                         
   4   6   6       1592.23       1504.81        35.20 o                         
   5   6   6       2582.60       2655.48        51.83 o                         
   6   6   6         71.54        118.36        18.77 o                         
   7   6   6         96.90        143.42        17.11 o                         
   8   6   6          3.52          6.38        16.08 o                         
   9   6   6         86.29        117.62        27.11 o                         
  10   6   6          2.19          8.93        27.97 o                         
  11   6   6        461.05        421.15        38.77 o                         
 -14   7   6          0.38         -8.77        32.77 o                         
 -13   7   6        763.77        824.91        30.29 o                         
 -12   7   6        264.23        233.41        20.15 o                         
 -11   7   6        274.99        271.89        20.79 o                         
 -10   7   6         12.48         13.65        17.15 o                         
  -9   7   6        947.53        884.74        26.64 o                         
  -8   7   6       1537.57       1441.73        33.03 o                         
  -7   7   6         35.32         47.81        16.43 o                         
  -6   7   6         50.76         79.92        16.39 o                         
  -5   7   6       6680.58       6651.20        68.95 o                         
  -4   7   6         19.56         36.13        15.31 o                         
  -3   7   6       1813.99       1743.02        35.61 o                         
  -2   7   6        130.13        153.87        16.69 o                         
  -1   7   6        210.16        221.56        20.65 o                         
   0   7   6        279.57        264.55        21.09 o                         
   1   7   6       1530.62       1571.10        35.39 o                         
   2   7   6          0.63         -5.62        14.26 o                         
   3   7   6        649.85        705.49        26.03 o                         
   4   7   6        550.16        473.38        22.48 o                         
   5   7   6       2662.33       2623.58        41.51 o                         
   6   7   6         59.95         60.04        17.57 o                         
   7   7   6         15.03         29.87        17.72 o                         
   8   7   6         38.74         79.49        21.54 o                         
   9   7   6        240.52        165.73        23.95 o                         
  10   7   6          9.97         18.46        23.97 o                         
 -14   8   6         99.11         36.66        33.42 o                         
 -13   8   6       1050.80        993.11        38.88 o                         
 -12   8   6         15.09         -4.45        20.79 o                         
 -11   8   6       4552.81       4166.15        58.89 o                         
 -10   8   6        341.88        343.79        26.31 o                         
  -9   8   6       2656.95       2530.06        39.59 o                         
  -8   8   6        212.88        221.06        18.13 o                         
  -7   8   6       1246.80       1152.04        28.95 o                         
  -6   8   6        152.64        140.88        15.72 o                         
  -5   8   6       3311.73       3299.23        48.17 o                         
  -4   8   6        509.45        558.33        22.86 o                         
  -3   8   6       2895.45       2889.18        47.60 o                         
  -2   8   6         98.47        133.04        18.37 o                         
  -1   8   6       4010.21       3884.84        61.83 o                         
   0   8   6        244.82        295.94        22.62 o                         
   1   8   6       1206.98       1203.88        31.40 o                         
   2   8   6          4.63         15.70        15.56 o                         
   3   8   6       1533.85       1533.80        37.61 o                         
   4   8   6         69.81         78.40        18.70 o                         
   5   8   6       1439.89       1277.95        37.49 o                         
   6   8   6         40.94         54.30        18.38 o                         
   7   8   6       1256.49       1225.76        37.05 o                         
   8   8   6          2.04        -14.38        22.76 o                         
   9   8   6       1678.90       1895.85        51.59 o                         
  10   8   6        169.91        182.97        29.24 o                         
 -13   9   6        298.31        229.95        32.63 o                         
 -12   9   6        634.12        677.09        24.29 o                         
 -11   9   6        446.96        487.45        25.85 o                         
 -10   9   6         19.69         15.15        19.64 o                         
  -9   9   6         82.10        119.66        21.93 o                         
  -8   9   6        307.50        272.81        21.27 o                         
  -7   9   6          3.30         24.62        16.93 o                         
  -6   9   6          5.68         14.63        16.14 o                         
  -5   9   6         53.00         67.96        16.34 o                         
  -4   9   6        263.77        286.48        19.29 o                         
  -3   9   6        441.05        443.67        23.24 o                         
  -2   9   6        794.08        751.96        39.32 o                         
  -1   9   6        770.97        698.38        36.98 o                         
   0   9   6         27.72        143.16        21.18 o                         
   1   9   6        283.57        276.64        18.47 o                         
   2   9   6         88.34        111.21        17.65 o                         
   3   9   6          3.59         -4.01        17.80 o                         
   4   9   6         16.27         21.51        19.01 o                         
   5   9   6          5.15         -6.13        24.76 o                         
   6   9   6         17.94          4.25        23.28 o                         
   7   9   6        303.77        302.45        29.87 o                         
   8   9   6         80.10        106.42        25.13 o                         
   9   9   6        409.35        491.47        34.08 o                         
 -12  10   6        116.92         79.21        22.32 o                         
 -11  10   6        338.57        353.14        26.23 o                         
 -10  10   6        403.74        417.05        26.11 o                         
  -9  10   6        457.86        468.11        26.64 o                         
  -8  10   6          2.18         35.62        20.51 o                         
  -7  10   6       2577.20       2504.92        48.38 o                         
  -6  10   6        162.21        196.08        22.76 o                         
  -5  10   6       5797.67       5642.30        63.73 o                         
  -4  10   6         46.33         58.04        18.69 o                         
  -3  10   6       1910.89       1963.46        43.35 o                         
  -2  10   6        148.95         91.75        17.37 o                         
  -1  10   6        206.58        194.37        27.70 o                         
   0  10   6        601.09        560.43        30.52 o                         
   1  10   6        872.90        851.18        31.78 o                         
   2  10   6        340.47        363.41        21.50 o                         
   3  10   6       1117.94       1155.70        51.12 o                         
   4  10   6          7.47          3.78        22.47 o                         
   5  10   6       1657.12       1822.19        53.14 o                         
   6  10   6        217.26        275.43        28.08 o                         
   7  10   6        602.93        729.43        49.09 o                         
   8  10   6          1.19         32.43        29.81 o                         
 -11  11   6         16.32        -13.26        36.34 o                         
 -10  11   6         69.55         48.90        30.02 o                         
  -9  11   6        400.98        370.61        34.83 o                         
  -8  11   6         36.76         54.41        23.01 o                         
  -7  11   6        454.99        476.00        26.50 o                         
  -6  11   6        414.34        478.43        28.53 o                         
  -5  11   6        137.13        121.58        22.91 o                         
  -4  11   6        287.14        286.49        23.06 o                         
  -3  11   6        700.55        729.02        26.43 o                         
  -2  11   6          4.59          6.24        24.25 o                         
  -1  11   6         63.54         57.23        27.57 o                         
   0  11   6        150.36        112.49        28.48 o                         
   1  11   6         59.60         93.21        22.34 o                         
   2  11   6        397.35        487.04        29.75 o                         
   3  11   6         19.88         -1.46        25.55 o                         
   4  11   6        714.10        832.50        34.69 o                         
   5  11   6          1.75        -17.41        28.80 o                         
   6  11   6        134.05         69.46        29.95 o                         
   7  11   6         38.76         81.92        29.28 o                         
 -10  12   6        170.22        147.83        29.24 o                         
  -9  12   6        795.73        866.24        36.35 o                         
  -8  12   6        179.60        174.06        28.67 o                         
  -7  12   6          6.23         20.77        26.27 o                         
  -6  12   6        206.46        203.90        25.46 o                         
  -5  12   6         19.26         17.29        22.72 o                         
  -4  12   6        355.83        334.93        29.48 o                         
  -3  12   6        169.46        231.24        32.21 o                         
  -2  12   6         20.91         64.33        22.39 o                         
  -1  12   6       1281.48       1170.80        62.33 o                         
   0  12   6         68.38         52.29        30.00 o                         
   1  12   6       1353.22       1410.62        62.09 o                         
   2  12   6        152.35        130.07        29.53 o                         
   3  12   6        426.16        508.93        36.82 o                         
   4  12   6        250.88        270.63        32.06 o                         
   5  12   6         64.27         99.02        31.49 o                         
   6  12   6        357.71        453.44        39.82 o                         
  -9  13   6       1283.45       1408.76       186.84 o                         
  -8  13   6         47.50         24.11        31.65 o                         
  -7  13   6        433.60        407.30        30.64 o                         
  -6  13   6          0.20          7.64        25.46 o                         
  -5  13   6        144.03         80.47        31.17 o                         
  -4  13   6        669.24        711.85        38.19 o                         
  -3  13   6        132.83         86.62        30.49 o                         
  -2  13   6        542.91        519.93        31.30 o                         
  -1  13   6         52.69         42.33        27.92 o                         
   0  13   6          7.72         12.13        33.53 o                         
   1  13   6       1058.69       1041.66        42.71 o                         
   2  13   6          8.35         49.07        26.20 o                         
   3  13   6        366.76        502.64        39.46 o                         
   4  13   6          8.37        -15.72        30.35 o                         
   5  13   6        296.99        306.11        36.25 o                         
  -6  14   6        634.02        661.71        41.37 o                         
  -5  14   6         25.23         95.07        35.11 o                         
  -4  14   6          4.43         11.65        35.33 o                         
  -3  14   6         15.20         21.42        35.74 o                         
  -2  14   6        186.19        244.07        38.90 o                         
  -1  14   6         77.95         13.72        34.07 o                         
   0  14   6        204.30        133.20        39.36 o                         
   1  14   6         85.86         91.01        43.71 o                         
   2  14   6         33.06        -15.23        34.56 o                         
   3  14   6         28.21         69.82        32.65 o                         
 -15   1   7         36.99         39.98        23.66 o                         
 -14   1   7       2568.85       2574.23        59.22 o                         
 -13   1   7        146.89        130.83        24.42 o                         
 -12   1   7       4534.31       4536.14        62.53 o                         
 -11   1   7        606.44        602.95        29.36 o                         
 -10   1   7       9180.95       9197.39        88.28 o                         
  -9   1   7       1089.40       1136.74        31.40 o                         
  -8   1   7       7662.75       7975.80        69.84 o                         
  -7   1   7        730.14        719.60        28.69 o                         
  -6   1   7        987.84       1006.01        24.67 o                         
  -5   1   7          7.55         27.35        12.97 o                         
  -4   1   7       8015.94       8089.59        78.56 o                         
  -3   1   7       1180.77       1198.36        29.93 o                         
  -2   1   7      11991.03      12044.08       105.57 o                         
  -1   1   7       2452.17       2506.33        42.37 o                         
   0   1   7       9064.63       8899.62       111.18 o                         
   1   1   7         58.46         91.18        13.77 o                         
   2   1   7       1646.68       1597.11        41.85 o                         
   3   1   7         18.05         17.30        17.07 o                         
   4   1   7        876.74        881.50        33.01 o                         
   5   1   7        356.01        411.29        22.45 o                         
   6   1   7       2175.38       2114.33        46.87 o                         
   7   1   7        448.87        444.96        30.82 o                         
   8   1   7       1131.31       1111.35        52.02 o                         
   9   1   7         71.50         96.55        28.47 o                         
  10   1   7        644.24        647.24        38.52 o                         
  11   1   7         21.42         75.70        33.39 o                         
 -15   2   7       1714.58       1774.08        52.32 o                         
 -14   2   7        879.42        854.29        31.31 o                         
 -13   2   7        752.07        647.02        28.98 o                         
 -12   2   7        686.46        704.61        26.95 o                         
 -11   2   7         39.46         33.74        19.96 o                         
 -10   2   7        387.44        464.80        22.00 o                         
  -9   2   7         86.48         91.93        14.72 o                         
  -8   2   7        634.61        624.69        21.86 o                         
  -7   2   7         12.55         19.93        12.85 o                         
  -6   2   7       3874.21       3897.54        44.55 o                         
  -5   2   7        530.56        560.96        16.51 o                         
  -4   2   7       8206.28       7916.61        74.84 o                         
  -3   2   7        400.25        431.76        22.86 o                         
  -2   2   7       2462.79       2454.61        40.71 o                         
  -1   2   7         16.45         32.34        13.24 o                         
   0   2   7       1110.86       1133.08        30.18 o                         
   1   2   7          0.21         15.25        13.11 o                         
   2   2   7        193.48        194.41        18.23 o                         
   3   2   7        289.40        334.76        26.92 o                         
   4   2   7       1231.19       1267.62        45.58 o                         
   5   2   7        340.86        379.28        20.94 o                         
   6   2   7        527.27        572.12        30.16 o                         
   7   2   7         54.04         92.24        22.82 o                         
   8   2   7        755.28        798.65        41.32 o                         
   9   2   7         51.91         50.40        29.01 o                         
  10   2   7        732.57        729.54        41.08 o                         
  11   2   7          8.38         44.27        44.98 o                         
 -15   3   7         18.16         50.18        23.86 o                         
 -14   3   7        700.07        732.36        28.55 o                         
 -13   3   7        174.10        139.61        25.63 o                         
 -12   3   7          5.55         27.03        20.08 o                         
 -11   3   7        239.73        260.53        23.76 o                         
 -10   3   7       1198.64       1260.03        37.20 o                         
  -9   3   7        204.01        204.67        18.29 o                         
  -8   3   7       3548.85       3385.46        45.56 o                         
  -7   3   7        353.80        343.76        18.00 o                         
  -6   3   7       9499.09       9387.46        83.48 o                         
  -5   3   7        127.00        125.44        16.42 o                         
  -4   3   7       2858.77       2878.66        36.95 o                         
  -3   3   7         58.54         62.84        11.28 o                         
  -2   3   7        539.40        512.20        19.52 o                         
  -1   3   7       3446.57       3366.35        44.48 o                         
   0   3   7        740.42        682.12        28.00 o                         
   1   3   7        983.07        993.03        34.71 o                         
   2   3   7       1420.89       1405.08        40.18 o                         
   3   3   7         16.96         44.02        20.26 o                         
   4   3   7       5088.44       5341.13        77.69 o                         
   5   3   7         40.34         69.37        18.61 o                         
   6   3   7       2070.85       2032.42        43.28 o                         
   7   3   7         20.22         17.97        21.36 o                         
   8   3   7        261.07        216.68        24.47 o                         
   9   3   7        313.17        395.84        43.22 o                         
  10   3   7        115.14         67.88        26.72 o                         
  11   3   7         59.46         43.08        37.62 o                         
 -15   4   7         15.28         -3.88        32.50 o                         
 -14   4   7         37.30         37.23        23.01 o                         
 -13   4   7        236.85        205.41        24.71 o                         
 -12   4   7       1406.69       1419.08        38.95 o                         
 -11   4   7        623.17        568.19        28.49 o                         
 -10   4   7       4357.53       4264.67        56.66 o                         
  -9   4   7       5227.60       5021.60        73.16 o                         
  -8   4   7       2603.09       2513.43        42.70 o                         
  -7   4   7       2216.08       2122.20        37.42 o                         
  -6   4   7       3516.06       3470.56        46.81 o                         
  -5   4   7        197.85        199.47        16.79 o                         
  -4   4   7        298.68        339.60        15.39 o                         
  -3   4   7        862.92        847.93        21.90 o                         
  -2   4   7        920.12        800.97        23.39 o                         
  -1   4   7         63.31         86.46        12.86 o                         
   0   4   7       3049.09       2992.16        44.77 o                         
   1   4   7       2194.40       2319.82        45.15 o                         
   2   4   7       6334.58       6481.11        80.18 o                         
   3   4   7        710.57        782.56        31.39 o                         
   4   4   7       6873.26       7030.76        88.60 o                         
   5   4   7        156.14        162.52        26.02 o                         
   6   4   7        509.04        512.04        26.56 o                         
   7   4   7        221.77        279.43        24.38 o                         
   8   4   7        151.08        162.99        24.44 o                         
   9   4   7        118.04         58.49        25.08 o                         
  10   4   7        616.96        754.43        41.34 o                         
 -15   5   7          3.02        -35.28        56.49 o                         
 -14   5   7        369.20        388.45        28.68 o                         
 -13   5   7        824.71        765.68        29.91 o                         
 -12   5   7       1615.77       1586.99        40.23 o                         
 -11   5   7       1206.30       1210.80        33.80 o                         
 -10   5   7        149.50        160.17        18.53 o                         
  -9   5   7        200.50        203.99        17.89 o                         
  -8   5   7        905.65        881.28        29.28 o                         
  -7   5   7        824.87        748.69        23.30 o                         
  -6   5   7       1203.36       1201.63        27.26 o                         
  -5   5   7        493.86        479.49        20.97 o                         
  -4   5   7          6.99         32.46        14.13 o                         
  -3   5   7       1470.09       1507.08        33.68 o                         
  -2   5   7        671.64        644.91        25.08 o                         
  -1   5   7       2323.75       2334.84        39.65 o                         
   0   5   7        990.86        920.87        28.50 o                         
   1   5   7        424.59        439.72        19.49 o                         
   2   5   7         95.11        113.34        17.61 o                         
   3   5   7         13.98          3.66        17.81 o                         
   4   5   7        151.66        208.01        22.24 o                         
   5   5   7        588.05        702.45        28.15 o                         
   6   5   7         39.19         40.87        23.63 o                         
   7   5   7         32.98         23.00        21.16 o                         
   8   5   7          0.42          5.70        21.86 o                         
   9   5   7         60.38         89.08        23.82 o                         
  10   5   7         52.89         76.62        25.25 o                         
 -14   6   7       1857.48       1914.05        47.96 o                         
 -13   6   7        616.79        649.66        32.94 o                         
 -12   6   7         41.92         27.43        21.10 o                         
 -11   6   7          0.80         -9.52        18.76 o                         
 -10   6   7          0.97         17.71        16.47 o                         
  -9   6   7       1225.69       1188.29        33.58 o                         
  -8   6   7        108.44        118.29        16.90 o                         
  -7   6   7          5.55         11.65        17.73 o                         
  -6   6   7       2281.15       2194.37        42.46 o                         
  -5   6   7       3804.84       3764.38        61.93 o                         
  -4   6   7       4699.16       4659.01        57.75 o                         
  -3   6   7       2079.41       2078.41        40.80 o                         
  -2   6   7       3384.61       3190.31        48.97 o                         
  -1   6   7         15.75         28.25        15.90 o                         
   0   6   7       1689.23       1553.77        37.67 o                         
   1   6   7       2045.77       1991.77        37.54 o                         
   2   6   7        137.07        134.80        16.43 o                         
   3   6   7        328.58        379.24        22.90 o                         
   4   6   7        388.65        503.00        24.31 o                         
   5   6   7         16.12         81.03        21.42 o                         
   6   6   7       1458.05       1494.37        47.48 o                         
   7   6   7        164.40        215.28        24.83 o                         
   8   6   7       1352.51       1360.81        42.32 o                         
   9   6   7         88.80        101.91        30.47 o                         
  10   6   7        518.85        487.05        35.76 o                         
 -14   7   7       1449.78       1475.27        43.52 o                         
 -13   7   7        212.33        230.97        27.96 o                         
 -12   7   7       1255.41       1358.19        36.42 o                         
 -11   7   7         12.83         28.10        18.99 o                         
 -10   7   7       4092.68       4022.48        53.26 o                         
  -9   7   7       1399.56       1267.77        35.47 o                         
  -8   7   7         32.22         43.83        20.81 o                         
  -7   7   7        752.30        698.81        26.47 o                         
  -6   7   7         90.56         56.43        19.47 o                         
  -5   7   7       3594.57       3596.27        67.74 o                         
  -4   7   7        870.49        907.18        29.76 o                         
  -3   7   7          1.33         38.77        17.04 o                         
  -2   7   7       2976.19       2959.79        51.00 o                         
  -1   7   7         17.35         74.09        18.60 o                         
   0   7   7       9127.04       8803.57       100.38 o                         
   1   7   7          1.48         17.53        16.51 o                         
   2   7   7        318.96        277.33        18.95 o                         
   3   7   7        222.96        290.02        22.33 o                         
   4   7   7         22.53         20.91        19.25 o                         
   5   7   7       2364.61       2486.67        52.89 o                         
   6   7   7         42.69         30.89        21.99 o                         
   7   7   7        288.37        325.34        25.84 o                         
   8   7   7        354.65        371.19        32.25 o                         
   9   7   7         77.43         84.27        36.80 o                         
 -13   8   7         70.43        105.03        24.31 o                         
 -12   8   7         55.66         79.68        22.53 o                         
 -11   8   7        440.33        466.65        26.72 o                         
 -10   8   7       1911.92       1826.68        39.27 o                         
  -9   8   7        624.70        597.78        28.05 o                         
  -8   8   7        641.76        637.87        26.72 o                         
  -7   8   7         32.40         16.12        20.57 o                         
  -6   8   7         13.54         23.35        20.77 o                         
  -5   8   7        632.87        704.14        28.71 o                         
  -4   8   7        265.37        271.32        23.88 o                         
  -3   8   7       1288.24       1241.70        38.44 o                         
  -2   8   7         67.09         84.52        21.23 o                         
  -1   8   7        477.66        443.14        27.03 o                         
   0   8   7       2099.06       1955.43        52.51 o                         
   1   8   7        786.81        780.42        29.99 o                         
   2   8   7        616.28        596.13        28.14 o                         
   3   8   7        185.40        240.87        23.03 o                         
   4   8   7        479.60        470.95        26.07 o                         
   5   8   7          1.92         12.93        18.10 o                         
   6   8   7          0.23         12.46        18.63 o                         
   7   8   7        281.36        316.24        26.54 o                         
   8   8   7        120.59        150.07        35.23 o                         
 -12   9   7        506.51        515.17        32.08 o                         
 -11   9   7       1228.47       1238.82        53.53 o                         
 -10   9   7       1652.68       1761.30        52.57 o                         
  -9   9   7         14.12         35.58        22.70 o                         
  -8   9   7       6215.19       6175.02        77.21 o                         
  -7   9   7         73.78        100.50        22.13 o                         
  -6   9   7       4930.97       5004.85        66.91 o                         
  -5   9   7        575.57        534.95        28.30 o                         
  -4   9   7       2484.93       2472.38        53.17 o                         
  -3   9   7        215.71        296.88        24.61 o                         
  -2   9   7         21.38         31.27        21.33 o                         
  -1   9   7       1305.72       1283.19        45.55 o                         
   0   9   7        811.45        687.38        35.52 o                         
   1   9   7        476.96        508.03        23.80 o                         
   2   9   7       1457.40       1513.47        39.36 o                         
   3   9   7         32.88         74.99        21.62 o                         
   4   9   7       1418.16       1456.94        42.83 o                         
   5   9   7         10.45         11.57        23.93 o                         
   6   9   7       1159.10       1139.42        40.17 o                         
   7   9   7         26.27         35.02        26.41 o                         
   8   9   7        317.07        297.66        45.20 o                         
 -11  10   7        367.58        396.10        36.16 o                         
 -10  10   7       1535.62       1675.39        55.45 o                         
  -9  10   7        244.76        263.80        27.76 o                         
  -8  10   7        265.75        281.07        23.08 o                         
  -7  10   7          5.18         27.08        21.21 o                         
  -6  10   7          1.62        -17.89        19.43 o                         
  -5  10   7         60.34         54.40        21.13 o                         
  -4  10   7         40.92         58.82        21.06 o                         
  -3  10   7        252.70        252.23        28.21 o                         
  -2  10   7          9.90         45.73        25.71 o                         
  -1  10   7          3.44         23.78        24.88 o                         
   0  10   7        805.95        831.51        33.42 o                         
   1  10   7        193.61        199.95        29.43 o                         
   2  10   7        532.05        516.54        26.03 o                         
   3  10   7         87.38        124.61        22.83 o                         
   4  10   7        411.55        434.53        26.62 o                         
   5  10   7         72.48         61.30        24.35 o                         
   6  10   7          1.41         26.11        26.94 o                         
   7  10   7         56.45         55.36        27.56 o                         
 -10  11   7        410.95        428.35        35.75 o                         
  -9  11   7        191.48        168.15        30.65 o                         
  -8  11   7        430.16        413.38        31.42 o                         
  -7  11   7       1242.59       1306.83        61.55 o                         
  -6  11   7       1524.31       1509.53        52.03 o                         
  -5  11   7        604.66        632.36        33.54 o                         
  -4  11   7       1641.12       1738.46        46.84 o                         
  -3  11   7         60.97         40.76        22.16 o                         
  -2  11   7       1340.97       1340.76        71.39 o                         
  -1  11   7        142.00        140.84        23.39 o                         
   0  11   7       2001.56       1885.12        58.18 o                         
   1  11   7        223.60        231.71        31.21 o                         
   2  11   7       1418.27       1355.12        41.47 o                         
   3  11   7        645.77        612.64        27.46 o                         
   4  11   7        469.24        501.37        34.84 o                         
   5  11   7        113.10        115.01        27.13 o                         
   6  11   7         33.55         13.17        38.43 o                         
  -9  12   7          1.41        -37.93        37.93 o                         
  -8  12   7        278.16        137.79        32.72 o                         
  -7  12   7          5.99          3.90        33.38 o                         
  -6  12   7        928.87        995.79        39.56 o                         
  -5  12   7        277.02        336.04        36.33 o                         
  -4  12   7        573.81        505.78        32.18 o                         
  -3  12   7         57.18         49.73        30.60 o                         
  -2  12   7        420.87        381.90        43.64 o                         
  -1  12   7         95.16         80.21        31.48 o                         
   0  12   7        651.77        581.81        51.70 o                         
   1  12   7         99.65         56.04        35.08 o                         
   2  12   7        127.48        130.31        39.30 o                         
   3  12   7        137.43        140.87        30.36 o                         
   4  12   7        318.72        350.22        34.40 o                         
   5  12   7          6.36        -22.64        54.86 o                         
  -7  13   7          1.54         17.08        30.71 o                         
  -6  13   7        657.64        780.15        52.92 o                         
  -5  13   7        293.54        320.29        37.77 o                         
  -4  13   7        465.99        510.09        42.72 o                         
  -3  13   7        175.76        133.59        43.19 o                         
  -2  13   7        130.27         81.33        29.13 o                         
  -1  13   7          7.22        -22.25        32.15 o                         
   0  13   7        116.78        144.12        35.19 o                         
   1  13   7         48.78         -8.09        38.49 o                         
   2  13   7        365.89        375.32        41.94 o                         
   3  13   7        142.18        152.31        39.82 o                         
  -4  14   7        189.57        202.15        45.23 o                         
  -3  14   7         11.30         23.94        49.86 o                         
  -2  14   7        262.15        188.76        52.50 o                         
  -1  14   7         13.57         14.85        39.06 o                         
   0  14   7        211.66        370.13       132.28 o                         
 -15   0   8          1.18        -45.41        45.41 o                         
 -14   0   8        175.03        141.35        36.16 o                         
 -13   0   8        480.63        512.97        41.59 o                         
 -12   0   8         82.21         74.30        36.42 o                         
 -11   0   8          8.37         28.64        33.09 o                         
 -10   0   8       3708.06       3715.96        78.91 o                         
  -9   0   8       1813.67       1883.96        69.83 o                         
  -8   0   8       8762.45       8587.62       117.98 o                         
  -7   0   8       3950.68       3938.58        73.03 o                         
  -6   0   8       7058.37       7017.05        90.10 o                         
  -5   0   8         21.18         34.61        23.37 o                         
  -4   0   8       1571.18       1596.35        56.13 o                         
  -3   0   8        136.92        142.94        22.70 o                         
  -2   0   8        424.44        432.83        26.48 o                         
  -1   0   8        913.03        915.75        48.48 o                         
   0   0   8        171.07        208.49        21.16 o                         
   1   0   8       1762.90       1699.41        60.78 o                         
   2   0   8       1811.66       1918.87        71.01 o                         
   3   0   8       1385.34       1545.76        76.22 o                         
   4   0   8       4334.62       4248.51        97.61 o                         
   5   0   8        617.44        562.88        40.83 o                         
   6   0   8        708.51        678.70        43.84 o                         
   7   0   8        233.37        158.46        42.39 o                         
   8   0   8         26.83        -40.77        40.77 o                         
   9   0   8        107.47         45.60        47.83 o                         
  10   0   8         52.34         79.08        52.09 o                         
 -15   1   8       1478.74       1517.44        50.55 o                         
 -14   1   8         44.51          3.53        24.71 o                         
 -13   1   8          2.10         31.34        23.79 o                         
 -12   1   8        612.96        641.49        30.58 o                         
 -11   1   8          9.57        -24.31        24.31 o                         
 -10   1   8       2991.69       2837.00        50.07 o                         
  -9   1   8          6.39         -5.66        19.97 o                         
  -8   1   8        172.53        182.71        15.78 o                         
  -7   1   8        855.16        802.37        22.79 o                         
  -6   1   8        246.81        253.08        16.94 o                         
  -5   1   8       6912.37       6893.25        76.95 o                         
  -4   1   8       2772.91       2719.56        48.45 o                         
  -3   1   8       1238.03       1263.89        31.46 o                         
  -2   1   8        278.91        275.48        17.18 o                         
  -1   1   8        638.48        649.40        24.64 o                         
   0   1   8       1377.98       1396.90        34.32 o                         
   1   1   8        908.16        934.01        27.81 o                         
   2   1   8       1517.56       1355.49        47.80 o                         
   3   1   8          0.60         -6.24        24.02 o                         
   4   1   8         83.61         82.87        23.82 o                         
   5   1   8       1258.92       1346.16        42.53 o                         
   6   1   8        262.72        306.01        28.76 o                         
   7   1   8        827.50        932.10        39.29 o                         
   8   1   8         11.04         18.02        29.90 o                         
   9   1   8        320.50        280.07        37.04 o                         
  10   1   8          1.18         23.71        36.32 o                         
 -15   2   8        478.62        473.60        33.24 o                         
 -14   2   8       2386.69       2459.02        56.32 o                         
 -13   2   8       2064.76       2115.17        52.96 o                         
 -12   2   8       1079.88       1122.18        35.41 o                         
 -11   2   8         65.08         57.18        23.07 o                         
 -10   2   8       1093.97       1083.37        35.54 o                         
  -9   2   8        480.38        484.12        22.49 o                         
  -8   2   8         23.13          9.94        15.14 o                         
  -7   2   8        887.18        847.89        25.21 o                         
  -6   2   8        165.71        147.88        16.01 o                         
  -5   2   8          2.40         14.41        12.42 o                         
  -4   2   8       4063.06       3895.94        51.61 o                         
  -3   2   8       1261.30       1290.77        33.11 o                         
  -2   2   8       4146.14       3839.81        54.96 o                         
  -1   2   8        858.12        738.25        28.95 o                         
   0   2   8       4969.83       5001.15        62.34 o                         
   1   2   8        123.80         92.76        16.68 o                         
   2   2   8        157.95        164.54        18.86 o                         
   3   2   8        507.35        503.26        37.44 o                         
   4   2   8         40.22         45.52        24.51 o                         
   5   2   8        498.30        436.98        32.87 o                         
   6   2   8         40.72         85.92        26.17 o                         
   7   2   8        124.61        145.35        29.92 o                         
   8   2   8        150.86        174.44        32.36 o                         
   9   2   8        229.56        256.67        35.89 o                         
  10   2   8        872.45        817.70        56.39 o                         
 -15   3   8        608.94        413.02       206.13 o                         
 -14   3   8        167.98        112.21        27.51 o                         
 -13   3   8       2141.84       2322.37        56.34 o                         
 -12   3   8        711.42        694.52        32.56 o                         
 -11   3   8       4113.80       4218.06        62.59 o                         
 -10   3   8        430.61        551.59        26.08 o                         
  -9   3   8       5001.83       4896.21        60.00 o                         
  -8   3   8         83.58         86.77        19.71 o                         
  -7   3   8       1021.65       1096.63        32.43 o                         
  -6   3   8       3025.47       3028.15        46.07 o                         
  -5   3   8        758.23        775.14        26.41 o                         
  -4   3   8       1084.11       1079.93        26.95 o                         
  -3   3   8        650.65        604.07        22.49 o                         
  -2   3   8         69.78         85.78        14.14 o                         
  -1   3   8       4162.60       4135.65        55.22 o                         
   0   3   8         44.32         52.60        16.62 o                         
   1   3   8       7000.48       6852.43        81.71 o                         
   2   3   8         48.39         30.30        27.99 o                         
   3   3   8       3243.24       2985.19        68.42 o                         
   4   3   8       1072.14       1121.01        55.57 o                         
   5   3   8       1938.11       1860.36        46.12 o                         
   6   3   8        614.65        631.51        35.16 o                         
   7   3   8        293.32        278.77        32.43 o                         
   8   3   8        841.93        887.42        39.76 o                         
   9   3   8        472.38        548.65        42.64 o                         
 -14   4   8        409.31        431.14        36.35 o                         
 -13   4   8        184.62        226.91        25.47 o                         
 -12   4   8          5.40          2.37        23.50 o                         
 -11   4   8        188.06        157.00        24.33 o                         
 -10   4   8        542.49        489.27        25.47 o                         
  -9   4   8        393.29        384.33        22.55 o                         
  -8   4   8         13.50         26.60        18.28 o                         
  -7   4   8       1033.94        999.01        32.91 o                         
  -6   4   8       2097.39       2030.99        43.58 o                         
  -5   4   8          0.88          8.33        11.74 o                         
  -4   4   8        282.55        293.86        15.72 o                         
  -3   4   8       2428.03       2331.20        36.90 o                         
  -2   4   8          7.32         30.39        13.10 o                         
  -1   4   8        835.30        801.96        38.19 o                         
   0   4   8         37.46         52.82        19.99 o                         
   1   4   8         23.90         -8.79        22.32 o                         
   2   4   8         69.53         50.56        25.65 o                         
   3   4   8         83.09         57.79        24.70 o                         
   4   4   8       2895.09       2726.63        62.39 o                         
   5   4   8          7.51         51.68        26.01 o                         
   6   4   8         15.33         -3.38        24.40 o                         
   7   4   8          0.25         28.56        29.10 o                         
   8   4   8         33.12         66.62        25.05 o                         
   9   4   8          6.07        -28.71        35.28 o                         
 -14   5   8         30.79         72.63        31.62 o                         
 -13   5   8       1337.20       1462.14        42.13 o                         
 -12   5   8        133.66        113.58        23.33 o                         
 -11   5   8        248.14        244.76        21.70 o                         
 -10   5   8          7.62          6.55        19.04 o                         
  -9   5   8       2548.21       2531.77        46.27 o                         
  -8   5   8          2.38         -5.22        19.54 o                         
  -7   5   8       1104.42       1116.11        38.35 o                         
  -6   5   8        101.64        120.90        23.10 o                         
  -5   5   8       9834.81       9865.21       121.56 o                         
  -4   5   8        136.48        175.40        18.40 o                         
  -3   5   8       4753.74       4695.95        64.32 o                         
  -2   5   8          5.18         15.94        17.08 o                         
  -1   5   8       1145.83       1066.37        34.12 o                         
   0   5   8       1262.02       1286.83        36.47 o                         
   1   5   8       3259.57       3325.99        65.76 o                         
   2   5   8        986.88        957.13        38.11 o                         
   3   5   8        724.26        712.20        30.75 o                         
   4   5   8       1193.31       1140.85        38.92 o                         
   5   5   8       6226.92       6023.06        81.39 o                         
   6   5   8        181.53        222.82        25.54 o                         
   7   5   8       1198.47       1226.52        38.14 o                         
   8   5   8         48.90         40.12        31.16 o                         
   9   5   8       1320.46       1301.69        47.15 o                         
 -13   6   8          3.83         -0.21        26.94 o                         
 -12   6   8         24.81          4.97        22.55 o                         
 -11   6   8       1656.19       1530.00        38.60 o                         
 -10   6   8        636.01        608.80        26.65 o                         
  -9   6   8        818.24        931.81        32.79 o                         
  -8   6   8       1210.99       1303.17        45.32 o                         
  -7   6   8        131.86        113.92        21.04 o                         
  -6   6   8       1154.95       1200.18        38.60 o                         
  -5   6   8          3.69         43.21        19.59 o                         
  -4   6   8         89.83        100.20        20.91 o                         
  -3   6   8          5.22         10.13        19.32 o                         
  -2   6   8          1.02          1.43        18.44 o                         
  -1   6   8        796.62        831.32        29.07 o                         
   0   6   8        915.23        957.94        32.79 o                         
   1   6   8        309.23        270.49        21.85 o                         
   2   6   8        982.94        993.55        39.22 o                         
   3   6   8          7.62          5.12        21.64 o                         
   4   6   8        141.17        127.52        23.90 o                         
   5   6   8        178.21        237.44        26.28 o                         
   6   6   8         90.57         92.72        25.84 o                         
   7   6   8        135.21        148.03        27.51 o                         
   8   6   8         38.50         19.94        26.74 o                         
 -13   7   8       1566.79       1592.51        44.26 o                         
 -12   7   8        703.46        749.75        29.54 o                         
 -11   7   8        995.77       1111.33        35.32 o                         
 -10   7   8        465.68        408.98        23.64 o                         
  -9   7   8       1220.63       1317.42        45.60 o                         
  -8   7   8         47.35         37.21        24.37 o                         
  -7   7   8       1134.78       1059.58        36.04 o                         
  -6   7   8        245.37        226.13        24.20 o                         
  -5   7   8       1813.56       1772.42        48.85 o                         
  -4   7   8        256.94        308.88        24.07 o                         
  -3   7   8       2856.88       2902.64        56.16 o                         
  -2   7   8        176.45        162.75        22.39 o                         
  -1   7   8       1706.19       1668.17        42.55 o                         
   0   7   8       1450.48       1457.20        44.39 o                         
   1   7   8       2063.98       1915.60        48.29 o                         
   2   7   8          0.29         14.03        17.55 o                         
   3   7   8        910.81        835.22        31.84 o                         
   4   7   8         35.40         24.30        23.84 o                         
   5   7   8        516.16        476.33        29.38 o                         
   6   7   8         60.88         44.24        27.97 o                         
   7   7   8        556.27        605.93        34.20 o                         
   8   7   8          0.46         39.63        27.87 o                         
 -12   8   8        108.99        116.88        25.42 o                         
 -11   8   8          6.66         18.68        22.13 o                         
 -10   8   8        676.43        609.54        30.34 o                         
  -9   8   8        167.58        154.68        25.02 o                         
  -8   8   8        818.58        752.25        31.32 o                         
  -7   8   8        208.59        128.11        26.81 o                         
  -6   8   8       1006.45        998.41        36.86 o                         
  -5   8   8        344.15        321.35        27.87 o                         
  -4   8   8        579.81        628.84        32.73 o                         
  -3   8   8         32.21         50.71        21.93 o                         
  -2   8   8        557.90        545.91        29.60 o                         
  -1   8   8          3.21         23.23        21.45 o                         
   0   8   8       1124.55       1100.88        38.15 o                         
   1   8   8          7.18         39.75        22.50 o                         
   2   8   8        296.24        423.00        29.90 o                         
   3   8   8         61.12         65.96        19.99 o                         
   4   8   8        315.11        417.68        27.72 o                         
   5   8   8         78.29        115.72        26.60 o                         
   6   8   8        148.68        185.11        29.04 o                         
   7   8   8         22.43         25.19        28.84 o                         
 -11   9   8        449.45        425.41        31.15 o                         
 -10   9   8        106.75        133.81        27.05 o                         
  -9   9   8        714.96        684.72        32.35 o                         
  -8   9   8        311.93        355.91        27.22 o                         
  -7   9   8         76.21        116.93        24.26 o                         
  -6   9   8          2.77          3.77        25.62 o                         
  -5   9   8         74.49         81.74        24.99 o                         
  -4   9   8        129.02        155.35        26.22 o                         
  -3   9   8         23.08         11.50        24.83 o                         
  -2   9   8        116.02        103.16        23.80 o                         
  -1   9   8        257.71        279.35        27.34 o                         
   0   9   8        176.32        208.05        27.38 o                         
   1   9   8        185.81        199.77        24.40 o                         
   2   9   8         81.77        131.16        21.43 o                         
   3   9   8        203.76        253.97        23.35 o                         
   4   9   8         15.90         22.19        29.00 o                         
   5   9   8         66.67        104.60        27.04 o                         
   6   9   8        143.73        207.87        40.25 o                         
 -10  10   8        669.66        701.15        42.63 o                         
  -9  10   8        122.23         85.11        29.41 o                         
  -8  10   8         27.82         14.25        26.45 o                         
  -7  10   8         46.69         44.17        25.94 o                         
  -6  10   8         98.69         88.64        25.33 o                         
  -5  10   8        268.60        232.75        30.82 o                         
  -4  10   8        475.91        535.09        36.80 o                         
  -3  10   8        151.43        107.02        29.41 o                         
  -2  10   8        619.15        639.07        32.34 o                         
  -1  10   8        554.82        558.40        31.38 o                         
   0  10   8       1229.04       1297.51        52.11 o                         
   1  10   8         86.24         41.39        24.07 o                         
   2  10   8         33.38         19.39        29.83 o                         
   3  10   8         19.14         49.36        27.52 o                         
   4  10   8         82.77         32.99        26.65 o                         
   5  10   8         16.82         43.05        24.23 o                         
  -9  11   8        306.82        223.70        34.71 o                         
  -8  11   8          9.18         49.15        33.24 o                         
  -7  11   8        288.66        288.18        32.56 o                         
  -6  11   8        924.97        921.75        37.10 o                         
  -5  11   8          1.79          0.66        25.45 o                         
  -4  11   8        931.89        933.93        37.02 o                         
  -3  11   8        132.14         77.71        30.69 o                         
  -2  11   8        266.64        285.65        31.26 o                         
  -1  11   8        163.79        163.64        28.01 o                         
   0  11   8         32.30         26.82        27.00 o                         
   1  11   8        277.36        294.96        30.71 o                         
   2  11   8         25.21         41.32        27.24 o                         
   3  11   8        420.89        476.38        38.40 o                         
   4  11   8        140.51         84.18        40.06 o                         
  -8  12   8        522.06        557.38        73.54 o                         
  -7  12   8          4.08         25.89        41.69 o                         
  -6  12   8        609.75        650.34        37.39 o                         
  -5  12   8          3.79         11.92        44.62 o                         
  -4  12   8         77.49         88.69        38.84 o                         
  -3  12   8        247.67        220.44        34.91 o                         
  -2  12   8          2.44         11.27        33.82 o                         
  -1  12   8        448.23        425.88        42.92 o                         
   0  12   8         77.42          0.72        55.64 o                         
   1  12   8         60.54         80.34        48.87 o                         
   2  12   8        121.39        226.54        39.48 o                         
  -5  13   8        939.88        979.40        64.02 o                         
  -4  13   8         50.65         84.11        33.21 o                         
  -3  13   8        624.18        587.95        51.46 o                         
  -2  13   8        168.33        126.95        56.62 o                         
  -1  13   8        353.78        328.38        51.84 o                         
   0  13   8        396.09        292.96        92.20 o                         
 -14   1   9        568.49        539.44        40.94 o                         
 -13   1   9         88.94         87.03        30.19 o                         
 -12   1   9       1373.63       1399.90        50.46 o                         
 -11   1   9         11.71         43.67        24.50 o                         
 -10   1   9       2188.49       2252.98        54.95 o                         
  -9   1   9         38.01         70.26        24.28 o                         
  -8   1   9       3202.46       3119.23        51.90 o                         
  -7   1   9         14.83         16.29        16.95 o                         
  -6   1   9       2668.67       2742.94        72.68 o                         
  -5   1   9         18.08         47.76        20.66 o                         
  -4   1   9       3838.87       3859.14        90.04 o                         
  -3   1   9        354.81        373.94        23.26 o                         
  -2   1   9       1892.96       1850.88        42.59 o                         
  -1   1   9        724.24        707.52        28.62 o                         
   0   1   9       1874.53       1867.66        42.91 o                         
   1   1   9         11.39          0.02        23.79 o                         
   2   1   9        985.84       1184.65        49.56 o                         
   3   1   9          0.86         34.14        29.51 o                         
   4   1   9       2192.72       2253.69        66.53 o                         
   5   1   9          1.04         31.42        27.94 o                         
   6   1   9        567.00        506.21        39.04 o                         
   7   1   9         49.17         64.88        33.53 o                         
   8   1   9        184.90        181.25        37.61 o                         
 -14   2   9         12.95        -20.24        29.48 o                         
 -13   2   9        932.38        887.73        36.22 o                         
 -12   2   9         69.11         72.75        25.81 o                         
 -11   2   9       3433.22       3476.76        59.48 o                         
 -10   2   9          6.31          1.97        24.62 o                         
  -9   2   9       1703.41       1633.55        40.79 o                         
  -8   2   9        476.21        481.47        23.70 o                         
  -7   2   9        587.42        658.75        26.23 o                         
  -6   2   9        132.18        139.96        22.92 o                         
  -5   2   9         25.37         28.35        15.74 o                         
  -4   2   9        259.32        258.38        22.88 o                         
  -3   2   9       2232.83       2202.03        43.87 o                         
  -2   2   9        138.89        137.22        21.23 o                         
  -1   2   9       3004.41       2996.30        55.85 o                         
   0   2   9         28.15         62.08        18.64 o                         
   1   2   9       1007.34       1001.77        45.82 o                         
   2   2   9        136.16        143.01        27.73 o                         
   3   2   9         13.52          8.70        31.95 o                         
   4   2   9        174.56        159.02        32.83 o                         
   5   2   9        269.73        266.31        31.52 o                         
   6   2   9        399.96        377.17        37.58 o                         
   7   2   9        168.58        219.33        35.86 o                         
   8   2   9          1.04         32.57        36.68 o                         
 -14   3   9       1820.19       1758.85        57.02 o                         
 -13   3   9        297.26        288.95        30.44 o                         
 -12   3   9       1351.42       1344.28        43.71 o                         
 -11   3   9         28.46         29.86        24.97 o                         
 -10   3   9        125.58        125.24        22.50 o                         
  -9   3   9        457.11        450.84        29.83 o                         
  -8   3   9        166.33        172.82        24.45 o                         
  -7   3   9        424.76        407.29        25.20 o                         
  -6   3   9         25.74         45.52        19.47 o                         
  -5   3   9        994.79        945.47        31.63 o                         
  -4   3   9       1144.74       1083.11        40.05 o                         
  -3   3   9        855.92        883.27        29.54 o                         
  -2   3   9       2767.31       2728.14        50.25 o                         
  -1   3   9        167.88        163.07        20.02 o                         
   0   3   9        181.26        166.41        20.97 o                         
   1   3   9        139.26        154.89        22.12 o                         
   2   3   9        234.73        202.73        25.43 o                         
   3   3   9         59.96        105.41        23.02 o                         
   4   3   9        144.61        174.88        31.46 o                         
   5   3   9         12.20         48.95        28.49 o                         
   6   3   9       1076.92       1083.85        48.12 o                         
   7   3   9        122.58        139.35        35.30 o                         
   8   3   9        447.46        455.63        47.75 o                         
 -13   4   9        930.26        947.93        35.87 o                         
 -12   4   9        325.10        262.65        29.13 o                         
 -11   4   9        272.30        236.04        25.14 o                         
 -10   4   9       1065.21       1080.75        34.56 o                         
  -9   4   9       1592.83       1628.93        48.02 o                         
  -8   4   9         63.95         69.94        22.41 o                         
  -7   4   9        731.74        767.92        33.03 o                         
  -6   4   9       1385.95       1278.56        38.19 o                         
  -5   4   9       8261.21       8082.80        83.61 o                         
  -4   4   9         63.43         58.70        19.80 o                         
  -3   4   9       2362.84       2291.57        39.99 o                         
  -2   4   9        358.88        375.31        19.69 o                         
  -1   4   9        952.59        899.41        30.72 o                         
   0   4   9       1067.06       1048.27        38.43 o                         
   1   4   9         88.23         80.79        23.20 o                         
   2   4   9         14.16         19.83        28.71 o                         
   3   4   9        330.56        403.84        42.49 o                         
   4   4   9          3.65        -26.77        29.14 o                         
   5   4   9       4181.26       4470.30        74.70 o                         
   6   4   9         17.42        -22.43        30.43 o                         
   7   4   9        898.66       1106.07        46.28 o                         
   8   4   9          6.94         32.08        37.18 o                         
 -13   5   9        351.68        331.58        30.24 o                         
 -12   5   9        164.69        149.13        25.49 o                         
 -11   5   9        641.12        645.59        27.62 o                         
 -10   5   9         83.75         52.50        20.64 o                         
  -9   5   9        850.16        798.70        32.67 o                         
  -8   5   9       1559.35       1474.57        52.01 o                         
  -7   5   9         43.39         41.65        17.23 o                         
  -6   5   9        271.49        292.85        27.67 o                         
  -5   5   9        166.86        186.33        19.30 o                         
  -4   5   9       1296.60       1227.69        38.60 o                         
  -3   5   9         83.87         81.88        20.40 o                         
  -2   5   9        784.82        790.46        29.59 o                         
  -1   5   9         74.29         59.19        18.50 o                         
   0   5   9         34.66         71.43        25.60 o                         
   1   5   9         19.58         -0.64        27.53 o                         
   2   5   9        690.05        701.42        36.00 o                         
   3   5   9        331.16        350.22        29.64 o                         
   4   5   9         33.19         39.04        27.17 o                         
   5   5   9        500.76        518.42        32.24 o                         
   6   5   9          4.08         -2.59        25.72 o                         
   7   5   9         86.27        107.16        33.00 o                         
 -13   6   9       2050.78       1850.31        82.28 o                         
 -12   6   9        195.53        236.52        26.80 o                         
 -11   6   9       2340.96       2336.09        54.47 o                         
 -10   6   9         57.62         17.36        22.36 o                         
  -9   6   9       2832.57       2869.81        69.84 o                         
  -8   6   9        465.40        527.29        36.42 o                         
  -7   6   9          2.17          1.26        24.42 o                         
  -6   6   9       1485.68       1505.21        48.74 o                         
  -5   6   9        743.63        757.19        30.23 o                         
  -4   6   9        912.57        944.82        33.13 o                         
  -3   6   9        260.39        282.25        24.74 o                         
  -2   6   9        135.15        158.93        22.51 o                         
  -1   6   9       1851.11       1990.74        76.69 o                         
   0   6   9        216.59        265.50        22.98 o                         
   1   6   9       2530.55       2644.38        69.40 o                         
   2   6   9          1.37         40.26        29.03 o                         
   3   6   9        481.18        481.39        31.31 o                         
   4   6   9        180.02        245.64        28.35 o                         
   5   6   9        192.16        199.95        29.35 o                         
   6   6   9        360.46        343.80        32.75 o                         
   7   6   9         22.24         43.70        34.93 o                         
 -12   7   9        175.19        157.27        27.40 o                         
 -11   7   9        277.54        198.63        23.63 o                         
 -10   7   9       1371.89       1334.07        42.96 o                         
  -9   7   9        904.74        964.66        37.29 o                         
  -8   7   9       1579.95       1586.77        47.74 o                         
  -7   7   9        313.05        339.05        29.12 o                         
  -6   7   9       1077.53       1055.95        36.58 o                         
  -5   7   9        405.68        447.79        27.82 o                         
  -4   7   9          1.88         22.15        23.34 o                         
  -3   7   9       1057.44       1045.23        53.86 o                         
  -2   7   9         35.47         58.17        23.78 o                         
  -1   7   9        404.22        406.29        27.31 o                         
   0   7   9         13.36         24.54        23.01 o                         
   1   7   9        214.60        201.19        31.37 o                         
   2   7   9       1799.58       1836.10        54.72 o                         
   3   7   9          6.97         15.34        27.15 o                         
   4   7   9        816.73        890.61        35.48 o                         
   5   7   9          0.77         22.65        29.39 o                         
   6   7   9         84.55         48.34        31.49 o                         
 -11   8   9         63.58         26.65        31.58 o                         
 -10   8   9        820.11        834.11        38.80 o                         
  -9   8   9         56.35         48.57        29.22 o                         
  -8   8   9         22.15         32.91        27.04 o                         
  -7   8   9       1499.51       1472.05        45.36 o                         
  -6   8   9         27.66          0.32        25.33 o                         
  -5   8   9       1666.46       1677.09        55.32 o                         
  -4   8   9         97.15         64.59        25.02 o                         
  -3   8   9        150.02        125.73        26.96 o                         
  -2   8   9         11.16         47.89        24.07 o                         
  -1   8   9        442.55        451.77        32.41 o                         
   0   8   9        917.59        967.27        41.46 o                         
   1   8   9          3.87          2.69        24.59 o                         
   2   8   9        347.00        411.29        35.85 o                         
   3   8   9        126.26        163.36        28.82 o                         
   4   8   9          5.00          6.15        27.70 o                         
   5   8   9        181.15        241.04        31.85 o                         
 -10   9   9        220.78        185.27        34.50 o                         
  -9   9   9        691.37        724.76        42.12 o                         
  -8   9   9        332.79        340.08        34.07 o                         
  -7   9   9        491.44        547.77        33.80 o                         
  -6   9   9       1074.99       1160.98        41.02 o                         
  -5   9   9         40.93         87.09        29.07 o                         
  -4   9   9       1948.07       2019.37        58.69 o                         
  -3   9   9         88.53         62.93        27.26 o                         
  -2   9   9        843.15        920.34        36.70 o                         
  -1   9   9          3.36         33.71        27.23 o                         
   0   9   9       1872.54       1641.01        55.50 o                         
   1   9   9        613.94        671.92        32.38 o                         
   2   9   9        322.78        333.01        28.10 o                         
   3   9   9        438.24        507.27        33.22 o                         
   4   9   9        124.06        138.51        32.15 o                         
  -9  10   9        201.81        131.83        32.10 o                         
  -8  10   9        303.83        276.54        32.68 o                         
  -7  10   9        130.84        124.24        29.54 o                         
  -6  10   9        479.96        516.02        35.62 o                         
  -5  10   9        568.97        483.99        35.82 o                         
  -4  10   9        100.90        119.80        31.28 o                         
  -3  10   9         78.23         74.15        44.09 o                         
  -2  10   9         11.47         -0.98        28.95 o                         
  -1  10   9         21.91         19.84        30.42 o                         
   0  10   9         17.06         24.58        26.39 o                         
   1  10   9        377.83        326.77        36.11 o                         
   2  10   9        132.28        102.03        33.22 o                         
   3  10   9         17.24         -4.45        30.33 o                         
  -7  11   9          6.63        -14.42        45.94 o                         
  -6  11   9        284.33        238.81        39.07 o                         
  -5  11   9        291.59        350.78        34.17 o                         
  -4  11   9        409.19        368.68        39.09 o                         
  -3  11   9         69.77        108.66        33.32 o                         
  -2  11   9         21.73         77.63        35.64 o                         
  -1  11   9        115.15         91.08        27.23 o                         
   0  11   9        570.40        567.64        40.35 o                         
   1  11   9         50.77         -0.50        35.99 o                         
   2  11   9        397.79        489.73        71.05 o                         
  -4  12   9         14.62         -2.69        48.96 o                         
  -3  12   9        267.54        238.31        39.03 o                         
  -2  12   9         99.88         51.05        50.50 o                         
 -13   0  10        126.98         31.09        62.69 o                         
 -12   0  10        307.61        324.01        45.20 o                         
 -11   0  10       1459.48       1549.08        66.91 o                         
 -10   0  10       1286.37       1446.11        61.84 o                         
  -9   0  10       4451.77       4306.73       103.00 o                         
  -8   0  10       1499.79       1539.39        67.22 o                         
  -7   0  10       1191.72       1192.23        61.22 o                         
  -6   0  10       6578.93       6721.88       134.97 o                         
  -5   0  10         22.61         62.68        31.60 o                         
  -4   0  10       5755.44       5741.05       115.75 o                         
  -3   0  10         58.85         99.28        28.58 o                         
  -2   0  10       4109.14       4049.94       107.38 o                         
  -1   0  10       1356.68       1334.22       105.24 o                         
   0   0  10       2304.75       2368.48       107.09 o                         
   1   0  10       1815.64       2068.37        89.57 o                         
   2   0  10        654.35        715.69        52.10 o                         
   3   0  10       1705.29       1551.94        98.20 o                         
   4   0  10       1776.43       1859.42        83.07 o                         
   5   0  10        205.64         85.71        48.41 o                         
   6   0  10        655.48        668.81        71.97 o                         
   7   0  10        102.65         83.92        69.48 o                         
 -13   1  10       1115.09       1149.15        47.59 o                         
 -12   1  10        963.51        896.46        38.56 o                         
 -11   1  10        161.95        142.79        28.97 o                         
 -10   1  10        459.09        446.80        31.19 o                         
  -9   1  10        113.52         91.10        28.91 o                         
  -8   1  10         13.30         16.33        18.81 o                         
  -7   1  10        559.04        561.83        27.32 o                         
  -6   1  10       1695.63       1700.22        55.98 o                         
  -5   1  10        288.09        308.99        26.04 o                         
  -4   1  10         75.39         44.61        20.63 o                         
  -3   1  10        552.93        566.70        33.18 o                         
  -2   1  10        836.74        817.35        48.54 o                         
  -1   1  10        237.63        230.70        25.78 o                         
   0   1  10        701.90        663.43        37.77 o                         
   1   1  10       1128.71        967.03        42.47 o                         
   2   1  10         23.90          2.65        30.83 o                         
   3   1  10         17.68        -25.58        29.98 o                         
   4   1  10        842.07        962.79        43.48 o                         
   5   1  10         35.67         20.01        41.05 o                         
   6   1  10         53.72         54.81        41.33 o                         
   7   1  10          6.87        -15.55        44.32 o                         
 -13   2  10         69.75         82.34        33.81 o                         
 -12   2  10       1027.75        993.27        40.37 o                         
 -11   2  10          5.54          3.27        27.52 o                         
 -10   2  10       3800.54       3615.50        82.66 o                         
  -9   2  10         17.08         30.70        21.79 o                         
  -8   2  10       1948.61       1981.51        48.61 o                         
  -7   2  10          0.62         -1.12        25.47 o                         
  -6   2  10       1480.61       1489.79        55.08 o                         
  -5   2  10       1782.82       1846.99        60.56 o                         
  -4   2  10         78.39         62.51        22.08 o                         
  -3   2  10       1917.87       1897.02        47.42 o                         
  -2   2  10        564.60        591.73        30.39 o                         
  -1   2  10        844.76        863.64        38.02 o                         
   0   2  10       2047.09       2161.92        52.97 o                         
   1   2  10          2.98        -13.34        19.66 o                         
   2   2  10       1778.76       1867.30        63.05 o                         
   3   2  10         50.72        105.66        32.89 o                         
   4   2  10       2647.06       2522.37        75.82 o                         
   5   2  10        804.99        869.17        46.97 o                         
   6   2  10        187.21        135.99        41.00 o                         
 -13   3  10          7.83         56.94        32.81 o                         
 -12   3  10         74.71         90.72        31.06 o                         
 -11   3  10          1.41         18.11        29.80 o                         
 -10   3  10        266.89        308.78        26.43 o                         
  -9   3  10        552.61        560.47        29.33 o                         
  -8   3  10       2530.29       2586.60        54.71 o                         
  -7   3  10        321.41        370.48        24.42 o                         
  -6   3  10       1049.58       1049.58        38.90 o                         
  -5   3  10        848.23        850.09        32.40 o                         
  -4   3  10        320.27        286.07        23.22 o                         
  -3   3  10         39.95          1.18        19.40 o                         
  -2   3  10         55.12         57.11        22.09 o                         
  -1   3  10         90.57         86.22        23.72 o                         
   0   3  10         43.15         34.58        24.50 o                         
   1   3  10        225.00        183.28        24.37 o                         
   2   3  10         34.97         28.68        23.00 o                         
   3   3  10        163.56        212.78        40.44 o                         
   4   3  10         12.25         55.20        35.95 o                         
   5   3  10        964.79        936.08        47.36 o                         
   6   3  10         40.33         61.01        37.78 o                         
 -12   4  10        138.06        146.80        32.64 o                         
 -11   4  10        379.73        350.26        36.77 o                         
 -10   4  10        178.43        154.12        28.22 o                         
  -9   4  10        654.60        707.83        32.59 o                         
  -8   4  10          2.09        -16.70        25.98 o                         
  -7   4  10         85.00        107.37        20.86 o                         
  -6   4  10          3.56         20.89        20.73 o                         
  -5   4  10        447.35        485.70        22.73 o                         
  -4   4  10       1147.74       1051.87        40.69 o                         
  -3   4  10         10.64         43.59        20.60 o                         
  -2   4  10         51.77         60.24        20.45 o                         
  -1   4  10        476.90        534.45        27.41 o                         
   0   4  10        250.76        246.70        26.69 o                         
   1   4  10        427.89        399.32        28.99 o                         
   2   4  10        163.19        101.72        28.78 o                         
   3   4  10         43.20         11.94        24.81 o                         
   4   4  10         14.05        -36.20        36.20 o                         
   5   4  10         41.23         48.80        35.70 o                         
   6   4  10        316.31        403.00        40.23 o                         
 -12   5  10        678.21        720.62        37.35 o                         
 -11   5  10        336.61        404.07        29.01 o                         
 -10   5  10        401.12        477.78        27.51 o                         
  -9   5  10         32.56         28.54        28.10 o                         
  -8   5  10         63.26         70.90        20.80 o                         
  -7   5  10         65.41         71.27        26.54 o                         
  -6   5  10         17.79         -2.24        23.71 o                         
  -5   5  10         49.73         63.37        22.08 o                         
  -4   5  10        290.83        324.50        26.31 o                         
  -3   5  10        612.59        611.47        29.06 o                         
  -2   5  10        580.55        546.36        26.03 o                         
  -1   5  10        675.19        695.61        33.76 o                         
   0   5  10        474.87        466.12        32.47 o                         
   1   5  10        140.43        130.65        26.06 o                         
   2   5  10        157.94        132.32        37.29 o                         
   3   5  10        123.11         80.07        28.46 o                         
   4   5  10         10.99        -18.72        34.18 o                         
   5   5  10          2.73         36.91        37.49 o                         
 -11   6  10        135.08        104.09        25.84 o                         
 -10   6  10        177.23        175.81        31.25 o                         
  -9   6  10          0.71          3.07        27.67 o                         
  -8   6  10        776.35        741.29        35.91 o                         
  -7   6  10         61.82         27.06        26.43 o                         
  -6   6  10        395.05        392.77        31.71 o                         
  -5   6  10          4.02         56.50        25.07 o                         
  -4   6  10        599.93        659.18        34.19 o                         
  -3   6  10         60.55         76.88        23.45 o                         
  -2   6  10         96.68        132.59        26.79 o                         
  -1   6  10         16.96         23.05        21.59 o                         
   0   6  10        267.02        329.85        36.28 o                         
   1   6  10        126.66         95.41        32.49 o                         
   2   6  10        382.71        384.99        43.81 o                         
   3   6  10         20.05         -7.73        37.25 o                         
   4   6  10         86.70        126.09        35.31 o                         
   5   6  10         66.37        -33.65        33.65 o                         
 -11   7  10        133.56        106.28        39.75 o                         
 -10   7  10        956.12        871.07        42.72 o                         
  -9   7  10        240.89        234.83        31.63 o                         
  -8   7  10        305.29        273.51        31.23 o                         
  -7   7  10         23.26         30.06        28.59 o                         
  -6   7  10        243.20        170.12        28.16 o                         
  -5   7  10        131.75         68.46        32.52 o                         
  -4   7  10         83.84         59.51        29.35 o                         
  -3   7  10        104.15         79.02        24.21 o                         
  -2   7  10          8.09         38.08        29.01 o                         
  -1   7  10        276.35        361.28        30.19 o                         
   0   7  10        408.14        438.82        30.96 o                         
   1   7  10         21.53          2.09        33.42 o                         
   2   7  10          5.74        -32.39        32.39 o                         
   3   7  10         50.37         -9.59        37.27 o                         
   4   7  10         46.90         25.38        35.93 o                         
 -10   8  10        759.17        777.91        42.82 o                         
  -9   8  10        375.78        392.41        35.97 o                         
  -8   8  10        817.01        819.70        39.07 o                         
  -7   8  10        475.54        484.72        34.51 o                         
  -6   8  10       1228.48       1176.82        45.21 o                         
  -5   8  10        333.96        336.21        32.39 o                         
  -4   8  10       1745.33       1882.65        56.02 o                         
  -3   8  10        112.43         58.69        28.99 o                         
  -2   8  10        395.67        574.62        33.70 o                         
  -1   8  10          1.98         20.07        28.25 o                         
   0   8  10       2520.91       2638.38        63.81 o                         
   1   8  10       1133.34       1129.39        46.21 o                         
   2   8  10        800.90        812.51        44.72 o                         
   3   8  10        221.26        315.90        42.94 o                         
  -8   9  10         36.46         20.60        33.42 o                         
  -7   9  10         21.19         40.48        32.63 o                         
  -6   9  10        485.08        522.92        36.36 o                         
  -5   9  10         63.66         60.84        32.53 o                         
  -4   9  10        227.71        208.89        43.55 o                         
  -3   9  10          2.30        -37.18        37.18 o                         
  -2   9  10        134.79         52.98        30.08 o                         
  -1   9  10         36.42         55.68        32.35 o                         
   0   9  10        193.87        205.95        32.48 o                         
   1   9  10         62.59         47.01        27.61 o                         
   2   9  10         34.00         -7.30        38.90 o                         
  -7  10  10        250.98        295.32        84.76 o                         
  -6  10  10       1330.19       1342.87        47.04 o                         
  -5  10  10        690.99        725.62        42.35 o                         
  -4  10  10        561.22        514.68        40.90 o                         
  -3  10  10        726.56        702.25        39.58 o                         
  -2  10  10        282.01        266.79        35.94 o                         
  -1  10  10        840.77        823.62        42.91 o                         
   0  10  10       2116.79       2172.88        77.51 o                         
 -12   1  11         92.28         39.22        36.42 o                         
 -11   1  11       1015.91       1130.73        56.63 o                         
 -10   1  11        221.75        178.04        32.66 o                         
  -9   1  11        621.71        639.45        39.89 o                         
  -8   1  11        111.02         92.56        24.65 o                         
  -7   1  11        124.89        137.23        24.28 o                         
  -6   1  11          2.36          2.28        23.89 o                         
  -5   1  11       2251.86       2231.57        59.74 o                         
  -4   1  11         11.09         28.77        24.97 o                         
  -3   1  11       1273.43       1309.09        52.19 o                         
  -2   1  11         21.61          7.13        29.49 o                         
  -1   1  11        809.18        755.99        34.55 o                         
   0   1  11        205.23        209.66        35.25 o                         
   1   1  11        175.08        191.97        33.77 o                         
   2   1  11          0.35         33.60        37.69 o                         
   3   1  11        193.30        215.53        38.21 o                         
   4   1  11        248.55        233.06        37.49 o                         
 -11   2  11        168.52        148.29        49.05 o                         
 -10   2  11          2.28         23.90        34.79 o                         
  -9   2  11        511.01        444.76        42.66 o                         
  -8   2  11        264.89        210.15        29.33 o                         
  -7   2  11        226.26        329.21        37.14 o                         
  -6   2  11          7.04         34.76        21.28 o                         
  -5   2  11       1474.00       1524.51        42.72 o                         
  -4   2  11        202.84        203.67        27.42 o                         
  -3   2  11        274.07        291.77        33.04 o                         
  -2   2  11        408.94        439.05        29.78 o                         
  -1   2  11        315.95        319.71        28.42 o                         
   0   2  11        204.37        182.64        26.18 o                         
   1   2  11        332.90        410.08        37.09 o                         
   2   2  11          0.14        -15.40        32.72 o                         
   3   2  11        256.71        300.19        45.15 o                         
   4   2  11        123.69        101.19        39.76 o                         
 -11   3  11        757.41        726.80        43.11 o                         
 -10   3  11        361.90        381.17        38.01 o                         
  -9   3  11       1220.97       1205.57        40.83 o                         
  -8   3  11        129.44        123.13        27.94 o                         
  -7   3  11        110.27         97.44        27.23 o                         
  -6   3  11          1.82        -26.97        26.97 o                         
  -5   3  11        166.85        156.42        24.67 o                         
  -4   3  11        336.08        341.51        25.40 o                         
  -3   3  11        186.08        144.53        26.65 o                         
  -2   3  11          0.00        -22.19        22.19 o                         
  -1   3  11        188.06        186.42        26.47 o                         
   0   3  11        187.13        189.22        26.07 o                         
   1   3  11        321.66        343.99        35.75 o                         
   2   3  11        129.64        133.23        40.00 o                         
   3   3  11         52.64         70.34        46.56 o                         
   4   3  11         46.98         53.78        46.12 o                         
 -11   4  11       1655.85       1589.25        62.92 o                         
 -10   4  11         56.89         44.59        28.98 o                         
  -9   4  11        422.99        443.30        29.05 o                         
  -8   4  11        786.91        801.26        33.60 o                         
  -7   4  11          1.78        -21.64        24.72 o                         
  -6   4  11        292.06        248.55        28.14 o                         
  -5   4  11        764.10        877.66        50.96 o                         
  -4   4  11         74.22         65.58        22.15 o                         
  -3   4  11       1278.83       1295.85        43.65 o                         
  -2   4  11         21.88         90.16        23.51 o                         
  -1   4  11       2048.79       2159.39        55.14 o                         
   0   4  11         11.97         -3.76        26.25 o                         
   1   4  11        306.49        324.53        33.02 o                         
   2   4  11        198.83        258.04        37.23 o                         
   3   4  11         61.29         79.22        35.79 o                         
   4   4  11        189.43        157.55        37.73 o                         
 -10   5  11        668.24        698.08        32.51 o                         
  -9   5  11         45.93        -18.44        34.58 o                         
  -8   5  11         10.58         38.26        30.60 o                         
  -7   5  11         26.68         29.00        41.22 o                         
  -6   5  11         15.22         -6.50        32.68 o                         
  -5   5  11        581.80        639.63        34.20 o                         
  -4   5  11        263.42        315.61        28.55 o                         
  -3   5  11        150.65        138.03        29.51 o                         
  -2   5  11         92.36         39.91        27.41 o                         
  -1   5  11          2.88          1.86        27.29 o                         
   0   5  11        213.33        271.76        31.67 o                         
   1   5  11        213.61        258.15        33.27 o                         
   2   5  11         38.75        -10.51        31.74 o                         
   3   5  11         17.74        -24.27        31.83 o                         
  -9   6  11       1542.54       1637.92        55.52 o                         
  -8   6  11          3.37         77.39        36.47 o                         
  -7   6  11       1154.36       1137.32        45.82 o                         
  -6   6  11         88.15        104.77        31.49 o                         
  -5   6  11        762.66        696.19        35.70 o                         
  -4   6  11        734.84        768.13        34.15 o                         
  -3   6  11        105.86         57.94        30.98 o                         
  -2   6  11        251.68        314.32        32.81 o                         
  -1   6  11         41.44         75.57        31.88 o                         
   0   6  11        242.99        252.71        33.40 o                         
   1   6  11        506.69        552.82        39.55 o                         
   2   6  11        136.93         18.67        31.61 o                         
  -8   7  11          1.70        -25.60        42.36 o                         
  -7   7  11         69.63         76.68        32.72 o                         
  -6   7  11        198.60        220.17        34.71 o                         
  -5   7  11       1486.37       1533.03        56.32 o                         
  -4   7  11        101.46         38.93        41.15 o                         
  -3   7  11        360.41        329.72        30.33 o                         
  -2   7  11          4.19         63.87        26.88 o                         
  -1   7  11         12.05        -11.59        48.02 o                         
   0   7  11         49.05         43.18        33.67 o                         
   1   7  11          2.26         26.74        34.91 o                         
  -7   8  11         22.30        -19.42        35.24 o                         
  -6   8  11        274.00        303.64        39.43 o                         
  -5   8  11         16.39        -34.31        34.31 o                         
  -4   8  11          5.19         -7.65        37.00 o                         
  -3   8  11        207.05        306.56        44.76 o                         
  -2   8  11         66.55        120.19        32.27 o                         
  -1   8  11         98.03         65.48        35.57 o                         
   0   8  11         34.29         21.77        47.26 o                         
 -10   0  12        765.84        847.46        82.89 o                         
  -9   0  12          3.39        -51.24        51.24 o                         
  -8   0  12        189.77        178.95        93.33 o                         
  -7   0  12          4.56         19.84        26.35 o                         
  -6   0  12         63.99         77.51        40.32 o                         
  -5   0  12        753.15        741.37        48.52 o                         
  -4   0  12         78.36         82.75        48.76 o                         
  -3   0  12         41.07         35.14        47.54 o                         
  -2   0  12        349.90        401.47        63.77 o                         
  -1   0  12         79.73        123.52        65.29 o                         
   0   0  12        600.90        722.72        65.21 o                         
   1   0  12         14.83        -37.98        77.79 o                         
   2   0  12        176.55        148.48        59.05 o                         
  -9   1  12         87.95         74.14        37.78 o                         
  -8   1  12        778.66        874.15        43.88 o                         
  -7   1  12         58.84         58.23        29.53 o                         
  -6   1  12        657.33        574.57        41.83 o                         
  -5   1  12        221.72        267.75        33.17 o                         
  -4   1  12          9.00         -1.87        29.80 o                         
  -3   1  12        643.39        769.78        45.06 o                         
  -2   1  12         16.60        -27.98        34.15 o                         
  -1   1  12         96.86        125.48        36.89 o                         
   0   1  12        122.63        191.55        37.63 o                         
   1   1  12          1.44         28.22        38.55 o                         
   2   1  12        124.62        130.39        43.69 o                         
  -9   2  12         38.86         -4.22        27.62 o                         
  -8   2  12        385.14        392.06        38.74 o                         
  -7   2  12        123.19        116.51        31.06 o                         
  -6   2  12       1194.61       1227.10        50.54 o                         
  -5   2  12        794.93        795.79        35.38 o                         
  -4   2  12        349.17        358.85        30.26 o                         
  -3   2  12         29.39         14.63        32.15 o                         
  -2   2  12         17.57         40.04        28.92 o                         
  -1   2  12        440.99        385.94        49.62 o                         
   0   2  12          9.25          9.39        36.89 o                         
   1   2  12        354.84        252.67        43.33 o                         
   2   2  12         35.81         72.27       139.38 o                         
  -9   3  12       1537.17       1634.17        65.78 o                         
  -8   3  12        761.78        807.89        42.64 o                         
  -7   3  12         54.95         60.11        32.45 o                         
  -6   3  12        169.12        149.14        37.51 o                         
  -5   3  12         12.82         -5.03        28.66 o                         
  -4   3  12       1561.29       1620.65        52.91 o                         
  -3   3  12          2.07         43.39        27.21 o                         
  -2   3  12       1555.77       1607.93        47.49 o                         
  -1   3  12        198.15        188.31        33.24 o                         
   0   3  12        783.35        727.44        55.16 o                         
   1   3  12        116.65        164.61        44.84 o                         
  -8   4  12          1.74          6.26        33.44 o                         
  -7   4  12        564.18        593.44        39.37 o                         
  -6   4  12         65.87        101.93        32.27 o                         
  -5   4  12         12.69         42.76        28.37 o                         
  -4   4  12        137.49        132.37        29.51 o                         
  -3   4  12         38.80         21.37        28.44 o                         
  -2   4  12        404.91        456.70        36.17 o                         
  -1   4  12         88.17        170.05        40.13 o                         
   0   4  12         27.62         97.02        32.72 o                         
  -7   5  12        120.43        141.60        37.98 o                         
  -6   5  12        726.32        760.25        44.35 o                         
  -5   5  12        117.81        161.27        43.49 o                         
  -4   5  12        579.15        554.12        42.72 o                         
  -3   5  12        205.25        190.58        36.58 o                         
  -2   5  12        246.38        296.83        36.44 o                         
  -1   5  12        218.03        231.46        37.46 o                         
   0   5  12        889.28        777.60       232.62 o                         
  -6   6  12        264.46        346.98       163.75 o                         
  -5   6  12         24.68        -10.98        46.82 o                         
  -4   6  12        244.76        332.89        49.92 o                         
  -3   6  12         65.11         84.20        36.58 o                         
  -2   6  12         75.10        156.78        37.68 o                         
                                                                                
